# Supplementary material for: Genome-Wide Identification of Mitogen-Activated Protein Kinase Gene Family across Fungal Lineage Shows Presence of Novel and Diverse Activation Loop Motifs
Source: PLoS One. 2016 Feb 26;11(2):e0149861. doi: 10.1371/journal.pone.0149861 (PMC4769017; doi:10.1371/journal.pone.0149861)
Supplement: S1 Appendix — (ZIP) [file pone.0149861.s001.zip]

Archive with 174 entries (174 files):
- No. of Identified MAPKs/Acidomyces richmondensis.txt
- No. of Identified MAPKs/Acremonium alcalophilum.txt
- No. of Identified MAPKs/Agaricus bisporus.txt
- No. of Identified MAPKs/Amanita muscaria Koide.txt
- No. of Identified MAPKs/Amorphotheca resinae.txt
- No. of Identified MAPKs/Anthostoma avocetta NRRL 3190.txt
- No. of Identified MAPKs/Antrodia sinuosa.txt
- No. of Identified MAPKs/Apiospora montagnei NRRL 25634.txt
- No. of Identified MAPKs/Aplanochytrium kerguelense PBS07.txt
- No. of Identified MAPKs/Aplosporella prunicola.txt
- No. of Identified MAPKs/Ascobolus immersus RN42.txt
- No. of Identified MAPKs/Ascoidea rubescens NRRL.txt
- No. of Identified MAPKs/Aspergillus acidus.txt
- No. of Identified MAPKs/Aspergillus niger ATCC 1015.txt
- No. of Identified MAPKs/Atractiellales sp..txt
- No. of Identified MAPKs/Aulographum hederae.txt
- No. of Identified MAPKs/Aurantiochytrium limacinum ATCC MYA-1381.txt
- No. of Identified MAPKs/Aureobasidium pullulans var. melanogenum.txt
- No. of Identified MAPKs/Auricularia subglabra.txt
- No. of Identified MAPKs/Babjeviella inositovora NRRL Y-12698.txt
- No. of Identified MAPKs/Backusella circina FSU 941.txt
- No. of Identified MAPKs/Baudoinia compniacensis UAMH 10762.txt
- No. of Identified MAPKs/Bjerkandera adusta.txt
- No. of Identified MAPKs/Boletus edulis.txt
- No. of Identified MAPKs/Botryobasidium botryosum.txt
- No. of Identified MAPKs/Calocera cornea.txt
- No. of Identified MAPKs/Calocera viscosa.txt
- No. of Identified MAPKs/Candida caseinolytica Y-17796.txt
- No. of Identified MAPKs/Catenaria anguillulae PL171.txt
- No. of Identified MAPKs/Cenococcum geophilum 1.58.txt
- No. of Identified MAPKs/Cercospora zeae-maydis.txt
- No. of Identified MAPKs/Chalara longipes BDJ.txt
- No. of Identified MAPKs/Choiromyces venosus 120613-1.txt
- No. of Identified MAPKs/Cochliobolus sativus ND90Pr.txt
- No. of Identified MAPKs/Coemansia reversa NRRL 1564.txt
- No. of Identified MAPKs/Conidiobolus coronatus NRRL28638.txt
- No. of Identified MAPKs/Coniophora puteana.txt
- No. of Identified MAPKs/Coprinopsis cinerea AmutBmut pab1-1.txt
- No. of Identified MAPKs/Cortinarius glaucopus AT 2004 276.txt
- No. of Identified MAPKs/Cronartium quercuum f. sp. fusiforme G11.txt
- No. of Identified MAPKs/Cryphonectria parasitica EP155.txt
- No. of Identified MAPKs/Cryptococcus vishniacii.txt
- No. of Identified MAPKs/Cucurbitaria berberidis CBS 394.84.txt
- No. of Identified MAPKs/Cyberlindnera jadinii NRRL Y-1542.txt
- No. of Identified MAPKs/Cylindrobasidium torrendii.txt
- No. of Identified MAPKs/Dacryopinax sp. DJM 731 SSP1.txt
- No. of Identified MAPKs/Daedalea quercina.txt
- No. of Identified MAPKs/Daldinia eschscholzii EC12.txt
- No. of Identified MAPKs/Dekkera bruxellensis CBS 2499.txt
- No. of Identified MAPKs/Dendrothele bispora CBS 962.96.txt
- No. of Identified MAPKs/Dichomitus squalens.txt
- No. of Identified MAPKs/Didymella exigua CBS 183.55.txt
- No. of Identified MAPKs/Dioszegia cryoxerica.txt
- No. of Identified MAPKs/Dissoconium aciculare.txt
- No. of Identified MAPKs/Dothidotthia symphoricarpi.txt
- No. of Identified MAPKs/Eurotium rubrum.txt
- No. of Identified MAPKs/Exidia glandulosa.txt
- No. of Identified MAPKs/Exobasidium vaccinii MPITM.txt
- No. of Identified MAPKs/Fibulorhizoctonia sp. CBS 109695.txt
- No. of Identified MAPKs/Fomitiporia mediterranea.txt
- No. of Identified MAPKs/Fomitopsis pinicola FP-58527 SS1.txt
- No. of Identified MAPKs/Galerina marginata PEP MDI.txt
- No. of Identified MAPKs/Ganoderma sp. 10597 SS1.txt
- No. of Identified MAPKs/Gloeophyllum trabeum.txt
- No. of Identified MAPKs/Glomerella acutata (Colletotrichum fiorinae MH 18).txt
- No. of Identified MAPKs/Glomerella cingulata 23 (Colletotrichum gloeosporoides 23).txt
- No. of Identified MAPKs/Gonapodya prolifera.txt
- No. of Identified MAPKs/Gymnascella aurantiaca.txt
- No. of Identified MAPKs/Gymnascella citrina.txt
- No. of Identified MAPKs/Gyrodon lividus BX.txt
- No. of Identified MAPKs/Hanseniaspora valbyensis NRRL Y-1626.txt
- No. of Identified MAPKs/Hansenula polymorpha NCYC 495 leu1.1 TNY.txt
- No. of Identified MAPKs/Hebeloma cylindrosporum h7.txt
- No. of Identified MAPKs/Heterobasidion annosum.txt
- No. of Identified MAPKs/Hydnomerulius pinastri.txt
- No. of Identified MAPKs/Hypholoma sublateritium.txt
- No. of Identified MAPKs/Hyphopichia burtonii.txt
- No. of Identified MAPKs/Hypoxylon sp. CI-4A.txt
- No. of Identified MAPKs/Jaapia argillacea.txt
- No. of Identified MAPKs/Laccaria amethystina LaAM-08-1.txt
- No. of Identified MAPKs/Laccaria bicolor.txt
- No. of Identified MAPKs/Laetiporus sulphureus var. sulphureus.txt
- No. of Identified MAPKs/Lentinus tigrinus ALCF2SS1-6.txt
- No. of Identified MAPKs/Leucogyrophana mollusca KUC20120723A-06.txt
- No. of Identified MAPKs/Lichtheimia hyalospora.txt
- No. of Identified MAPKs/Lipomyces starkeyi NRRL Y-11557.txt
- No. of Identified MAPKs/Lophiostoma macrostomum.txt
- No. of Identified MAPKs/Macrolepiota fuliginosa.txt
- No. of Identified MAPKs/Melampsora laricis-populina.txt
- No. of Identified MAPKs/Melanconium sp. NRRL 54901.txt
- No. of Identified MAPKs/Melanomma pulvis-pyrius.txt
- No. of Identified MAPKs/Meliniomyces bicolor E.txt
- No. of Identified MAPKs/Metschnikowia bicuspidata NRRL.txt
- No. of Identified MAPKs/Mixia osmundae IAM 14324.txt
- No. of Identified MAPKs/Monascus purpureus.txt
- No. of Identified MAPKs/Monascus ruber NRRL 1597.txt
- No. of Identified MAPKs/Mortierella elongata.txt
- No. of Identified MAPKs/Mucor circinelloides CBS277.49.txt
- No. of Identified MAPKs/Myceliophthora thermophila (Sporotrichum thermophile).txt
- No. of Identified MAPKs/Mycosphaerella graminicola.txt
- No. of Identified MAPKs/Myriangium duriaei CBS 260.36.txt
- No. of Identified MAPKs/Nadsonia fulvescens var. elongata DSM 6958 THY.txt
- No. of Identified MAPKs/Neolentinus lepideus.txt
- No. of Identified MAPKs/Neurospora discreta FGSC 8579 mat A.txt
- No. of Identified MAPKs/Neurospora tetrasperma FGSC 2509 mat a.txt
- No. of Identified MAPKs/Oidiodendron maius Zn.txt
- No. of Identified MAPKs/Pachysolen tannophilus NRRL Y-2460.txt
- No. of Identified MAPKs/Patellaria atrata.txt
- No. of Identified MAPKs/Paxillus rubicundulus Ve08.2h10.txt
- No. of Identified MAPKs/Penicillium brevicompactum AgRF18.txt
- No. of Identified MAPKs/Penicillium canescens ATCC 10419.txt
- No. of Identified MAPKs/Penicillium janthinellum ATCC 10455.txt
- No. of Identified MAPKs/Penicillium raistrickii ATCC 10490.txt
- No. of Identified MAPKs/Phlebia brevispora HHB-7030 SS6.txt
- No. of Identified MAPKs/Phlebiopsis gigantea.txt
- No. of Identified MAPKs/Phycomyces blakesleeanus NRRL1555.txt
- No. of Identified MAPKs/Phytophthora capsici LT1534.txt
- No. of Identified MAPKs/Phytophthora cinnamomi var cinnamomi.txt
- No. of Identified MAPKs/Phytophthora sojae.txt
- No. of Identified MAPKs/Pichia stipitis.txt
- No. of Identified MAPKs/Piedraia hortae.txt
- No. of Identified MAPKs/Piloderma croceum F 1598.txt
- No. of Identified MAPKs/Piromyces sp. E2.txt
- No. of Identified MAPKs/Pisolithus microcarpus 441.txt
- No. of Identified MAPKs/Pleomassaria siparia.txt
- No. of Identified MAPKs/Pleurotus ostreatus PC9.txt
- No. of Identified MAPKs/Polychaeton citri.txt
- No. of Identified MAPKs/Polyporus arcularius.txt
- No. of Identified MAPKs/Punctularia strigosozonata.txt
- No. of Identified MAPKs/Pycnoporus sanguineus BRFM 1264.txt
- No. of Identified MAPKs/Ramaria rubella (R. acris) UT-36052-T.txt
- No. of Identified MAPKs/References.docx
- No. of Identified MAPKs/Rhizophagus irregularis DAOM 181602.txt
- No. of Identified MAPKs/Rhizopus microsporus var. microsporus.txt
- No. of Identified MAPKs/Rhodotorula graminis strain WP1.txt
- No. of Identified MAPKs/Rickenella mellea.txt
- No. of Identified MAPKs/Saccharata proteae CBS 121410.txt
- No. of Identified MAPKs/Saccharomyces cerevisiae.txt
- No. of Identified MAPKs/Saitoella complicata NRRL Y-17804.txt
- No. of Identified MAPKs/Schizophyllum commune Loenen D.txt
- No. of Identified MAPKs/Schizophyllum commune Tattone D.txt
- No. of Identified MAPKs/Schizopora paradoxa KUC8140.txt
- No. of Identified MAPKs/Scleroderma citrinum Foug A.txt
- No. of Identified MAPKs/Sebacina vermifera MAFF 305830.txt
- No. of Identified MAPKs/Septoria musiva SO2202.txt
- No. of Identified MAPKs/Serpula lacrymans S7.9.txt
- No. of Identified MAPKs/Sistotrema brinkmannii HHB7604 ss-1.txt
- No. of Identified MAPKs/Sistotremastrum niveocremeum HHB9708 ss-1.txt
- No. of Identified MAPKs/Sodiomyces alkalinus.txt
- No. of Identified MAPKs/Spathaspora passalidarum NRRL Y-27907.txt
- No. of Identified MAPKs/Sporobolomyces roseus.txt
- No. of Identified MAPKs/Sporormia fimetaria.txt
- No. of Identified MAPKs/Stereum hirsutum FP-91666 SS1.txt
- No. of Identified MAPKs/Suillus brevipes.txt
- No. of Identified MAPKs/Talaromyces aculeatus ATCC 10409.txt
- No. of Identified MAPKs/Terfezia boudieri.txt
- No. of Identified MAPKs/Thermoascus aurantiacus.txt
- No. of Identified MAPKs/Thielavia appendiculata CBS 731.68.txt
- No. of Identified MAPKs/Thielavia arenaria CBS 508.74.txt
- No. of Identified MAPKs/Thielavia hyrcaniae CBS 757.83.txt
- No. of Identified MAPKs/Trametes versicolor.txt
- No. of Identified MAPKs/Trichaptum abietinum.txt
- No. of Identified MAPKs/Trichoderma citrinoviride.txt
- No. of Identified MAPKs/Trypethelium eluteriae.txt
- No. of Identified MAPKs/Tulasnella calospora AL13-4D.txt
- No. of Identified MAPKs/Umbelopsis ramanniana AG.txt
- No. of Identified MAPKs/Wallemia sebi.txt
- No. of Identified MAPKs/Wickerhamomyces anomalus NRRL Y-366-8.txt
- No. of Identified MAPKs/Wilcoxina mikolae CBS 423.85.txt
- No. of Identified MAPKs/Wolfiporia cocos MD-104 SS10.txt
- No. of Identified MAPKs/Xanthoria parietina 46-1.txt
- No. of Identified MAPKs/Xylona heveae TC161.txt
- No. of Identified MAPKs/Zasmidium cellare ATCC 36951.txt
- No. of Identified MAPKs/Zopfia rhizophila.txt
