# Supplementary material for: Genome-Wide Identification of Mitogen-Activated Protein Kinase Gene Family across Fungal Lineage Shows Presence of Novel and Diverse Activation Loop Motifs
Source: PLoS One. 2016 Feb 26;11(2):e0149861. doi: 10.1371/journal.pone.0149861 (PMC4769017; doi:10.1371/journal.pone.0149861)
Supplement: S1 Appendix — (ZIP) [file pone.0149861.s001.zip › No. of Identified MAPKs/Agaricus bisporus.txt]

>69432
MARHSFTALNSNFVVDAQYRMVKELGQGAYGCVIAAVHSSTGEGCAIKKITNINTKRILTKRCLREIKLLRHFRGHKNITCLYDMDIVFRSDGNFDEVYLYEELMEADLHAIIRSGQPLTDAHFQSFIYQTLCGLKYIHSANVLHRDLKPGNLLVNADCELKICDFGLARGYSPGGGTSRAAGNQGFMTEYVATRWYRAPEIMLSFANYTTAIDVWSIGCILAELLGGKPIYKGRDYVDQLNQILHYLGTPPEETLRRVGSPRAQDYIRSLPIKPRVPFSTLYPRANPLAIDLLGQMLHFDPIKRIGCEQALNHPYFAVWHDPADEPVCPSTFDFSFEEEDTIEGMKKLIVEEVRSFRTEVRNQAKASSQIRRQDSLPIPSREEIINSPVQEHAPPHGATSGFTMSSMGQRPASPVYDDPSADLERELASTHLGKR*
>71410
MRRGRGYHSLASSFGKVFHVEKRWKLIREMGAGAYGVVISAADEISGETVAIKLVTRVFEKVQLAKRALRELTLLRHFTHENITGLIDVDAITPDFNEISPPTKWLNDSSADLHQIIKSGQVLTNEHVQYFIYQILRGRMKYIHSASVIHRDLKPGNLLVNANCELKICDFGLSRGFDSAPDENTPHLTEYVATRWYRAPEIMLAFRRYNVAIDVWSIGCILAELLMQKPLFKGKDYVDQLNKIFDVLGSPEEYIMQKIGSERAQAYVRSLPFKKTVPFRKLMPDADPQALDLLNKILTFDPSERISVLQALEHPWLSTYHDPDDEPTCPTNFDKWKEIERLETIEEFREALWNEIEDFRKEVR
>118819
MSQPRRSPKSSPRRSSRGHRRRRSRPGSNDDNDEKPTPPRPSPGSWNVDRGRSRVRRPSNPFSEESLRRRGYHSLASSFGKVFHVEKRWKLIREMGAGAYGVVISAADEISGETVAIKLVTRVFEKVQLAKRALRELTLLRHFTHENITGLIDVDAITPDFNEIYIFMEPMEADLHQIIKSGQVLTNEHVQYFIYQILRGMKYIHSASVIHRDLKPGNLLVNANCELKICDFGLSRGFDSAPDENTPHLTEYVATRWYRAPEIMLAFRRYNVAIDVWSIGCILAELLMQKPLFKGKDLTLLNSDLVQSVDQLNKIFDVLGSPEEYIMQKIGSERAQAYVRSLPFKKTVPFRKLMPDADPQGRKPSSSPLYNTQPFPALDLLNKILTFDPSERISVLQALEHPWLSTYHDPDDEPTCPTNFDKWKEIERLETIEEFREALWNEIEDFRKEVRGMNINMADMTNRTIDAAINASVQAYRAREPTGPADSLPSAPITAPSYATLPQNSHSQASLEPGTHQTLSGSTTAVADNLPLVEADMVPTVEQSKELPNDEDKIVMEQENDARRIRRPSSDIYRQSMTTPTDPLMNYARRSSVLQTSRQGSTYNSPIPSSQNLSHLISSPESISEFGGSSITFPSQNYVVPVRSRTGSTAGGEVTRRLLRTLSTVSIHESGEGLAGGLAGIAPIGRYIVKPETEADAPPSEMPQDFRVVNEEEEEEEEEEDRVLVPRTGGRFSWT*
>79026
MEEHMQRSLLASGYEPLELIGEGAYGIVCSALHLPTQRKVAIKRITPFDHTMFCLRTLREIKLLRHFHHENIIAILDILKPPSIHQFNEVYLVQELMETDLHRVIRTQELSDDHCQYFIYQTLRALKTLHSADVLHRDLKPSNLLLNANCDLKICDFGLARSARPPPNLANDSNTFMTEYVATRWYRAPEVMLTFKEYTRAIDMWSVGCVLAEMLSGKPLFPGRDYHHQLSLILDTLGTPSIDDFYAISSARSREYLRALPFRKRVNFHHVFSKANPLAVDLMEKCLTFSPKRRITVEEALQHPYLEPYHDPHDEPDGAPLPPSFFDFDYVEPLGKEELKVLIYEEVTKPPLQSSPYLAPAYS*
>79053
MQRSLLASGYEPLELIGEGAYGIVCSALHLPTQRKVAIKRITPFDHTMFCLRTLREIKLLRHFHHENIIAILDILKPPSIHQFNEVYLVQELMETDLHRVIRTQELSDDHCQYFIYQTLRALKTLHSADVLHRDLKPSNLLLNANCDLKICDFGLARSARPPPNLANDSNTFMTEYVATRWYRAPEVMLTFKEYTRAIDMWSVGCVLAEMLSGKPLFPGRDYHHQLSLILDTLGTPSIDDFYAISSARSREYLRALPFRKRVNFHHVFSKANPLAVDLMEKCLTFSPKRRITVEEALQHPYLEPYHDPHDEPDGAPLPPSFFDFDYVEPLGKEELKVLIYEEVTKPPLQSSPYLAPAYS*
>120199
MPDTTSNQAQRQTRGHTHAASAAQPAPRKVRFNVGTQYQVLDVVGEGAYGIVCSAVHRPSGRKVAIKKIAPFDHSMFCLRTLRELKLLKFLSESGIISILDIIKPPSIEAFKEVYLIQELMETDMHRVIRTQDLSDDHAQYFIYQTLRALKALHSADVIHRDLKPSNLLLNANCDLKVCDFGLARSVKTAEPSGTETGFMTEYVATRWYRAPEIMLTFKQYTKAIDVWSVGCILAEMLSGKPLFPGRDYHHQLTLILDVLGTPTLDEFYAITTRRSRDYIRALPFRKKKSFATIFPNANPLAIDFLTKTLTFDPKKRITVEDALAHPYLEAYHDPDDEPVAPPLDPEFFDFDLHKDDISREQLKELLYEEIMSFQPAPIV*
>143691
MASSTIRLTQRPTNWKAAAPDIPSTVTFAGQSTLPKLPVPKLTDTLGRLKESLKPISWSDAEFEAVVNKIDEFEKGKGAELHDRLLKHNENSHHWLEQWWDDGGYQGYRDSMALTLNLHTFRKTQLEEQPLLLVAPCGCLIAVVFRDLDYNELASTPTNTRILHDINSAAFIISLDDSIPSNFVHNSRALWHGDIVDGVPRGLRNRWSDKPVNFVVFDNSEAGLVGEHSVMDGTPTVRLCDEVLDLTYDPKFDHGAPASLDSPVPQPLDFEITPATKNAIERADAAACELIESQTLNYHKTTYGKKAIKQFGVSPDSWAQMIVQLAFRRFLGDKKRYGGTYEAATTRKFYKGRTEAIRVVTSEADAWVSSMDDISVSHEERKKLFDAATQKHVALAKLAGNAQGVDRHMFGLKKLLQSGEEVPTIFNDPVFQRSSHWVLSTSAIFSKHFSVYGWGEVVPDGFGVAYMTGFDDYLQYTITSRKEMPNAEFVQEIAKAAEDLYNLHSSIKNRRAQLCSEGCFVEFKLQVKNGVCLCENSGPVEQRHAAWMPIGDLGGKMMKKAQEERRATAPVSGPMSRENDSGQAPSPWASAVSPKNTPPVSPDNEAARTPQNAVQPQSYPRISPNTSSPNAARPLERPNAPTRSATYGAPDPDRNLSNTRIPQSRSEDLNHGVSSSPQSPSYLAASPRPSPAFLSSASSSRPSTPGGALNLKPLSSSGHSDDSDQHLSVNSHVSAQSASSSQSSAVKQAGSVSTTPTSLASTTCSACGKPMHGQFVRALGSVYHLDCFKCVDCGEVVALKFFPIEGSDGKQFPLCERDCFRRLNLICAKCGMALRGSYITACNKKFHVEHFTCSVCPTLFGPQDSYYEHEGDIYCHFHYSTRFATKCAGCNSAILKQFVEINRNMRDECWHPECYMINKFWNVKVVSRRPTSATGEGESQEPAYVEEERKETASSLKEKQVRMEQQVYRIWTVLSAFEESSAACISDMLRQVSHGQYLDAIRMAEKFILHVEVLFATIDDLEFHFSQLNMKGMSHVRESRMLCRKTVELFTLLSHTQETGARRMGMTQELLALVTGLAHYLKILIRIALTGALKLEREQSAREAMTSFLDKLHLLAIPGGNPGARRMIKGYQEDSSSHGAVNFGTQGVTYGFRSLAPENAGESPFAPSALRDNRVSSQNPPSDLCVKCNQTVEEDCVRLGTYQRWHSNCIQCTVCGKVALIPMLKDQSSKSGDEKDTKENVTPPAKPSSARRPPANVKLFVFDPDSVVETPSFGEVPKVVYCTEHAQSSCKSGFQPVQRLEQYAFLLNVALRRLYLLLKKQGVVPLSPVATAHGDQGPPASSDPYRNSEYRRVSNVERKSSATARLPKRSTIIESPAGKVAHPSDLGQSGQRSQESTAQHQYHTHQHYQHHANGNNNALPSSGPRPTQPQQSPQPQQSSSQQDSLLPYAQPPPSQSSQSPAQSPPQQYAKPNLSKLPIDPPTGQALRPAFSRNNNEVMILEESAPNSPTGGEENPLGPAKDGKAFSLGDIQSIVEAAQAREQHRSLPRETSLPYISRLDPLELALVKHLAVLALMRSPLKDSFDLDEILEMVEPKKSGFWQKLFKPDKKNPKKKVVFGERLDILVEREGADSLLGASESALRVPSFIDDVISAMRTMDMSVEGIFRKNGNIKRLNATIEAIDRDPSSVDFTQDNPVQLAALLKKFLGFLPEPLMTFKLHRLFAASQNLPSDEDRKRYLHYISLIMPKPHRDTMEVIFVFLKWVASFAHTDSETGNLMDLPNLATVIAPSIMRARGRDPVRDETFGALRVVTNLLEYQDEFFLVPAEFVQVLQDQEYFVNCMELPGKEFLKKCETYMKVKGRPPPSNGLHNGSNGIPRYTPMLASPAVERPSPTLPFVSDSRNRQPLPPQVPHAMQTGVPHVPDVHGSPGAFSLPQGMTPNVQRAPPNEEWQPPPRMRDPNTSSSRSPSFSDAPRPSLDNTQASSSSPHLPSSNSYPSALCRRRSLPLYIVFHGQLYSRFFATFKRGGYKTKGYRDIASCNLGDCCSATMATNQVDPLQLLQAALTAPENTTEQANLLVALREALELHPAPIPILVHTLIGKVVNSGDSLLKRWVLDLLHFALGRSSLSIEQRTQMSLQLLEPLAQLLNDPSVHFVKVAIQCLTSIYPVLFRHLCINRSNPAAWHTLTSCKNRIIEFVWSSMINEGVKLSAIKFVQRVILVQTRGVQDPRLQKPNDPNISSCPVDHPFIPVAKLEAEGQKLLEGVIATLYSSQDVDLLSAMLNSWATLAKLRSSVLQTLLSALRPWTPAALENLPPSKIKSVEKAVRILLVHINRFELFFPLSVQITETLNAQAQRMDEAAREEKRRKANGIDARKRAASTPAEQPSDAKRPKLDPEALNAPSLVSTLAAFDFTSLPPSLITDLIIANLESFTESALEGLVLQHRQKRGLSAAASTSAGPTASPFTSMPPNIPTGPRKLVSQLGGERDSTPPSRSTPPIVKAEEPVDPLQMDIDQDELEFEPETLNAQLSGNEPAVEDERLTAEYEFNGLQAIEFKLPAPRDLPEDDRMELVTNSAARIWTGADELPADSLQAGGTSPNEVWMLLLVRMITRVAEPPKEETAEEDMKEHIQGFYVRQDQLRQTLCDYIMANFPSRCRVRLATTWMNEEWYNDQIRSKKDEGWRPNYDIWLNRIVASYQTLLDGRDRTFSRFLLDLPTVPPDVLGLLRDFDKVTIGFITLRGLVLQRPSLRTEALNILLELTTHPDKKTRAAAINVVKAWVPNVQPMDSMIRDFALQMLRKLQYKSVDGRMRPWKEDKEDKETTQITTEDISLPQEKDILMEEQDHDRVEEKSSATPDSGKAPDDQGEAAENGQIPDDDLVQTAYLPERIELPAQKSQVLQHVELLFALSVKVPEFLEDLRLFNAYGQMDITVQEAIQDLITALIKSLGPNNGKLLTLMRQLPSGSESLALRVLTIFTENGRASPTLVALVKALINEQVLDARFLIPIIAEMDRADIIRHLPRIVSILNGQPENKNIVRNVFTSIVAVPPSTFGTVSSNLPRVRHSELLPPDRLMVILHQCEKEIGLKSAMEDIFRSEVLGAVMQQLVDEAVLPTLFLRTVIQAVKVYKTLVGFVSTTLLSRLITKKIWTNPPLWEGFIRCAKETAPSSFNALLQLPKDQLRELVDKQPSLKTSLRDYVTKRAPNKARLAGLLVGYCNFIYRWRVEMRVVITPITLFKFCEGTAATSPYTHTSRPQIEGDRASGDLRTLSQKKACEGGLLMRRGRGYHSLASSFGKVFHVEKRWKLIREMGAGAYGVVISAADEISGETVAIKLVTRVFEKVQLAKRALRELTLLRHFTHENITGLIDVDAITPDFNEIYIFMEPMEGMKYIHSASVIHRDLKPGNLLVNANCELKICDFGLSRGFDSAPDENTPHLTEYVATRWYRAPEIMLAFRRYNVAIDVWSIGCILAELLMQKPLFKGKDYGSPEEYIMQKIGSERAQAYVRSLPFKKTVPFRKLMPDADPQGRKPSSSPLYNTQPFPALDLLNKILTFDPSERISVLQALEHPWLSTYHDPDDEPTCPTNFDKWKEIERLETIEEFREALWNEIEDFRKEVRGMNINMADMTNRTIDAAINASVQAYRAREPTGPADSLPSAPITAPSYATLPQNSHSQASLEPGTHQTLSGSTTAVADNLPLVEADMVPTVEQSKELPNDEDKIVMEQENDARRIRRPSSDIYRQSMTTPTDPLMNYARRSSVLQTSRQGSTYNSPIPSSQNLSHLISSPESISEFGGSSITFPSQNYVVPVRSRTGSTAGGEVTRRLLRTLSTVSIHESGEGLAGGLAGIAPIGRYIVKPETEADAPPSEMPQDFRVVNEEEEEEEEEEDRVYYVLINRRRKGW*
>175707
MSFVKLSIFGTSFEVTTRYVDLQPVGMGAFGLVCSAKDQLTGASVAIKKIMKPFSTPVLSKRTYRELKLLKHIQHENIISLSDVFISPLEDLYFVTELLGTDLHRLLTSRPLEKQFIQYFLYQILRGLKYVHSAGVVHRDLKPSNILVNENCDLKICDFGLARIQDPQMTGYVSTRYYRAPEIMLTWQKYDVAVDIWSAGCIFAEMLEGKPLFPGKDHVNQFSIITELLGTPPDDVIETICSENTLRFVQSLPKRDRQPFSQKLRTSDPDALDLLECMLVFDPRKRIDAADSLAHSYVAPYHDPTDEPVAAEKFDWSFNDADLPVDTWKVMMYSEILDFHQVGDPTDPNYQNYQSYPEQVATGVAAQYSGMNVFFAEQLIRICSAKTRYWVPHLKWYLPTSMSRRRPTAFEISFPDEVKREEALKKKREADEKEKKRLEAILAAQQVDQKKLKRLEREKQRRQEKGERRRGDSLLKKRTLEELRDAENGEMEVLPPRPAKKLQLDLPTEYYTSRPDEIRESADAFLEGEDELLSDSEADDDDIDPPIQAGRSQHGRHTNIRPKDKPIRMITGFTIFDSRHRNEYVVLSKIEEEDGVDRRFEVTGWVVPYYVGEEDLIGGDGNDEGADDEFQPAFMRIGPILRYTIDWTKDNDPIYIETQHAWYILKMPAEKYKQWYQRFYTPRRIAQMVISIALKRLHLKFELIPGVLTKATDIFGEKYDEDDLWSAAEVIRDAVDEVEKEDKEYRIRRVPAISHIFQNAPEASRLRSSSRSSSSSLCNHLRGPRLKTQFGLIVGLRNPDLAVLQVENQNPTHVTPLIASLAKGYIREELVVIGPPPKKVDEVEVERQKRKHVEVLWKLIQRVKFGLLDVDWKKEDRVNAKSNFLRKIWPGDFVLVPHGKYGGRDPPEWPKDIRHLPSTASIASYFWLLYFTLEGVINIDSVILSGSLVAKVKVHLNPVGSVKPDEFFVRYHHDKVLATFTAVKDGYHAHLKDYAPTVNDRLDGSVRLDHCPSCVAMEEDNDKFQCRDEVRSQGQGKNKNKEDLGIAFDGNTYHVFDFVLYRSEQGPSKIGQIIEIIRSTGGRAPLRLRVKKVGRLWDLVGKIVNPTEEIKDERHVFLTDEEAVIPYADIITKCTVFSHESFGQRLSLRNWLNMSPTHFYLQYHFPTLQPEAWDEKKRVSFRDLSVCSSCTKEALAKYYDMQTFKTKMQENPMAVLDLFGGAGAFSLGLKEGSECLKVTHALEISPSAAKTIRRNCAGTQVINQCVNAVLKYAIKKHEGHEVNRPLQLWDSKTPIPEVPRPGSVDLITAGFPCQTHSGLNMFKTANDPKSSLMLTALSWVDYYRPKYVYLENVAGFLRFNLDTRQAGLHRVEGGVTMGGLKLLVRALLDMRPIRPGPGTAPHPFVSIEDAIGDLPKFDWKRPGQTRRPRDDLMRGDIPALVCEHKKSHCGYEGRKEYDCEPRTKYQKDAREKETTNLQHFTKTVKERKVERVLGISLKPGADYRSLRPDMHEWQWANPISSTGRQNFRPGWYGRLDKDSCFPTIVTNIDPMAKQCRVLHPSCKRMVTMHRQIGNAVPLPLGRALGREFQETLYREWKEGRLDVQERDEDEEMMDVDVNENNGMDQPDAGGDSDVDSNEGRGTRDSCFRLLKEASYWAREIGDDKVTAFFQIWVVDKRMSVFGNPLVPFSCFHAQYKAQDMPLRGSLHCAPLVRHIHPLPCGNNPSVVKTFVYPFFFGSRNTARQNIQISGPFAYIIASSFIYPPNNRCTMPSNGPASPTFGFFPNGPASPNTFGGFNLGQSPRDAHAMYAQFATSMAGQPSSAVKSAPAAKKPLRRRIFNF*
