# Supplementary material for: Genome-Wide Identification of Mitogen-Activated Protein Kinase Gene Family across Fungal Lineage Shows Presence of Novel and Diverse Activation Loop Motifs
Source: PLoS One. 2016 Feb 26;11(2):e0149861. doi: 10.1371/journal.pone.0149861 (PMC4769017; doi:10.1371/journal.pone.0149861)
Supplement: S1 Appendix — (ZIP) [file pone.0149861.s001.zip › No. of Identified MAPKs/Amanita muscaria Koide.txt]

>60279
MPRHTFTALNSTFVVDSEYEFVKELGQGAYGCVVAAKHRRSGEGCAIKKITNINTKRILTKRCLREIRLLHHFRGHKNITCLYDMDIVFRSDGGFDEVYLYEELMEADLHAIIRSGQPLTDAHFQSFLYQTLCGLKYIHSANVLHRDLKPGNLLVNADCELKICDFGLARGYTPGGGTSRVAGNSGFMTEYVATRWYRAPEIMLSFANYSTAIDVWSIGCILAELLGGKPIYKGRDYVDQLNQILHYLGTPSEDTLRRVGSPRAQDYIRSLPIKPRISFANIYPKANPLAIDLLSQMLCFDPARRISCEQALNHPYFQVWHDPSDEPICDSKFDFGFEEEDSIEGMKKLIVNEVNGFRAEVRAQARAANQMRRQDSLPIPSRDEIISSPVQEYGHVSGATSGFTHSVQRPASPIIDDPSAELERELASTHLG
>757539
MAVSSLPSIVVPEKDALSRKSPISTPRYVCATRLYTFISTRSLVIQRILTKRCLREIRLLHHFRGHKNITCLYDMDIVFRSDGGFDEVYLYEELMEADLHAIIRSGQPLTDAHFQSFLYQTLCGLKYIHSANVLHRDLKPGNLLVNADCELKICDFGLARGYTPGGGTSRVAGNSGFMTEYVATRWYRAPEIMLSFANYSTAIDVWSIGCILAELLGGKPIYKGRDYVDQLNQILHYLGTPSEDTLRRVGSPRAQDYIRSLPIKPRISFANIYPKANPLAIDLLSQMLCFDPARRISCEQALNHPYFQVWHDPSDEPICDSKFDFGFEEEDSIEGMKKLIVNEVNGFRAEVRAQARAANQMRRQDRSVVIITLDIDLNTSCSL*
>196116
MASNPVDPLQTLQAALKVPANSKEQADLLAAFRESLESHPAPIPILVGTLIGIVVNAGDSLLKSWVIDLLHFAICRSTLSLEQRTQMSSQALDTLAQLLDDPNPAIVKVVIQCLATVYPLLFRLLCTNRSNPSAWNTLSRCKTRVLEFVWSNSVTAGVKFSAVKFMQRVILVQTRSVSDPRLQNKNDPNISFCPADHPFINAAALEAEGHKLFDGVIKMLYSSQNSDIVSALLNSWSTLVKLRSVTVPLVVTALRQWTPAALNGLPASSVKSVEKAVRILLVHISRIPGNSQYIGQINEALAQQAARMEQAAVEEKQRKVAALTAVAESRKRSSSITNELPVNVKRPKLEVEATSTTAAFLASFDFTTLPATLITDLIVANLEVFSEPALVNLVEAFRQSRGLASAASVPPSFTPVPSVTSPQTSKTGPQSLPETQRREAETATPPPAPPVRDEPVDPLQMDIDQDELEYEPDRLNAELLGVEPSVDEAIEFDMDTIMNTLQAIDFKIPPPKDLSEDERISLIRTSITRISEGAFDLGTGELLPTDSIQTIGSSSVELWMLLIVRLVTRVTSPPPDPGEEEESKEIVNYHSRQDKLRQTLCDYIMADFPSRLRLAIAWMNEEWYNDQIRAIDDRNWVRTRGLRTTLCRLSVSHYQRPNYDVWLSQVVASYQALLDGKDRTFARFLLDLPSLPPDVLDLLRELCIDFSSPEKMQVGYSTLRGLVIQRPTMRSDALNVLLELTTHPEKKTRGAAINTVKLWVPNTQPMYSIIREFALQMLRKLQSRAPPRQKLPTHAEGPESTNGDIMDVSEEHAAVVVTDRHEDDETMEDGQLPADDLVSTPYLPDRIGLPADKAQVLQHVEILLALSVKVPEFLDEIFLAYGQMDITVQEALQDLITALIRSLGPNHGKLLTLLRTCPIGAESLALRVLTIFTENGRASTQLVALVKGLVSERDLDPRFLIPIISEMDKPDIVRYLPRIVSVLDGSTENKTLVRSVFNSVISATPQALGTVSTNQPRVRQNDMLTPAELMVLLHDAEKEIGLKSAIEAIGICFSMTDVFRSEILAIVMQQIMDESVLPVLFLRTARFVSTTLLSRLITKKIWTNPPLWEGFIRCAKVIAPASFGALLQLPKDQLRELLDKQPSLKAGLRDYVTKKAPNRARGAGFLDIFGEPGEGERGPSVPREDSPSSSRGGGKRQSPLKSKSRDDKSSSPDPSPASWNVDRGRSRVRRASNTFSEDNLRKRGYHSLLSSFGKVFHVEKRWKLVREMGAGAYGVVMFVFLYPTGYLIYNLYDRSAADEISGETVAIKLVTRVFDKVQLAKRALREISLLRHFTGHENITGLIDVDAISPDFNEIYIFMEPMEADLHQIIKSGQTLTNEHVQYFLYQILRGMKYVHSASVIHRDLKPGNLLVNSDCELKICDFGLSRGFGATPEYTTHLTEYVATRWYRAPEIMLAFRGYNTAIDVWSIGCILAELLLGKPLFKGKDYVDQLNKILDVLGSPDERVMKKIGSQKAQAYVRSLPLKKKVHFRHIIPTADVQALDLLEKMLAFDPEARITVPEALEHPWLASYHDISDEPECHQVFDRWQEIESLETIDDFRDALWCEIEDYRREVRGLKLVSPKRTLSTSSVRELETTMPILREEREQERSVFEHDTIREEDSAELEAFSNTIEEAIELPKVTHEEVERTLPPQRKLADTDSIAFCAADPVVMYARRSSILQPSRQNSTYNSPVPPPQNLPSYLENTHATQPAEHGGVVFPTQGYVVPARSRTGSMAGEVTRKLLRTLSTVSIHESVQGVAGGLAGIAPIGEYIVAGRTEADAPPSEMPRDFGIKSSSDRADITDERKTEGIHSKGFSLE*
>119618
MSNESLVITSSFLSLISASSLPMSQPREDSPSSSRGGGKRQSPLKSKSRDDKSSSPDPSPASWNVDRGRSRVRRASNTFSEDNLRKRGYHSLLSSFGKVFHVEKRWKLVREMGAGAYGVVMSAADEISGETVAIKLVTRVFDKVQLAKRALREISLLRHFTGHENITGLIDVDAISPDFNEIYIFMEPMEADLHQIIKSGQTLTNEHVQYFLYQILRGMKYVHSASVIHRDLKPGNLLVNSDCELKICDFGLSRGFGATPEYTTHLTEYVATRWYRAPEIMLAFRGYNTAIDVWSIGCILAELLLGKPLFKGKDYVDQLNKILDVLGSPDERVMKKIGSQKAQAYVRSLPLKKKVHFRHIIPTADVQALDLLEKMLAFDPEARITVPEALEHPWLASYHDISDEPECHQVFDRWQEIESLETIDDFRDALWCEIEDYRREVRGLKLVSPKRTLSTSSVRELETTMPILREEREQERSVFEHDTIREEDSAELEAFSNTIEEAIELPKVTHEEVERTLPPQRKLADTDSIAFCAADPVVMYARRSSILQPSRQNSTYNSPVPPPQNLPSYLENTHATQPAEHGGVVFPTQGYVVPARSRTGSMAGEVTRKLLRTLSTVSIHESVQGVAGGLAGIAPIGEYIVAGRTEADAPPSEMPRDFGIKSSSDRADITDERKTEGIHSKGFSLE*
>187307
MFRKSLWKLIFMRLYDLPSEPLAHRQPLTDAHFQSFLYQTLCGLKYIHSANVLHRDLKPGNLLVNADCELKICDFGLARGYTPGGGTSRVAGNSGFMTEYVATRWYRAPEIMLSFANYSTAIDVWSIGCILAELLGGKPIYKGRDYVDQLNQILHYLGTPSEDTLRRVGSPRAQDYIRSLPIKPRISFANIYPKANPLAIDLLSQMLCFDPARRISCEQALNHPYFQVWHDPSDEPICDSEEEEEEEGEEQLRILLLQRCSRLLHCCSRGTRG*
>188294
MDDRSTIFIQGASYQVLDVIGEGAYGVVCSAVHLPTQRKVAIKKITPFDHSMFCLRTLREIKLLRHFNHENIIAILDILRPSSIENFTEVYLVQELMETDLHRVIRTQELSDDHCQYFIYQTLRALKALHSADVLHRDLKPSNLLLNANCDLKICDFGLARSARPPPNVDDSSTFMTEYVATRWYRAPEVMLTFKEYTRAIDMWSVGCVLAEMLSGKPLFPGRDYHHQLSSILDILGTPSIDDFYAITSPRSREYIRALPFRKKKNFAQLFPKANPLAIDLLEKCLTFSPKRRIEVSEALKHPYLQPYHDPLDEPTAEPLDPSFFDFDYGDPINKEELKVLIYEEVTKPYPQDPLLTSNEYS*
>194959
MSSRKPAKPLPKFEIGDDYQILNAIGEGAYGTVVAAIHKPSGRQVAIKKILPFDHTLFCLRTLRELKLLKFFSDTCIISILDIVKPPSLESFTEIYFIQELMQTDLHRVIRTQSLTDDHCQYFVYQTLRALKSIHTADIVHRDLKPANLLLNANCDLKVCDFGLARSVKTSIPPGKEVGLMTEYVATRWYRAPEIMLSFKMYTKAIDIWAVGCILAELLTGRPLFPGRDYSHQLDLILDVIGTPSLDEFYAITSRRSRDYIRALPIRKKRPFTSLFPQASKEAIDFLTKTLTFDPKKRMTVDEALEHPYVSAYHDPEDEPAATPLEPSYFDFDMHKDDLSKDQLKELLYEEVLSFVPSI*
>1003994
MPDAAANGQPQQPTKSKHGHAASAAQPAPRKVRFNVGTQYQVLDVVGEGAYGIVCSALHRPSGRKVAIKKIAPFDHSMFCLRTLRELKLLKFLSEAGVSENIIAILDIIKPPSFEAFKEVYLIQELMETDMHRVIRTQDLSDDHAQYFVYQTLRALKALHSADVIHRDLKPSNLLLNANCDLKVCDFGLARSVRTAEPSGTETGFMTEYVATRWYRAPEIMLTFKQYTKAIDVWSVGCILAEMLSGKPLFPGRDYHHQLTLILDVLGTPTLDEFYAITTRRSRDYIRALPFRKRRPFAQLFPNASSLAVDFLTKTLSFDPKKRLTVEQALAHPYLESYHDPDDEPVAPPLDPSFFEFDLHKDDISREQLKELLYDEIMSFKAAPIT*
>1026351
METDLHRVIRTQELSDDHCQYFIYQTLRALKALHSADVLHRDLKPSNLLLNANCDLKICDFGLARSARPPPNVDDSSTFMTEYVATRWYRAPEVMLTFKEYTRAIDMWSVGCVLAEMLSGKPLFPGRDYHHQLSSILDILGTPSIDDFYAITSPRSREYIRALPFRKKKNFAQLFPKANPLAIDLLEKCLTFSPKRRIEVSEALKHPYLQPYHDPLDEPTAEPLDPSFFDFDYGDPINKEELKGPCCRLG*
>480104
MRISSPFLTLSSLRLWSHSRKYTVRKRSLEITTNLTSWPVIQELMQTDLHRVIRTQSLTDDHCQYFVYQTLRALKSIHTADIVHRDLKPANLLLNANCDLKVCDFGLARSVKTSIPPGKEVGLMTEYVATRWYRAPEIMLSFKMYTKAIDIWAVGCILAELLTGRPLFPGRDYSHQLDLILDVIGTPSLDEFYAITSRRSRDYIRALPIRKKRPFTSLFPQASKEAIDFLTKTLTFDPKKRMTVDEALEHPYVSAYHDPEDEPAATPLEPSYFDFDMHKDDLSKDQLKELLYEEVLSFVPSI*
>757677
MPRHTFTALNSTFVVDSEYEFVKELGQGAYGCVVAAKHRRSGEGCAIKKITNINTKITCLYDMDIVFRSDGGFDEVYLYEELMEADLHAIIRSGQPLTDAHFQSFLYQTLCGLKYIHSANVLHRDLKPGNLLVNADCELKICDFGLARGYTPGGGTSRVAGNSGFMTEYVATRWYRAPEIMLSFANYSTAIDVWSIGCILAELLGGKPIYKGRD*
>216492
MNGQRRREAFESLVGKYYVMPTVDASDNVTKESRQRRLYPDPSSSTPYYTSLISPNSCKTFEWRCPLSNLASSELLSRLPLVMSIFNQLEWVLLGSFGLWMSVFSAFPTSCPSRSSSAKDQLTGQSVAIKKIMKPFSTPVLSKRTYRELKLLKHIQHENIIGLKDVFISPLEDLYFVTELLGTDLHRLLTSRPLEKQFIQYFLYQIIRGLKYVHSAGVVHRDLKPSNILVNENCDLKICDFGLARIQDPQMTGYVSTRYYRAPEIMLTWQKYDVAVDIWSTGCIFAEMLEGKPLFPGKDHVNQFSIITELLGTPPDDVIQTICSENTLRFVRSLPKRDRVPFSQKLRTADPDALDLLERMLVFDPRKRIDATQSLAHSYVAPYHDPSDEPVAAEKFDWSFNDADLPIDTWKVMMYGEILGLV*
>188879
MEMSFVKLSIFGTSFEVTTRYVDLQPVGMGEFISSQTPPIYQSYSDLQVLLGSFGLWMSVFSAFPTSCPSRSSSAKDQLTGQSVAIKKIMKPFSTPVLSKRTYRELKLLKHIQHENIIGLKDVFISPLEDLYFVTELLGTDLHRLLTSRPLEKQFIQYFLYQIIRGLKYVHSAGVVHRDLKPSNILVNENCDLKICDFGLARIQDPQMTGYVSTRYYRAPEIMLTWQKYDVAVDIWSTGCIFAEMLEGKPLFPGKDHVNQFSIITELLGTPPDDVIQTICSENTLRFVRSLPKRDRVPFSQKLRTADPDALDLLERMLVFDPRKRIDATQSLAHSYVAPYHDPSDEPVAAEKFDWSFNDADLPIDTWKVMMYGEILDFHQTGDVIPPEDSYNQGLIQGQEILQGA*
>182850
MSFVKLSIFGTSFEVTTRYVDLQPVGMGEFISSQTPPIYQSYSDLQVLLGSFGLWMSVFSAFPTSCPSRSSSAKDQLTGQSVAIKKIMKPFSTPVLSKRTYRELKLLKHIQHENIIGLKDVFISPLEDLYFVTELLGTDLHRLLTSRPLEKQFIQYFLYQIIRGLKYVHSAGVVHRDLKPSNILVNENCDLKICDFGLARIQDPQMTGYVSTRYYRAPEIMLTWQKYDVAVDIWSTGCIFAEMLEGKPLFPGKDHVNQFSIITELLGTPPDDVIQTICSENTLRFVRSLPKRDRVPFSQKLRTADPDALDLLERMLVFDPRKRIDATQSLAHSYVAPYHDPSDEPVAAEKFDWSFNDADLPIDTWKVMMYGEILDFHQTGDVIPPEDSYNQGLIQGQEILQGA*
>174697
MSIFNQLEWSYSDLQVLLGSFGLWMSVFSAFPTSCPSRSSSAKDQLTGQSVAIKKIMKPFSTPVLSKRTYRELKLLKHIQHENIIGLKDVFISPLEDLYFVTELLGTDLHRLLTSRPLEKQFIQYFLYQIIRGLKYVHSAGVVHRDLKPSNILVNENCDLKICDFGLARIQDPQMTGYVSTRYYRAPEIMLTWQKYDVAVDIWSTGCIFAEMLEGKPLFPGKDHVNQFSIITELLGTPPDDVIQTICSENTLRFVRSLPKRDRVPFSQKLRTADPDALDLLERMLVFDPRKRIDATQSLAHSYVAPYHDPSDEPVAAEKFDWSFNDADLPIDTWKVMMYGEILDFHQTGDVIPPEDSYNQGLIQGQEILQGA*
