# Supplementary material for: Genome-Wide Identification of Mitogen-Activated Protein Kinase Gene Family across Fungal Lineage Shows Presence of Novel and Diverse Activation Loop Motifs
Source: PLoS One. 2016 Feb 26;11(2):e0149861. doi: 10.1371/journal.pone.0149861 (PMC4769017; doi:10.1371/journal.pone.0149861)
Supplement: S1 Appendix — (ZIP) [file pone.0149861.s001.zip › No. of Identified MAPKs/Antrodia sinuosa.txt]

>791811
MQRHSFTALNSTFVVDSEYQFVKELGQGAYGCVVAAKHRRSGEGCAIKKITNINTKVALCNNLISGGLTAYPRTAHPHQEMSTRNKVRAHLLASSSQSSHAAFRLLHHFRGHKNITCLYDMDIVFRPDGNFDEVYLYEELMEADLHAIIRSQQPLSDAHFQSFIYQTLCGLKYIHSANVLHRDLKPGNLLVNADCELKICDFGLARGYSPSGKNAAKSAANQGFMTEYVATRWYRAPEIMLSFANYGPAIDVWSVGCILAELLAGKPIFKGRDYVDQLNQILHYLGTPSEETLRRVGSPRAQDYIRSLPIKPRVPFQTLFPRANPLAIDLLSQLLQFDPAKRITCEQALKHPYLAVWHDPADEPVCPTPFDFGFEEEDSIEGMKRLIVEEVHAFRAEVRAQARAAGQIRRQDSLPMPTREELLNSPELENAPSNGSTSGFTESLPRAESPVMDDPSAELERELAGTHLGRA*
>701651
MAAPIPYFTFNNGIKMLDGYPWRRRDGRDNVQERAEARLQAFGHANEEHVGKAIRESGIPREEIFVTSKLPNKHHHKVRESFEQTISALGLDYIDLYLIHWPQADTEDGEHIPYGQSPTLVETWKQMEALLETGKVKSIGVSNFSIKTLNEILPDCTVVPATNQVELHPCLPSFELQTFCEDKGILLTAYSPLGRPQPGQAKPIFFTDPDVLGIAQKHGASPAQVVISWCVKRGIIVIPKSENVERMKANITLLDLSEDDIGALSAIHKRPGMHKSLLSYHNYTDDGLIFGWTYEQLGWNMKKGGIISQAVCAGKVRVRGGSAVGAVNARRSFLFNAVTPGLVCCLRQCLSTAYLSPAPPSPHFPDMQRHSFTALNSTFVVDSEYQFVKELGQGAYGCVVAAKHRRSGEGCAIKKITNINTKVALCNNLISGGLTAYPRTAHPHQEMSTRNKSSHAAFRLLHHFRGHKNITCLYDMDIVFRPDGNFDEVYLYEELMEADLHAIIRSQQPLSDAHFQSFIYQTLCGLKYIHSANVLHRDLKPGNLLVNADCELKICDFGLARGYSPSGKNAAKSAANQGFMTEYVATRWYRAPEIMLSFANYSQGPAIDVWSVGCILAELLAGKPIFKGRDYVDQLNQILHYLGTPSEETLRRVGSPRAQDYIRSLPIKPRVPFQTLFPRANPLAIDLLSQLLQFDPAKRITCEQALKHPYLAVWHDPADEPVCPTPFDFGFEEEDSIEGMKRLIVEEVHAFRAEVRAQARAAGQIRRQDSLPMPTREELLNSPELENAPSNGSTSGFTESLPRAESPVMDDPSAELERELAGTHLGRA*
>226510
MEADLHAIIRSQQPLSDAHFQSFIYQTLCGLKYIHSANVLHRDLKPGNLLVNADCELKICDFGLARGYSPSGKNAAKSAANQGFMTEYVATRWYRAPEIMLSFANYGPAIDVWSVGCILAELLAGKPIFKGRDYVDQLNQILHYLGTPSEETLRRVGSPRAQDYIRSLPIKPRVPFQTLFPRANPLAIDLLSQLLQFDPAKRITCEQALKHPYLAVWHDPADEPVCPTVSACDIRFT*
>781980
MSAERPVTSKSRGICRYYNTSRGCFAGSKCKFLHGESEKLTPYDMSKTCRFFAAGYCRRGDKCWFQHAAPQESPQATSSIVPVIEEEDSLCCICYEKPVTFGLLVGCSHIFCVECIRQWRKPDGKSEDVVCSGVTKQCPLCRASSKFVTPSSRFYPEGHPGKAAAISKYKASMARVPCSHFQRSPPYDRFCPFGKDCFYQHANEDGTPYIFEHGVEHNMTMYRRRMSQGDFDSPILTRSLLRSIYNNMEAALDAIVGRLPELPDDFLEGSGSQSGSESSDELNFFIGEAGMDDGDERTVYQFGTVTPLQTEDDSVAITPDAEPHVLFSASPPEPPSAESPLRSSTFLVNPEAAPFVPQSTVSRRASEPVLRFSTVVPRSINDQSSTSLDDLRHLPAMAREANRALEDVQVAQEVEALLHGSDGYDQRLAELLSPETQGRDRDQAMPSGQQALQDQPHQVINVPSVPPVPEIVHDTDPPFLTDGRGRVVWSSTTPGRHRESRRGRSGASAASSGQQKMRREVSDTDVVALRAMEEPLQAGMLRERQGSRPRHTLRAQSSPDGLQGCVMEPADSEESLQESSAALPSVDLVRMRRMRSGEVQTVNTPARDGTSVAVTRDPSVVLDSGLGQGGSGSPVQDFLIRSEPCDIPIVVVTRRVQDCSAFRSSFNSKAMVLNPNNEKAAQLKSGGSGSSSSDGGVRKQSEDGHGKSSSPVPSPDSSSGRRGRSRTRATPRTRSSENLRRSEHRGYHTLMSSFGKAFHVEKRWKLIREMGSGAYGYVISAADEISGEPVAIKMVTRATEKVQLAKRALREITLLRHFNHENITGLIDVDCTPDLSEIYIFMEPMEADLHQIIKSGQALSNEHVQYFVYQILRGMKYVHSASVVHRDLKPGNLLVNADCELKICDFGLSRGFNSKPDENPTMMTEYVATRWYRAPEIMLAFKGYNTAIDVWSIGCIFAELMLSKPLFKGKDYVDQLNKILEVLGTPEDEIIERIGSQKAQAYVRSLPRKNTVPFSKILPLADHQAIDLLTKMLAFDPASRITVAEALEHPWLASYHDVSDEPECPEVFTRWRTLEALETLDQYKEMLYNEIQDYRKEVRSITISRPPSASPARDFERGLEEIREMAEHLQAPSDSVFLASPEISHKLPEVPHRTESFGEKQRDGQTDEADGITKERIDPVVAYARRSSTFIPSRTNSTYSTHSSAQFRHQGTRSPTEGGGSSAQGGSSTVAFPTQDYVVPARSRTASMLGNEGARRLLRTLSTVSIYESGEGLAGGLADIAPIGKYIVERDEGLPSEMPGELESPPQLTVKPHKARCSEKEGGA*
>711207
MVLNPNNEKAAQLKSGGSGSSSSDGGVRKQSEDGHGKSSSPVPSPDSSSGRRGRSRTRATPRTRSSENLRRSEHRGYHTLMSSFGKAFHVEKRWKLIREMGSGAYGYVISAADEISGEPVAIKMVTRATEKVQLAKRALREITLLRHFNHENITGLIDVDCTPDLSEIYIFMEPMEADLHQIIKSGQALSNEHVQYFVYQILRGMKYVHSASVVHRDLKPGNLLVNADCELKICDFGLSRGFNSKPDENPTMMTEYVATRWYRAPEIMLAFKGYNTAIDVWSIGCIFAELMLSKPLFKGKDYVDQLNKILEVLGTPEDEIIERIGSQKAQAYVRSLPRKNTVPFSKILPLADHQAIDLLTKMLAFDPASRITVAEALEHPWLASYHDVSDEPECPEVFTRWRTLEALETLDQYKEMLYNEIQDYRKEVRSITISRPPSASPARDFERGLEEIREMAEHLQAPSDSVFLASPEISHKLPEVPHRTESFGEKQRDGQTDEADGITKERIDPVVAYARRSSTFIPSRTNSTYSTHSSAQFRHQGTRSPTEGGGSSAQGGSSTVAFPTQDYVVPARSRTASMLGNEGARRLLRTLSTVSIYESGEGLAGGLADIAPIGKYIVERDEGLPSEMPGELESPPQLTVKPHKARCSEKEGGA*
>701850
MEERTPPTNFEVGNNYKVLDVIGEGAYGVVWYVEISYQTGRSSAVHLPSQRKVAIKRITPFDHSMFCLRTLREIKLLRHFHHENIISILDILRPDSLDEFKEVYLVQELMETDLHRVIRTQELSDDHCQYFIYQTLRALKALHSADVLHRDLKPSNLLLNANCDLKLCDFGLARSARPPPNVANDSSTFMTEYVATRWYRAPEVMLTFKEYTRAIDIWSVGCVLAEMLSGKPLFPGRDYHHQLSIILDVLGTPSLDDFYAITSPRSREYIRALPFRKKRPFSALFPNANPLALDLMEKCLTFSPKRRIEVEDALKHPYLEAYHDPQDEPTAEPLDPSFFDFDYGEALGKEQLKECEWPLPRHLDTHTMSHQFTKIGVIGAGSMGSNMAMLFAENNLQVSIFDVKPDNIDNLTTLFRDGLDPKYHERVASFKEYKPFMESLGGSASPKLLVLSIPHGGAADKVLEDIRDYLIEGDIILDGGNEWYENAQRRQKALQPKGISYISMGVSGGYQSARRGPSISPSGDKKALDSVLPLLEKFAAKDVKTGKPCVTNLGPAGCGHYVKMVHNGIEQGILGIVNEAWELMYKCLHIELDDIAKIFSKWGSDGELNRNFLINIGADICGRHHPNGPPSHVLNEVQDKVVQDADDSEGTGIWSVMEAARRHVAAPTIASAHFFRIASADRAQRLEVVESLGEALGAARKQQVDDGFRTAFLEDLRLAVYCACLAAFAQGLNLIARASEDEGWGVNLASCIRIWREGCIIRSEYIADLFEPLLEKEGQLTNVLTLKPVGEEIRRTFPSLKRVVGSALEWNAHIPTLSASMEYFKYCGGKHLPSQFMEAELDYFGAHSYDLKSEGAGEVKKVSLQQMVLFGQNPSQGTLFRASQFLLEELPVRLAHRVKELDTLPHNLSDMPSINKVKDWYAQSFEELISFPFPKLPKDIREILMATSSDPLPESTTNPSLPYFGADDYGAPLPSSGFTIPSSSNNGNCNSNGHKMRIPMERRQVQDFNRRFTKTLEAIKKRHDPTVTTVAQGVLEWKRRQNARNINLDVQHWLDRFYLSRIGIRFLIGQRMTSLISLSTLCNLIRIMLGSYVQERSVAAKSDAAVVLTRFLGKNVHDIVQEAIENARFVCEEHYAMFKGPPVQLICPKDLHFAYVPGHLSHICFELLKNSLRAVVERYGPENEDHFPAIKVIVVEGKEDITIKISDEGGGIPRSAIPLIWTYMYTTMEGQNIDQDFQASDFKAPMAGFGYGLPLSRLCCTYEAECRLHWRSLSTCMSVDVDVWLHTMGLGYGLRSWVLWKRKHRPTQSPDSVICKTPLEIWEQIIDLLHDDRSVLAACALTCSVWLPRVRNHLFKRIYISPTHFTKFAKCMKSSPDVGHNIRDFTIYGFDPMFSSTAGHRKEKAYVAWFCSAQTWLPARLSGVHTLTMYNEGRGKMYEAVCSFCLTTITTLVIVNCVMPSPDVLLKLLHSLPCVEFLQLLYSRFSALDAVPSATARANCTHNLKLIRVAGSRTEALSWLVPKSPHRNLEALSCSIEDWIRILEIRPDLASHLQRLDVSLYPLWGPRETYGYRSLSTHFPSLVSLALKIRSPHEANDAVPELSVLRTITTPLLSIIRVFVELRPPVWLNFLKSAVWLDPMCSIISRLQNLQEIIFEFHYMAAKRALSNTDVALYEIFVLGRLPNDSARKLVRFNWRQTMNRAFQFNDLISLVGDRRNVDIVLGHIQRR*
>145010
MPEQTQPAAATKSKHSHAASQAQPAPRKVRFNVGSQYQVLDVVGEGAYGIVCSAVHRPSGRKVAIKKIAPFDHSMFCLRTLRELKLLKFLSEAGVSENIISILDIIKPPSIEQFKEVYLIQELMETDMHRVIRTQDLSDDHAQYFIYQTLRALKALHSADVIHRDLKPSNLLLNANCDLKVCDFGLARSVKTAEPSGTETGFMTEYVATRWYRAPEIMLTFKQYTKAIDIWSVGCILAEMLSGKPLFPGRDYHHQLTLILDVLGTPTLDEFYAITTRRSRDYIRALPFRKRKPFAQLFPNASPLAVDFLTRSLTFDPKKRITVEEALAHPYLEAYHDPEDEPVAPPLDPEFFEFDLHKDDISREQLKELLYEEIMSFRPPPMA*
>668220
MFCLRTLRELKLLKFLSEAGVSENIISILDIIKPPSIEQFKEVYLIQELMETDMHRVIRTQDLSDDHAQYFIYQTLRALKALHSADVIHRDLKPSNLLLNANCDLKVCDFGLARSVKTAEPSGTETGFMTEYVATRWYRAPEIMLTFKQYTKAIDIWSVGCILAEMLSGKPLFPGRDYHHQLTLILDVLGTPTLDEFYAITTRRSRDYIRALPFRKRKPFAQLFPNASPLAVDFLTRSLTFDPKKRITVEEALAHPYLEAYHDPEDEPVAPPLDPEFFEFDLHKDDISREQLKELLYEEIMSFRPPPM
>706326
MSRKTPKPLPKFEVGEDYVILHGLGEGAYGTVAAALHKPSGREVAIKKVLPFEHTLFCLRTLRELKLLKFFSETCVNENIISILDIIKPPSIDDFKEIYFIQELMQTDLHRVIRTQQLTDDHCQYFVYQTLRALKTMHSADIVHRDLKPANLLLNANCDLKVCDFGLARSTRSTNPGGKEIGLMTEYVATRWYRAPEIMLSFKMYTKAIDVWAVGCILAELINGRPLFPGRDYGHQLDLILDVIGTPTLEEFYGITSRRSRDYIRALPIKKRRSFGALFPKASEDALDFLAKTLTFDPKKRLTVDQALEHPYLAAYHDPEDEPAVSSLDSEYFEFDYLDLSKDELKELLYAEVKSFVPCI*
>246409
MEERTPPTNFEVGNNYKVLDVIGEGAYGVVCSAVHLPSQRKVAIKRITPFDHSMFCLRTLREIKLLRHFHHENIISILDILRPDSLDEFKEVYLVQELMETDLHRVIRTQELSDDHCQYFIYQTLRALKALHSADVLHRDLKPSNLLLNANCDLKLCDFGLARSARPPPNVANDSSTFMTEYVATRWYRAPEVMLTFKEYTRAIDIWSVGCVLAEMLSGKPLFPGRDYHHQLSIILDVLGTPSLDDFYAITSPRSREYIRALPFRKKRPFSALFPNANPLALDLMEKCLTFSPKRRIEVEDTSLRRNR*
>246352
MSSVKGPTVSSGRSSAVHLPSQRKVAIKRITPFDHSMFCLRTLREIKLLRHFHHENIISILDILRPDSLDEFKEVYLVQELMETDLHRVIRTQELSDDHCQYFIYQTLRALKALHSADVLHRDLKPSNLLLNANCDLKLCDFGLARSARPPPNVANDSSTFMTEYVATRWYRAPEVMLTFKEYTRAIDIWSVGCVLAEMLSGKPLFPGRDYHHQLSIILDVLGTPSLDDFYAITSPRSREYIRALPFRKKRPFSALFPNANPLALDLMEKCLTFSPKRRIEVEDTSLRRNR*
>144998
METDMHRVIRTQDLSDDHAQYFIYQTLRALKALHSADVIHRDLKPSNLLLNANCDLKVCDFGLARSVKTAEPSGTETGFMTEYVATRWYRAPEIMLTFKQYTKAIDIWSVGCILAEMLSGKPLFPGRDYHHQLTLILDVLGTPTLDEFYAITTRRSRDYIRALPFRKRKPFAQLFPNASPLAVDFLTRSLTFDPKKRITVEEALAHPYLEAYHDPEDEPVAPPLDPEFFEFDLHKDDISREQLKELLYEEIMSFRPPPMA*
>699984
MTQPVLLSNTSRGCFAGSKCKFLHGESEKLTPYDMSKTCRFFAAGYCRRGDKCWFQHAAPQESPQATSSIVPVIEEEDSLCCICYEKPVTFGLLGEPLCHIFCVECIRQWRKPDGKSEDVVCSGVTKQCPLCRASSKFVTPSSRFYPEGHPGKAAAISKYKASMARVPCSHFQRSPPYDRFCPFGKDCFYQHANEDGTPYIFEHGVEHNMTMYRRRMSQGDFDSPILTRSLLRSIYNNMEAALDAIVGRLPELPDDFLEGSGSQSGSESSDELNFFIGEAGMDDGDERTVYQFGTVTPLQTEDDSVAITPDAEPHVLFSASPPEPPSAESPLRSSTFLVNPEAAPFVPQSTVSRRASEPVLRFSTVVPRSINDQSSTSLDDLRHLPAMAREANRALEDVQVAQEVEALLHGSDGYDQRLAELLSPETQGRDRDQAMPSGQQALQDQPHQVINVPSVPPVPEIVHDTDPPFLTDGRGRVVWSSTTPGRHRESRRGRSGASAASSGQQKMRREVSDTDVVALRAMEEPLQAGMLRERQGSRPRHTLRAQSSPDGLQGCVMEPADSEESLQESSAALPSVDLVRMRRMRSGEVQTVNTPARDGTSVAVTRDPSVVLDSGLGQGGSGSPVQDFLIRSEPCDIPIVVVTRRVQDCSAFRSSFNSKAMVLNPNNEKAAQLKSGGSGSSSSDGGVRKQSEDGHGKSSSPVPSPDSSSGRRGRSRTRATPRTRSSENLRRSEHRGYHTLMSSFGKAFHVEKRWKLIREMGSGAYGYVISAADEISGEPVAIKMVTRATEKVQLAKRALREITLLRHFNHENITGLIDVDCTPDLSEMHVFDVIHLYGGMKYVHSASVVHRDLKPGNLLVNADCELKICDFGLSRGFNSKPDENPTMMTEYVATRWYRAPEIMLAFKFLRGYNTAIDVWSIGCIFAELMLSKPLFKGKDYVDQLNKILEVLGTPEDEIIERIGSQKASLSAFVVTVDRKSVAIDLLTKMLAFDPASRITVAEALEHPWLASYHDVSDEPECPEVFTRWRTLEALETLDQYKEMLYNEIQDYRKEVRSITISRPPSASPARDFERGLEEIREMAEHLQAPSDSVFLASPEISHKLPEVPHRTESFGEKQRDGQTDEADGITKERIDPVVAYARRSSTFIPSRTNSTYSTHSSAQFRHQGTRSPTEGGGSSAQGGSSTVAFPTQDYVVPARSRTASMLGNEGARRLLRTLSTVSIYESGEGLAGGLADIAPIGKYIVERDEGLPSEMPGELESPPQLTVKPHKARCSEKEGGA*
>706327
MDAERLHLVIQELMQTDLHRVIRTQQLTDDHCQYFVYQTLRALKTMHSADIVHRDLKPANLLLNANCDLKVCDFGLARSTRSTNPGGKEIGLMTEYVATRWYRAPEIMLSFKMYTKAIDVWAVGCILAELINGRPLFPGRDYGHQLDLILDVIGTPTLEEFYGITSRRSRDYIRALPIKKRRSFGALFPKASEDALDFLAKTLTFDPKKRLTVDQALEHPYLAAYHDPEDEPAVSSLDSEYFEFDYLDLSKDELKELLYAEVKSFVPCI*
