# Supplementary material for: Genome-Wide Identification of Mitogen-Activated Protein Kinase Gene Family across Fungal Lineage Shows Presence of Novel and Diverse Activation Loop Motifs
Source: PLoS One. 2016 Feb 26;11(2):e0149861. doi: 10.1371/journal.pone.0149861 (PMC4769017; doi:10.1371/journal.pone.0149861)
Supplement: S1 Appendix — (ZIP) [file pone.0149861.s001.zip › No. of Identified MAPKs/Ascobolus immersus RN42.txt]

>371270
MSLAGRKVFKVFSQDFIVDERYIVTKELGQGAYGIVCAATNQQTGDGVAIKKVTNVFSKKILAKRALREIKLLQHFRGHRNITCLYDMDIPQPENFNEVYLYEELMECDLAAIIRSGQPLTDAHFQSFIYQILCGLKYIHSANVLHRDLKPGNLLVNADCELKICDFGLARGFSIDPEENAGYLTEYVATRWYRAPEIMLSFQSYTKAIDVWSVGCILAELLGGRPFFKGRDYVDQLTQILKLLGTPNEETLSRIGSPRAQDYVRNLGYMEKIPFRQIFPHANPDALDLLDKMLAFDPTSRITVEEALEHPYLSIWHDVSDEPECPATFDFAFEVVEEVPEMRQMILDECQQFRNLVRRQPNAPTSLQLQQLQQEQQRKDSIGIPAGVGGWLGCHDVLEGLFCALLAPPLSLLV*
>297954
MDIPQPENFNEVYLYEELMECDLAAIIRSGQPLTDAHFQSFIYQILCGLKYIHSANVLHRDLKPGNLLVNADCELKICDFGLARGFSIDPEENAGYLTEYVATRWYRAPEIMLSFQSYTKAIDVWSVGCILAELLGGRPFFKGRDYVDQLTQILKLLGTPNEETLSRIGSPRAQDYVRNLGYMEKIPFRQIFPHANPDALDLLDKMLAFDPTSRITVEEALEHPYLSIWHDVSDEPECPATFDFAFEVVEEVPEMRQMILDECQQFRNLVRRQPNAPTSLQLQQLQQEQQRKDSIGIPEERSYQQDQPRPHEATTHEQGQLEQELAGGLDAMMS*
>280694
MSRHGSSRRISFNVSDQYEILDVVGEGAYGVVCSALHKPSGHKVAIKKITPFDHSMFCLRTLREMKLLRYFNHENIISILDIQKPRDYDSFTEVYLIQELMETDMHRVIRTQDLSDDHCQYFIYQTLRALKAMHSANVLHRDLKPSNLLLNANCDLKVCDFGLARSAASQEDNSGFMTEYVATRWYRAPEIMLTFKEYTKAIDVWSVGCILAEMLSGKPLFPGKDYHHQLTLILEMLGTPTMEDYYGIKSRRAREYIRSLPFKKRVPFSTLFPDTSPQALDLLEKLLAFNPAKRITVEEALKHPYLEPYHDPEDEPTAPPIPDAFFDFDRKKDELSKEELKSKSHNALNCE*
>280696
MFCLRTLREMKLLRYFNHENIISILDIQKPRDYDSFTEVYLIQELMETDMHRVIRTQDLSDDHCQYFIYQTLRALKAMHSANVLHRDLKPSNLLLNANCDLKVCDFGLARSAASQEDNSGFMTEYVATRWYRAPEIMLTFKEYTKAIDVWSVGCILAEMLSGKPLFPGKDYHHQLTLILEMLGTPTMEDYYGIKSRRAREYIRSLPFKKRVPFSTLFPDTSPQALDLLEKLLAFNPAKRITVEEALKHPYLEPYHDPEDEPTAPPIPDAFFDFDRKKDELSKEELKSKSHNALNCE*
>368607
MEFVRTQIFGTTFEITSRYSDLQPVGMGAFGLVCSAKDQLTGQAVAIKKIMKPFSTPVLAKRTYRELKLLKHLRHENVISLSDIFISPLEDIYFVTELLGTDLHRLLTSRPLEKQFIQYFLYQIFRGLKYVHSAGVVHRDLKPSNILVNENCDLKICDFGLARIQDPQMTGYVSTRYYRAPEIMLTWQKYDVEVDIWSAGCIFAEMLEGKPLFPGKDHVNQFSIITELLGTPPDDVIQTICSENTLRFVQSLPKRERIPLSQKFKNAEPLAIDLLEKMLVFDPRKRITAADALAHPYLAPYHDPSDEPVAAEKFDWSFNNADLPTDTWKIMIGNEINEFAWGGAIAPDELPEDGASGF*
>257371
MKPFSTPVLAKRTYRELKLLKHLRHENVISLSDIFISPLEDIYFVTELLGTDLHRLLTSRPLEKQFIQYFLYQIFRGLKYVHSAGVVHRDLKPSNILVNENCDLKICDFGLARIQDPQMTGYVSTRYYRAPEIMLTWQKYDVEVDIWSAGCIFAEMLEGKPLFPGKDHVNQFSIITELLGTPPDDVIQTICSENTLRFVQSLPKRERIPLSQKFKNAEPLAIDLLEKMLVFDPRKRITAADALAHPYLAPYHDPSDEPVAAEKFDWSFNNADLPTDTWKIMM*
