# Supplementary material for: Genome-Wide Identification of Mitogen-Activated Protein Kinase Gene Family across Fungal Lineage Shows Presence of Novel and Diverse Activation Loop Motifs
Source: PLoS One. 2016 Feb 26;11(2):e0149861. doi: 10.1371/journal.pone.0149861 (PMC4769017; doi:10.1371/journal.pone.0149861)
Supplement: S1 Appendix — (ZIP) [file pone.0149861.s001.zip › No. of Identified MAPKs/Aspergillus acidus.txt]

>249807
MADLQGRKIFKVFNQDFIVDERYNVTKELGQGAYGIVCAATNAHTGEGVAIKKVTNVFSKKILAKRALREIKLLQHFRGHRNITCLYDMDIPRPDNFNETYLYEELMECDLAAIIRSGQPLTDAHFQSFIYQILCGLKYIHSANVLHRDLKPGNLLVNADCELKICDFGLARGFSIDPEENAGYMTEYVATRWYRAPEIMLSFQSYTKAIDVWSVGCILAELLGGRPFFKGRDYVDQLNQILHYLGTPNEETLSRIGSPRAQEYVRNLPFMPKIPFQRLFPNANPDALDLLDRMLAFDPTSRISVEEALEHPYLHIWHDASDEPTCPTTFDFHFEVVEDVQEMRHMIYDEVVRFRALVRQQSQAQAAAQQQQIAQQTNVPIPDNQQGGWKTEEPKPQEALAAGGGHHNDLESSLQRGMDVQ*
>384436
MRSRMLLVRELTVSSAIHKPSGQKVAIKKITPFDHSMFCLRTLREMKLLRYFNHENIISILDIQRPRNYESFNEVYLIQELMETDMHRVIRTQDLSDDHCQYFIYQTLRALKAMHSANVLHRDLKPSNLLLNANCDLKVCDFGLARSAASTDDNSGFMTEYVATRWYRAPEIMLTFKEYTKAIDVWSVGCILAEMLSGKPLFPGKDYHHQLTLILDVLGTPTMEDYYGIKSRRAREYIRSLPFKKKIPFRAMFPKSNELALDLLEKLLAFNPAKRITVEEALRHPYLEPYHDPDDEPTAPPIPEGFFDFDKNKDALSKEQLKLLIYEEIMR*
>211888
MVQQMPPQGGSRKISFNVSDQYEIQDVIGEGAYGVVCSAIHKPSGQKVAIKKITPFDHSMFCLRTLREMKLLRYFNHENIISILDIQRPRNYESFNEVYLIQELMETDMHRVIRTQDLSDDHCQYFIYQTLRALKAMHSANVLHRDLKPSNLLLNANCDLKVCDFGLARSAASTDDNSGFMTEYVATRWYRAPEIMLTFKEYTKAIDVWSVGCILAEMLSGKPLFPGKDYHHQLTLILDVLGTPTMEDYYGIKSRRAREYIRSLPFKKKIPFRAMFPKSNELALDLLEKLLAFNPAKRITVEEALRHPYLEPYHDPDDEPTAPPIPEGFFDFDKNKDALSKEQLKLLIYEEIMRHGTKAEPDMMDGVGLAHTHDA*
>423027
MAEFLRSQILGTTFETTNRYSDLQPVGLGAFGLVCSAYDMITRQPVAIKKMMKPFSNATLAKRTYREVKLLKHLRHENLIGLSDIFISPLEDVYLVTDLLGTDLNRLLTSKPLDGKFVQYFTYQLLRGLKYIHSAGVIHRDLKPSNILINENCDLKICDFGLARLQEPQMTGYVSTRYYRAPEIMLTWQKYGMQVDIWSAGCIVAEMLRGKPLFPGKDHIHQFYLITDALGNPPDEVIERICTKAALNIVKSLPKRQPAPWATLFPDSDEDAIDLLAKMLIFDPDKRISAAKALEHPYLGVYHDPTDEPVAEQKFDWSFSEVAHSIDEWKIMIYTEVVDFHDLGPTGEPAITEPFLPPDPSLSPEVLDPLGQIQTQSMVTKSADTLDQDILQYLQI*
>73401
MLPVAETAVEFRRLTPSRPSTHPLNHGAPAVAKDAYAPKARLYIRQSGEKPAKTGNVVSQGSKFLDLLHASVPPLSPHGAGSLAPITEMEGGDDFKLGGSVNLGPYPELKTADRGFINLHNNCSTAGHDHKRSSALLSLSQNPQHFPDNMEGFNRSEFLGTVFESTKRSAHDQITGQAVAIKKVIKPFETATVAKRTFREVKLLKHFRHENLIGLCDIFVSPLEDIYLVTELLATDLNRLMRSKPLEPQFVQYFTYQILRGLKYIHSAGVIHRDLKPSNILVNENCDLKICDFGLARVKEHQMTGYVSTRYYRAPEIMLTWQRYGVEVDLWSTGCILAEMLSGKPLFPGKDHINQFYLIIDLLGNPPDEVIDRICSKNTVQIVKSLGDRQPRCLRTMFSSVDEAAVDLLDKFLVFDPHARISASNALEHRYLQIYDDPTDEPSVERPFDWSFDGARLSKETLKLMMHVSPVSLIYAACRYAEVLDYHQSDELAHPVTLAEEPMSGADLLPNFSTFPVPGRETDTNPDSTFSLLEPWSTWDIGGLDLSLPESDYVDPAGPSLPTTIG*
>698519
MEGFNRSEFLGTVFESTKRYGNLQPIGLGVYGLVCSAHDQITGQAVAIKKVIKPFETATVAKRTFREVKLLKHFRHENLIGLCDIFVSPLEDIYLVTELLATDLNRLMRSKPLEPQFVQYFTYQILRGLKYIHSAGVIHRDLKPSNILVNENCDLKICDFGLARVKEHQMTGYVSTRYYRAPEIMLTWQRYGVEVDLWSTGCILAEMLSGKPLFPGKDHINQFYLIIDLLGNPPDEVIDRICSKNTVQIVKSLGDRQPRCLRTMFSSVDEAAVDLLDKFLVFDPHARISASNALEHRYLQIYDDPTDEPSVERPFDWSFDGARLSKETLKLMMHVSPVSLIYAYHLLTQSMQICRSAGLSPIRRISPPSYPC*
>249872
MECDLAAIIRSGQPLTDAHFQSFIYQILCGLKYIHSANVLHRDLKPGNLLVNADCELKICDFGLARGFSIDPEENAGYMTEYVATRWYRAPEIMLSFQSYTKASMCP*
>543038
MKPFSTPVLSKRTYRELKLLKHLRHENIISLSDIFISPLEDIYFVTELLGTDLHRLLTSRPLEKQFIQYFLYQILRGLKYVHSAGVVHRDLKPSNILINENCDLKICDFGLARIQDPQMTGYVSTRYYRAPEIMLTWQKYDVEVDIWSAACIFAEMLEGKPLFPGKDHVNQFSIITELLGTPPDDVIQTICSENVSISSALP*
