# Supplementary material for: Genome-Wide Identification of Mitogen-Activated Protein Kinase Gene Family across Fungal Lineage Shows Presence of Novel and Diverse Activation Loop Motifs
Source: PLoS One. 2016 Feb 26;11(2):e0149861. doi: 10.1371/journal.pone.0149861 (PMC4769017; doi:10.1371/journal.pone.0149861)
Supplement: S1 Appendix — (ZIP) [file pone.0149861.s001.zip › No. of Identified MAPKs/Aspergillus niger ATCC 1015.txt]

>1008492
MSATMSPRSWARAHTALSGRFDILRQSHSSWRMQYRFNGSYFSNNFSAATNAHTGEGVAIKKVTNVFSKKILAKRALREIKLLQHFRGHRNITCLYDMDIPRPDNFNETYLYEELMECDLAAIIRSGQPLTDAHFQSFIYQILCGLKYIHSANVLHRDLKPGNLLVNADCELKICDFGLARGFSIDPEENAGYMTEYVATRWYRAPEIMLSFQSYTKAIDVWSVGCILAELLGGRPFFKGRDYVDQLNQILHYLGTPNEETLSRIGSPRAQEYVRNLPFMPKIPFQRLFPNANPDALDLLDRMLAFDPTSRISVEEALEHPYLHIWHDASDEPTCPTTFDFHFEVVEDVQEMRHMIYDEVVRFRALVRQQSQAQAAAQQQQIAQQTNVPIPDNQQGGWKTEEPKPQEALAAGGGHHNDLESSLQRGMDVQ*
>1142566
MADLQGRKIFKVFNQDFIVDERYNVTKELGQGAYGIVCAATNAHTGEGVAIKKVTNVFSKKILAKRALREIKLLQHFRGHRNITCLYDMDIPRPDNFNETYLYEELMECDLAAIIRSGQPLTDAHFQSFIYQILCGLKYIHSANVLHRDLKPGNLLVNADCELKICDFGLARGFSIDPEENAGYMTEYVATRWYRAPEIMLSFQSYTKAIDVWSVGCILAELLGGRPFFKGRDYVDQLNQILHYLGTPNEETLSRIGSPRAQEYVRNLPFMPKIPFQRLFPNANPDALDLLDRMLAFDPTSRISVEEALEHPYLHIWHDASDEPTCPTTFDFHFEVVEDVQEMRHMIYDEVVRFRALVRQQSQAQAAAQQQQIAQQTNVPIPDNQQGGWKTEEPKPQEALAAGGGHHNDLESSLQRGMDVQ*
>1140823
MCSQTAIMVQQMPPQGGSRKISFNVSDQYEIQDVIGEGAYGVVCSAIHKPSGQKVAIKKITPFDHSMFCLRTLREMKLLRYFNHENIISILDIQRPRNYESFNEVYLIQELMETDMHRVIRTQDLSDDHCQYFIYQTLRALKAMHSANVLHRDLKPSNLLLNANCDLKVCDFGLARSAASTDDNSGFMTEYVATRWYRAPEIMLTFKEYTKAIDVWSVGCILAEMLSGKPLFPGKDYHHQLTLILDVLGTPTMEDYYGIKSRRAREYIRSLPFKKKIPFRAMFPKSNELALDLLEKLLAFNPAKRITVEEALRHPYLEPYHDPDDEPTAPPIPEGFFDFDKNKDALSKEQLKLLIYEEIMR*
>1148336
MHSANVLHRDLKPSNLLLNANCDLKVCDFGLARSAASTDDNSGFMTEYVATRWYRAPEIMLTFKEYTKAIDVWSVGCILAEMLSGKPLFPGKDYHHQLTLILDVLGTPTMEDYYGIKSRRAREYIRSLPFKKKIPFRAMFPKSNELALDLLEKLLAFNPAKRITVEEALRHPYLEPYHDPDDEPTAPPIPEGFFDFDKNKDALSKEQLKLLIYEEIMR*
>1104996
MAEFLRSQILGTTFETTNRYSDLQPVGLGAFGLVCSAYDMITRQPVAIKKMMKPFSNATLAKRTYREVKLLKHLRHENLIGLSDIFISPLEDVYLVTDLLGTDLNRLLTSKPLDGKFVQYFTYQLLRGLKYIHSAGVIHRDLKPSNILINENCDLKICDFGLARLQEPQMTGYVSTRYYRAPEIMLTWQKYGMQVDIWSAGCIVAEMLRGKPLFPGKDHINQFFLITDALGNPPDEVIERICTKTTLDLVKSLPKRQPAPWATLFPDSDENAIDLLGEMLIFDPDKRISAAKALEHPYLSVYHDPTDEPVAEQMFDWSFSEVAHSIDEWKIMIYTEVVDFHDIG
>1139913
MEGFVRSEFIGTVFESTKRSAHDQITGQAVAIKKVIKPFETATVAKRTFREVKLLKHFRHENLIGLCDIFVSPLEDIYLVTELLATDLNRLMRSKPLEPQFVQYFTYQILRGLKYIHSAGVIHRDLKPSNILVNENCDLKICDFGLARVKEQQMTGYVSTRYYRAPEIMLTWQRYGVEVDLWSTGCILAEMLTGKPLFPGKDHINQFYLIIDLLGNPPDGVIDRICSKNTVQIVKSLGKRQSRCLKTMFSGVDEAAVDLLEKFLIFDLHARISASNALEHRYLQIYHDPTDEPSVERPFDWSFDGAQLSKETLKLMMHVTPVYSEVLDYHQADELAHPVTLAEEPRSGADLLPNFSTIPVLGRETDTNPDSTFSLLEPWSTWDIGDLDLSIPATDYVDPAGPSLSTTIGLKATFWFVYCIGVVHISQLSKKRTSSRLRVQTDSDHTWPRRRDVYVLNWEQGALTCIPPRTDIAPGPDLWEGIMEM*
>1168371
MRSKPLEPQFVQYFTYQILRGLKYIHSAGVIHRDLKPSNILVNENCDLKICDFGLARVKEQQMTGYVSTRYYRAPEIMLTWQRYGVEVDLWSTGCILAEMLTGKPLFPGKDHINQFYLIIDLLGNPPDGVIDRICSKNTVQIVKSLGKRQSRCLKTMFSGVDEAAVDLLEKFLIFDLHARISASNALEHRYLQIYHDPTDEPSVERPFDWSFDGAQLSKETLKLMMHVTPVYSEVLDYHQADELAHPVTLAEEPRSGADLLPNFSTIPVLGRETDTNPDSTFSLLEPWSTWDIGDLDLSIPATDYVDPAGPSLSTTIGLKATFWFVYCIGVVHISQLSKKRTSSRLRVQTDSDHTWPRRRDVYVLNWEQGALTCIPPRTDIAPGPDLWEGIMEM*
