# Supplementary material for: Genome-Wide Identification of Mitogen-Activated Protein Kinase Gene Family across Fungal Lineage Shows Presence of Novel and Diverse Activation Loop Motifs
Source: PLoS One. 2016 Feb 26;11(2):e0149861. doi: 10.1371/journal.pone.0149861 (PMC4769017; doi:10.1371/journal.pone.0149861)
Supplement: S1 Appendix — (ZIP) [file pone.0149861.s001.zip › No. of Identified MAPKs/Aurantiochytrium limacinum ATCC MYA-1381.txt]

>146852
MDPQQQQQQQAMMQQQQQQLQQQQLNGQQQNGQAVGAGEHSFVVSGTKFVISTRYELIKPIGHGAYGVVVSALDRATGEKVAIKKVPRAFDDLIDAKRILREIKLLRHFNHENIISMREILQPPSLDEFEDVYIISDLMETDLHRIIYSKQKLSDDHVQYFVYQMLRSLKYMHSAGVLHRDLKPSNLLLNSNCDLKVCDFGLARGVNDEKLDLTEYVVTRWYRAPEIMLSCKQYSAAIDVWSVGCILGELLGRKPMFPGEDYIHQLTLISDLLGKPTQEDLAFVTSEKARRFMERQPEKARVPFENLYPRANPNAVNLLERMLVFDPSRRITVVEALAHPYMASLANPDDEPNCSEMFNFEHETVEDFSKPMLQELIWKEMVHYHPEAQAALDLRKSQGILAIDALETKM*
>146634
MKTVDQTTQYLGEHTAEDIPHVKLEGFLAKRSAKSGRTWRRRFFVLDGTKLFYYRSSRDVKPREEIEITSSTFVKKSPTRPFCLELCTNRQILFICADQEETQNLWLDALTLSIEIARLQRSRGVPSMGNNIASPTPSDTLVSMPKEAISSTGTNSKTGLSESMRALTVSEHGYSNDLIGKTQLAGPPIPPSGMSPDCSPNNRHAGNSSINGGGASTKIDGGTHGNNQVEPDLPDYLVKHNNCEDNDDDNNDDDDDSSSQRAMQIEESKSCGHSRPSNGNLGLPTNSRGSNNLHHQHQINSSSTTSTSSGSSASTNVTSTTGFGRASNLFRRFKQRRRGSSQGQSTSFASEPAVSETPVNKEKRGESVSSTALPSTRSERAGSLSGDAQANKGRTSSMASQDSLPLAVVPEPVESFDDAEAAPKSQSRRGSTCSTSSSLQRTSGVLRARPTHRFSTPATTFEVDTRYSYVKSVGTGAYGVVVSANDRISGDKVAIKKVARAFEDLVDAKRILREIKLLRHFDHENIINIRDLMAPARYNYDDIYIVSELMETDLHRVIYSKQKLTNDHIQYFVYQTLRALKYIHSANVIHRDLKPSNLLLNSNCDLKICDFGLARGLEDSNLELTEYVVTRWYRAPEIMLACREYTKSIDVWAVGCIFAELLVRKPLVPGEDYIHQLQLITDVLGTPRESDMHFIRSDKAKRFMRAQPLRPKRNYAEMFPNASSEGLDLLDKMLQFNPDKRISVEDALAHPYLGTLYQPNDEPTCPSPFLFDDNKPDDELCKRDIQDQILQEVLLFHPEDAPRFIAEQKAANPDAAFPLQAPA*
>148245
MADSMDIAMSLEQPLRPQRRNFHSFTISGTVFEVETRYVNLRAVGQGSYGLVCSADDTVTGNRVAIKKVSDMFADLVDAKRILREIKLLKHLGDHENVIGLVDISVMPPHTMDFKDIYIVTELFECDLDRIVSSNQPLSDQHAQYFLYQILRGIKYIHSANVLHRDLKPSNLLVNSNCDLAICDFGLARGVNTEYEDTLTEYVVTRWYRAPELLTDSRYYGSGVDVWSIGCIFGEILSRRPIFQGKDYMHQLQVIIEILGTPSASEIDFISNPSARRAIQSFGRHRKRSLIKMSQFHGANPLAIDLLQRMLVFDPRGRITIDEALEHPYLADLHDENEVPVASSMFDLSFEHGYRAEMPKDVMQRLIFDDMITFHPEETFYTAQNSARSDISSSSRSSSSSLPVPTGPAHQYHQSFPRVSSKGRQRTAGAAAHAHSHK*
>33818
MIIDRCHRSALDRATGEKVAIKKVPRAFDDLIDAKRILREIKLLRHFNHENIISMREILQPPSLDEFEDVYIISDLMETDLHRIIYSKQKLSDDHVQYFVYQMLRSLKYMHSAGVLHRDLKPSNLLLNSNCDLKVCDFGLARGVNDEKLDLTEYVVTRWYRAPEIMLSCKQYSAAIDVWSVGCILGELLGRKPMFPGEDYIHQLTLISDLLGKPTQEDLAFVTSEKARRFMERQPEKARVPFENLYPRANPNAVNLLERMLVFDPSRRITVVEALAHPYMASLANPDDEPNCSEMFNFEHETVEDFSKPMLQELIWKEMVHYHPEAQAALDLRKSQGILAIDALETKM*
>116469
MMIIDRCHRSALDRATGEKVAIKKVPRAFDDLIDAKRILREIKLLRHFNHENIISMREILQPPSLDEFEDVYIISDLMETDLHRIIYSKQKLSDDHVQYFVYQMLRSLKYMHSAGVLHRDLKPSNLLLNSNCDLKVCDFGLARGVNDEKLDLTEYVVTRWYRAPEIMLSCKQYSAAIDVWSVGCILGELLGRKPMFPGEDYIHQLTLISDLLGKPTQEDLAFVTSEKARRFMERQPEKARVPFENLYPRANPNAVNLLERMLVFDPSRRITVVEALAHPYMASLANPDDEPNCSEMFNFEHETVEDFSKPMLQELIWKEMRAGLDHMHLDQDIRDGN*
>147180
MTTSGEGESSARAVLMQGFLEKRSVTQRFGRHSWKRHYFVLDDQRNLAYYDASRGILRGQVLLTGDSTVKELSVGGEREFCVQLSTPYVTMVLEAPSQQERESWKSSLQVVIGQAKMTRSKIQDVRRKARELRVPQNLGETGRGTHTFRAGGSTFEVDTRYTLVDVIGQGAYGMVVAANDSVTGNQVAIKRIRGVFDNMIDGKRILREVKLLRFLSHKNISHIIDLMRPAPVPGQPPTKFDDIYIVLDKMDTDLNRVIYSEQKLSDQHIQFLMFQLLSAVHYLATANVIHRDLKPSNILVNSACELRVCDFGLARGMHAETEDLTIYVVTRWYRAPELILACDHYSSAIDIWSVGCIFAELMTRRPLFPGEDFLHQLRLICQVLGSPSNEEMAFMSEGSANRYLRELEFRPKKPWNTVKGLENAPPEALDLLSKMLTFSPKDRITALEALKHPYLKTYHRQPIRSAPRPFDLESIEQMDLTRKQLRQAMSQEIAHYRGLGAYSSGSNFPPQQGQPQVQPQQQSQLPQSTMRSETSANSATPPIPEQHSVRP*
>117728
MTEEIDAHVARKYEISQRLGKGAYGIVWKAVDKRTRQTVALKKCFDAFRNATDAQRTYREIEYLKQLGEHGGHSNIIRLLSVIKAENNKDIYLVFEYMETDLHAVIRAGILEHVHKQYITYQLLRAIKYMHTGDLLHRDLKPSNVLLNADCHLKVCDFGLCRSITEDPANKAAYSEYTATRWYRSPEILMGSTKYSTGVDIWALGCILGEMLLGKPLFPGTSTMNQLERILELTGVPASEDLQSIQSPFAANMLESLAKPSIKPLEEMIPNAPADGLDFIRRCMHFNPDKRASVEALLDHSYVAQFRKIDEELSAPRKFKIGSNDNIKYTVDDYRNHKQSTTKQLQSEVLWQNLLYKRTHLQFLKIHQLIRCQLPKLSLQLFAIKHKFSTLPFPFIQNQDKAG*
