# Supplementary material for: Genome-Wide Identification of Mitogen-Activated Protein Kinase Gene Family across Fungal Lineage Shows Presence of Novel and Diverse Activation Loop Motifs
Source: PLoS One. 2016 Feb 26;11(2):e0149861. doi: 10.1371/journal.pone.0149861 (PMC4769017; doi:10.1371/journal.pone.0149861)
Supplement: S1 Appendix — (ZIP) [file pone.0149861.s001.zip › No. of Identified MAPKs/Auricularia subglabra.txt]

>1411022
MSRHTFTALNTTFVVDANYVFTKELGTGAYGSVVAAKHRHTGVGIAIKRISSISSKKILTKRCLRELKCVCLTAECRRRRCRCRPQRSRSAEAGPGHRTVSRELTAIPARRLLHHFRGHKNITSLIDLDIVVNANGDFDEVYCYEELMEADLHAIIRSGQPLSDAHFQSFLYQTLCGLKYIHSANVLHRDLKPGNLLVNADCELKICDFGLARSDSSSNGSGFMTEYVATRWYRAPEIMLSYANYTTSIDVWSIGCILAELLGGKPIFKGRDYVDQLNQILHLLGTPTEDTLRRVGSPRAQDYIRSLPIKPRIPFATLYPHANPLAIDLLGQMLNFDPAKRISCDQALTHPYLAVWHDPNDEPVCPRKFDFGFEEEDSMEGMKKLIVEEVNSFRAEVRRGRRRAESSARRQDSLPIPTREEIMASPVAEHAPANGFTSAYTAKPGAHGLHDSPILEDPSQDLERELANAQARAQAQVA*
>1341438
MDDRLANFNVGANYTIVDVIGEGAYGVVVSAVHNASQRRVAIKRITPFDHSMFCLRTLREIKLLRHFQHENIISILDILRPPSFDDFKEVYLVQELMETDMHRVIRTQELSDDHCQYFIYQTLRAVKALHSANVLHRDLKPSNLLLNANCDLKVCDFGLARSATPPPGLANDTSTFMTEYVATRWYRAPEVMLTFKEYTRAIDMWSVGCVLAEMLSGKPLFPGRDYHHQLSIILDVLGTPSLDDFYAISSSRSREYIRALPFRKKKPLGQLFPGANPQAIDLMEKCLTFSPKRRIDVEAALAHPYLEPYHDPADEPTAPPLDPSFFDFDNGKEQKKEHLKVLIYQEVMRPAAGAAHCSEYLDSMLAAATPEEVRADLATLAECAAIGRWLGGESHYERQAANESERRALLRFAGLAESELRRRGREAPLEWAAGGGTWTPRAPLDAFGGASPASSDSRHHDGERPQAVDVSRPARSPAPESDAEGEDKENIAPDCELVDGPRNAEDEDGAGHLQHADDERVAAPSRGVKRKREECTVPYPKARREYTLAFPGDRNSSSSRNDVRDDDVVPRSAFTDRLGAGRKFEVSVGFCHSGAGQALILNVLLSGCGSKRARNSEPGLAGTINTTFIGQRGVVTAVMSEAGDSETQTLSSQGSSSYIGGAQPQDDGEETQAESQPEQGVALSRQSTFPESWIGGGQPQDWAWVQRYPIRGLTYLDLQSQSQATIEDDAGELPGPDPARAELEAEVQRLRAEMQDARLEAERARQDAERARQDAEHERQMRMELEQTLEDVQNLVMARGRGIKRGREDDEENDDARSEKRARAE*
>1338511
MTYPNVSAPPQRHSFQALSGTFVVDADYIFTKEVGRGAYGAVVAAKHRTSGAGCAIKKISSINSKKILTKRCLREIKLLHHFRGHRNVTCLYDADIVFDDTGNFSEVYLYEELMEADLHAIIRSGQPLSDAHYQSFIYQTLCGLKYIHSAGVIHRDLKPGNLLVNADCLLKICDFGLARSNTMDKGAENSLMTEYVATRWYRAPEVMLSFGNYSTAIDIWSVGCILAELHGRKPIFKGRDYVDQLNQILQCLGTPTEDALRRIGSPRAQEYIRSLPIRARVPFSTLYRNANHEALDLLGRMLAFDPARRLTCEQALAHPYLAQWHDEFYEPTCESIFDFSFEDEDSMEGMKKLIVEEVMAFRRLVRQQATPASKKRTQDDSLAVPSRDDIIASPIHEQAPANGATSSYTVPAEPQLDPDTNTPVVDNPTEDLERELDRRLRVSDNLGQDRKSTIANEDKVGRRCVEEELAKQGAF*
>1267921
MLAPELIQATRSAVHNASQRRVAIKRITPFDHSMFCLRTLREIKLLRHFQHENIISILDILRPPSFDDFKEVYLVQELMETDMHRVIRTQELSDDHCQYFIYQTLRAVKALHSANVLHRDLKPSNLLLNANCDLKVCDFGLARSATPPPGLANDTSTFMTEYVATRWYRAPEVMLTFKEYTRAIDMWSVGCVLAEMLSGKPLFPGRDYHHQLSIILDVLGTPSLDDFYAISSSRSREYIRALPFRKKKPLGQLFPGANPQAIDLMEKCLTFSPKRRIDVEAALAHPYLEPYHDPADEPTAPPLDPSFFDFDNGKEQKKEHLKVLIYQEVMRPAAGAAHCSEYLDSMLAAATPEEVRADLATLAECAAIGRWLGGESHYERQAANESERRALLRFAGLAESELRRRGREAPLEWAAGGGTWTPRAPLDAFGGASPASSDSRHHDGERPQAVDVSRPARSPAPESDAEGEDKENIAPDCELVDGPRNAEDEDGAGHLQHADDERVAAPSRGVKRKREECTVPYPKARREYTLAFPGDRNSSSSRNDVRDDDVVPRSAFTDRLGAGRKFEVSVGFCHSGAGQALILNVLLSGCGSKRARNSEPGLAGTINTTFIGQRGVVTAVMSEAGDSETQTLSSQGSSSYIGGAQPQDDGEETQAESQPEQGVALSRQSTFPESWIGGGQPQDWAWVQRYPIRGLTYLDLQSQSQATIEDDAGELPGPDPARAELEAEVQRLRAEMQDARLEAERARQDAERARQDAEHERQMRMELEQTLEDVQNLVMARGRGIKRGREDDEENDDARSEKRARAE*
>1276586
MSFVKLSIFGTSFEVTTRYIDLQPVGMGAFGLVCSAKDQLTGSSVAIKKIMKPFSTPVLAKRTYRELKLLKHIKHENIISLSDVFISPLEDIYFVTELLGTDLHRLITSRPLEKQFIQYFLYQILRGLKYVHSAGVVHRDLKPSNILVNENCDLRICDFGLARIQDPQMTGYVSTRYYRAPEIMLTWQKYDVAVDIWSAGCIFAEMLEGKPLFPGKDHVHQFSIITELLGTPPDDVIQTICSENTLRFVQSLPKRDKIPFGEKLRNADSVSIDLLERMLVFDPRKRITAVNALDHPYVSPYHDPSDEPAAAEPFDWSFNDAELPVDTWKVMMYSEILDFHNIGNTGYEDVDPQTFGVPASAVAAT*
>1117682
MSFEKFNIFGTSFEVTTRYVDLQPIGMGAFGLVCSAKDNISGANVAVKKIVKPFSELVLAKRTYRELKLLKHLKHDNIIGLGDVFISPSEDMYIITELLGTDLHRLLTSRRLEKQFIQYFLYQILRALKYVHSAGVVHRDLKPSNILINENCDLKICDFGLARIKDNQMTGYVSTRYYRAPEIMLTWQQYDVAVDMWSAGCIFAEMLEGRPLFPGRDHVHQFTLITELLGTPPDDVIRTISSANTLRFVKNMPHRERWPFSQRFETKDPVALDLLEKMLVFNPKKRIAAADALSHEYVSPYHEPADEPVAASPFDWSFNEADLPMETWKVMMYSEIV
>1155690
MLRARLRRQRDTKGRIFNVEQRWTLGRELGQGAYGVVVAAEDKICGETVAIKLVTRVFEKVQLAKRVLREITLLRFLAGHDNITGLIDLDAPGNVHDYNEMYGFMLTVHAADLHMIIRSGQQLTNEHCSYFVYQILRGMKYLHSGNIIHRDLKPGNLLVNSDCELKIADFGLARSFATECEGETVTHMTEYVATRWYRAPEIMLSFKSYTTAIDVWSIGCILAELLMGKPIFKGKDYVDQVNKILEILGTPSEKVLQAISSERAQAYVRSLPIKKPVHLATLMGRADFDALDLLRKMLSLDPNDRPTVMQALEHRWLGTYHDVADEPEAPKSFQKWHDIEKLETLDQYRQAIWDEVQDYRREVR
>1336057
MPWDCCAAIAWVRERETRVTRRSCPAAALLSLVLDARARDRETPRRMDPLEVLKQALSAPAGSEEQRTVLTTLRERLELQPGLIHPLCMTLIPTVAGSADSLMKAWVLDLLHYALSRSPLPVDAKAQLAAQCLDVLANLVNDPSPRTVKVAVQCFASVYPLLFRTLCINRNPISQWETLTRVKARIIDVLKNPASTASLGIKEAALKFVQRVIQVQTRGISDPRLQNTADPNLTSVPSNHPFISSPVLEAEANQLIEMIVTIFFTSQNPDLLGSLVNSWAPVIKHRPALTPIVVTALAAWAPNALASAAPRDVKSVEKAVRILLIHLMRTPHGQPFHEQITAALQALDARMKAAAAAEEQARSRKRAASEDQMPEAKRPKLEQPAPAPEPALALPPDFSLQEFDFSVLPQQLVVEFIIADLQIIPEATLQAAVNRYRASQATPAPAPAPTPIAAAVPAPSTAPAADAAPPPPPPVVVKTEPLDPLKMEMDEEIEFDSEQVNQQVAPPPAEEPEAVLHLAEFVPPPPVRLSVAQRKKALSTIEKRAYAGTAEVDEVESQGRMARGAELQAILLVRSITRSGFDLSSEAKKEKEEPADGEGAGEDMEVEVQPDVVREKLCYYVLQDLPARVRLATTWMNEEWYNDKIRREHSPDAPQNYGNWLRRILNGYRSHLDSKDRTFARFLLDLPGISDDILDFVRELTLDADKMQVGFTTLRELVSLRLPVRKAAMAMLLDLTTHPERITRNASIITVKRWVPDIHPMSRLVQRFALQMLRRLQTIPAPPKPPPSTEEEDEDGQLPQEQLGDEEVHVPAYLPATLEMPVDRAVVLQHVELVFALCVKVPDFLEDVFAAYGRMEPSVQEALQELMTPLIKSLGPNHGKLLTLLRTFPAGSESLALRVLNIFTEHAKPTAPLVAVVKGLVAERDLDARFLIPIMSEMDKADVVKHLPRIVSILNGKPEEQGIVRNVFTTVVAAPPSTSGTSNQPRIRHSDMLTPSELMVLLHKQEMEIGVKPTMEAISICFSMSDIFGQEVLAVVMQQILDEPTVPVLFMRTVILAVQTYSSLVRFVSTTLLSRLITKKIWQTPVLWDGFIRCAKLIAPSSFNALLQLPKEQLRDLADKQPALKSGLRDYVIRKAGNRARVAQFLEVFGDDTTPEAANAGGESPAPQPQTTVRVTSPGGSQLALVLLDDDCGTGMQAREREPDAPVSASAASSPSPAAGTAASGAGTEGNGEPERGRTRARGDSRGTRGAQAGGNGRDKRPPAGYHAFAALGRIFNVEQRWTLGRELGQGAYGVVVAAEDKICGETVAIKLVTRVFEKVTPRHALLIARANLSIGAYHALPLQVQLAKRVLREITLLRFLAGHDNITGLIDLDAPGNVHDYNEIYLFMEPMEADLHMIIRSGQQLTNEHCSYFVYQILRGMKYLHSGNIIHRDLKPGAAHALATCMTLTTLPGNLLVNSDCELKIADFGLARSFATECEGETVTHMTEYVATRWYRAPEIMLSFKSYTTAIDVWSIGCILAELLMGKPIFKGKDYVDQVNKILEILGTPSEKVLQAISSERAQAYVRSLPIKKPVHLATLMGRADFDALDLLRKMLSLDPNDRPTVMQALEHRWLGTYHDVADEPEAPKSFQKWHDIEKLETLDQYRQAIWDEVQDYRREVRSAAAAAKRKRELAAAAPAAEPHEEPVPEPPATSPPPQYEEPESIAPTTEPEFAPALSSTDSVVDPIAMYAGVRRSSQLAVQQYEFPTTGAEPEHFIKPSRSRAGSGSAPEPMLRTLSTVSVRERGAAAALANMGFGLTQDQTADAPPSEIPLEFRTKADREREAKEKAAAAAELQNGEHHENGAAPDEPKVNGKTETKSGLAGLKDAPQLLADFEKAPPGCEVA*
