# Supplementary material for: Genome-Wide Identification of Mitogen-Activated Protein Kinase Gene Family across Fungal Lineage Shows Presence of Novel and Diverse Activation Loop Motifs
Source: PLoS One. 2016 Feb 26;11(2):e0149861. doi: 10.1371/journal.pone.0149861 (PMC4769017; doi:10.1371/journal.pone.0149861)
Supplement: S1 Appendix — (ZIP) [file pone.0149861.s001.zip › No. of Identified MAPKs/Bjerkandera adusta.txt]

>186189
MRRRGCTYRSRFMPHPRCGDPNNTISISSSPQTTTTTTNTMQRHSFQALNSTFVVDAEYIFVKELGQGAYGCVVSAKHRRSGEGCAIKKITNINTKRILTKRCLREIKLLHHFRGHKNITCLYDMDIVFRPDNNFDEVYLYEELMEADLHAIIRSQQPLSDAHFQSFIYQTLCGLKYIHSANVLHRDLKPGNLLVNADCELKICDFGLARGYSPGGGSNQTRAAANQGFMTEYVATRWYRAPEIMLSFANYGPAIDVWSVGCILAELLAGKPIFKGRDYVDQLNQILHYLGTPSEDTLRRVGSPRAQDYIRSLPIKPRVPFSSLFPRANPMAIDLLQQLLNFDPAKRITCEQALKHPYLQVWHDPADEPVCPTPFDFSFEDEDAIEGMKRLIVEEVQSFRAEVRHQARAGGQIRRNDSLPIPSREEIQNSPTTHAPPNGATSGYTVSDQQRPVSPVTEDPSAELEKELASTHLGSRR*
>100328
MQRHSFQALNSTFVVDAEYIFVKELGQGAYGCVVSAKHRRSGEGCAIKKITNINTKRILTKRCLREIKLLHHFRGHKNITCLYDMDIVFRPDNNFDEVYLYEELMEADLHAIIRSQQPLSDAHFQSFIYQTLCGLKYIHSANVLHRDLKPGNLLVNADCELKICDFGLARGYSPGGGSNQTRAAANQGFMTEYVATRWYRAPEIMLSFANYGPAIDVWSVGCILAELLAGKPIFKGRDYVDQLNQILHYLGTPSEDTLRRVGSPRAQDYIRSLPIKPRVPFSSLFPRANPMAIDLLQQLLNFDPAKRITCEQALKHPYLQVWHDPADEPVCPTPFDFSFEDEDAIEGMKRLIVEEVQSFRAEVRHQARAGGQIRRND
>31119
MVQEESLGSRLVGLISGRSSTVAQQIETTTTTTNTMQRHSFQALNSTFVVDAEYIFVKELGQGAYGCVVSAKHRRSGEGCAIKKITNINTKEEVVDRILRRGPQITCLYDMDIVFRPDNNFDEVYLYEELMEADLHAIIRSQQPLSDAHFQSFIYQTLCGLKYIHSANVLHRDLKPGNLLVNADCELKICDFGLARGYSPGGGSNQTRAAANQGFMTEYVATRWYRAPEIMLSFANYGPAIDVWSVGCILAELLAGKPIFKGRDYVDQLNQILHYLGTPSEDTLRRVGSPRAQDYIRSLPIKPRVPFSSLFPRANPMAIDLLQQLLNFDPAKRITCEQALKHPYLQVWHDPADEPVCPTPFDFSFEDEDAIEGMKRLIVEEVQSFRAEVRHQARAGGQIRRNDSLPIPSREEIQNSPTTHAPPNGATSGYTVSDQQRPHLFEESCSHGTLALMIVPKSIASSNGRHLGSGKRDVGRSFGLFTTCSPAKSTAVETTKGSMVVAELSKSTWRACKEVTKGYSKTQQKARNATKNDPSLPTTRELNELADLSFNETDFIEIMELLDKRMNDKGKLWRHVFKALVVLEYLLLWGSDNVIRYCENNLYEIKTLREFQYIDDNATDCGTNVRQKAKDVTNLVLNPTALRSKRQRAGLRSGYNPRSSQEVDDRDPAPRSRASRPRNGSRGRDADMQQALEESRRSAEQKRTTSEEEDLQRAIRLSKEDEERRKQATSSAEMSLLDTRADSASKDAPLIDLADVQITPSNPLQVQYTQYQPVQPQYTIQPQFTQLQPQYTQFSAPYSFGSPYQQQMSNDAMQAAYMRQQLEWSAQQQQAAQQQQAAQQQEMWRQQQLAQMQQQMQSQSPPPIQPQPTSIGSNNPFAASSSPSPSLSSTATSSSRMSPATPFSTRSLSRTSDTKHSQLAGIFANREDDGVDTFGNYGALRFGYTSTGRLAAQRTGVTPDNNPFHQERATSAMSTHTPLRPRSSNDGWQPTSTTPLRIAKRDSPQPELTPRLAMARRNSTSWRHVIEGSRVSKSPFKTGGRSGIPTPSRPSTGFGSVAQPRRVSGEKRPRTMSMNEQGENEHPAQRKRRQSQGLQGLANRKPVTKSPFRATSVEIHEDALPALPQPQIRIHAQQSQPQQEDDTDEFNPPPPPPKEQLFVPGRQSPHRTSPSPSRPSLVSRRLHGPRTSLSKRQRRKTVTFDETCDVMEYDVEEDSNSQPFEWVTDEDPDEDDDNDNDNNHETPVQHPQQPDHDTTSDDERRGPLRVHNGDESFDSLQLGEDSITGLVNSMLQDARPHTPPHDGKALPVDVETEDGVPLGRTHHAERAAAAHRQHTPEPAVEDSIFPIHNTSLSTPTRVHEGASIGSVSPGSHIPLGRTTHVERMKAHKEKEREEHDEDDDVSMLPPSPSPSKRQGAFHIRPMSESALPRFSLDVPMDFGSPSASFDVDDSFGRPSSTQEIRRSDATPERTHSRDEGHEGANNSFAHSDISLSGMDFEVDLKGGEARSSTEEGSVMPNMSTPPTSPPRHGFGMSHDNFSKDSLLARLSTPTNNSALQSFRDSMRSGSPAFNVSPGGSPSIARNSNSRSGSPFLRGDSPLHRGLPRIGSFGDMNSPTGSTGSGRSPRITRENVQRILEKKRSIDSPLRDKVDPALDFPSTASRRSLETAPASPASDARPKRTAPSRVPPPKMTRDNPTYDGVMSINPEPQPNDPPRPSMPARSASFDGASEPDVNINRRESGNASTSFTQLGDMKSALDRLMADVAGEARMTPDGKGVVGLRVEAVTEGVKAGRYSLPENEDGDAEMADASTSKADAMDIDEPPPTNARAEIPMHIDLPPLEQDTLLHTGFMSPETTGNAPPIRATSPPPPVKDAIRVREELIKAKKREARRREEEEEAEFEEYLSPRRPTAGRPSRRRSMSTGDAEDLLEHRSAAAKRRVDAMKDGGLLDNVPIDEEDPLADSIDRELRRLKGGRSKYHIRERSETIYASSDADKVAHMGSVGDVANGQAWRAVRRPSDMNEYSKQLKELRAQEGTAKAFGKVFVKVVGVKGLNLPIPSQPTAITCTLNNGIHFVTTPEVAFGTESRIDQEFELIEHSKLEFTLTIKVRRDPHIITQFKAHAPPPPPLPVIAPPPASKGGMRSFFSSKKAVKHMSAPIPVSRPPTQIPENLARYLKPDGTLARAFIAFKDIARRCDTKLFETSYPLIGQRLEPSGTKTMQVGELVLQIFRLPPLPGIPQDQLPQSLEDCHRGLRHVAWHKVTYFEGTLTQNGGDCTSWRRRHLRVIGSNLVAFNDVTKKAISSIDLKKAVSVEDDEEARRELFSPASAVSARSSRYVEFDGPYGVERSFRLLFPNNQTITFFADTDDEKSKWLDVLRALVGRIPPNPLWAEVLWQRQQEGARQRVASPQPTRTPQPRPQSGPSRIPEPS*
>151264
MCYVVSLGIQSSLFWRRGYHSLMSSFGKVFHVEKRWKLIREMGSGAYGFVISAVDEVSGEPVAIKMVTRVTQKVQLAKRALRELTLLRHFSHENITGLIDVDISPNHDEIYIFMEPMEADLHQIIKSGQSLTIEHVQYFVYQILRGLKYIHSASVVHRDLKPGNLLVNADCELKICDFGLSRGFNAAPDENATMMTEYVATRWYRAPEIMLAYRAYNTAVDIWAIGCIVAELLLGRPLFKGKDYVDQLNKILEVLGSPDEQVMERIGSEKARAYVRSLPFKKSQPMKRVVPTADAEAQDFLQKLTSFDPEGRPSAAGALAHPWLATYHDVEDEPVCGKDFNRWREIEELETLDDFRDALVNEVLECRKEVR
>59295
MSDERLATFVVGSSYQVLDVIGEGAYGIVCSALHVPSQRKVAIKRITPFDHTMFSLRTLREIKLLRHFHHENIISILDILRPPSLDDFREVYLVQELMETDLHRVIRTQELSDDHCQYFIYQTLRALKALHSADVLHRDLKPSNLLLNANCDLKLCDFGLARSATPPPNFANDSSTFMTEYVATRWYRAPEVMLTFKEYTRAIDIWSVGCVLAEMLSGKPLFPGRDYHHQLSIILDVLGTPSLDDFYAITSQRSREYIRALPFRKKRQFSSLFPGANPLALDLMEKCLTFSPKRRIDVDEALQHPYLQSYHDAQDEPTSEPLDPSFFDFDYGTPLGKEELKALIYEEITRPRGE*
>167758
MVQPADSTSASTPETKAIPAPTTFSRTPNKKQAQNQDGGHREISKSSSGQPSPGSSDGRRGRSRTRNPSTPHNYLEQAGMVSERQGYHSLMSSFGKVFHVEKRWKLIREMGSGAYGFVISAVDEVSGEPVAIKMVTRVTQKVQLAKRALRELTLLRHFSHENITGLIDVDISPNHDEIYIFMEPMEADLHQIIKSGQSLTIEHVQYFVYQILRGLKYIHSASVVHRDLKPGNLLVNADCELKICDFGLSRGFNAAPDENATMMTEYVATRWYRAPEIMLAYRAYNTAVDIWAIGLDQLNKILEVLGSPDEQVMERIGSEKARAYVRSLPFKKSQPMKRVVPTADAEAQDFLQKLTSFDPEGRPSAAGALAHPWLATYHDVEDEPVCGKDFNRWREIEELETLDDFRDALVNEVLECRKEVRNMAALDPEPEPPMVNVTEEPDSTEDHDEHDTEEPAPLGGHKASRSRSPEDRFARRPTASRKASIEPGTLPPSIPEGDAFPFPGSTHDPVVAYSRRSIFGQPSRTNSMYSIHRASPASDAPQGSNTVAFPSTGTGEYVVPARHRTASMFTLGGEGGGSEGGGDMRRLLRTLSTVSIYESGEGRAGGLADVAPIGKYIVERSGDDALASEMPRELGGGSTSSVSPAGGEGAHDDKRRFRVG*
>26908
MATVASGVYFIQNAGTKTVMELPGGTKIIGHTQRPLSDPLVASQLWIVSLVAGSDNTYTIENANSRTFMDLTDSNVASGTPIIGHQANGNPNQAWIITRSTNSDITAYVIANKATGTFVDLLHGGSADGTAVNGWTGQGPTTANTHQLWNFAPLIRPLTPATPIDVTLYVFSCRTALSKTTTTSALAYTSSSPSQTARDAVGAVWCSPQTRPPPAQNQDGGHREISKSSSGQPSPGSSDGRRGRSRTRNPSTPHNYLEQAGMVSERQGYHSLMSSFGKVFHVEKRWKLIREMGSGAYGFVISAVDEVSGEPVAIKMVTRVTQKVQLAKRALRELTLLRHFSHENITGLIDVDISPNHDEIYIFMEPMEADLHQIIKSGQSLTIEHVQYFVYQILRGLKYIHSASVVHRDLKPGNLLVNADCELKICDFGLSRGFNAAPDENATMMTEYVATRWYRAPEIMLAYRAYNTAVDQLNKILEVLGSPDEQVMERIGSEKARAYVRSLPFKKSQPMKRVVPTADAEAQDFLQKLTSFDPEGRPSAAGALAHPWLATYHDVEDEPVCGKDFNRWREIEELETLDDFRDALVNEVLECRKEVRNMAALDPEPEPPMVNVTEEPDSTEDHDEHDTEEPAPLGGHKASRSRSPEDRFARRPTASRKASIEPGTLPPSIPEGDAFPFPGSTHDPVVAYSRRSIFGQPSRTNSMYSIHRASPASDAPQGSNTVAFPSTGTGEYVVPARHRTASMFTLGGEGGGSEGGGDMRRLLRTLSTVSIYESGEGRAGGLADVAPIGKYIVERSGDDALASEMPRELGGGSTSSVSPAGGEGAHDDKRRFRVG*
>179443
MSEKQAAAQAKSKHGHAASQAQPAPRKVRFNVGTNYQVLDVVGEGAYGIVCSAVHKPSGRKVAIKKIAPFDHSMFCLRTLRELKLLKFLSEAGVSENIISILDIIKPRSIDEFKEVYLIQELMETDMHRVIRTQDLSDDHAQYFIYQTLRALKALHSADVIHRDLKPSNLLLNANCDLKVCDFGLARSVKTAEPSGTETGFMTEYVATRWYRAPEIMLTFKQYTKAIDIWSVGCILAEMLSGKPLFPGRDYHHQLTLILDVLGTPTLDEFYAITTRRSRDYIRALPFRKKKPFATLFPNANPLAIDFLTRSLTFDPKKRITVEEALAHPYLEAYHDPEDEPCAPPLDPEFFEFDLHKDDISREQLKELLYEEIMSFRPPPMV*
>46955
MSFVKLSIFGTSFEVTTRYVDLQPVGMDAEHDLASSAKDQLTGSSVAIKKIMKPFSTPVLSKRTYRELKLLKHIQHENIISLSDVFISPLEDIYFVTELLGTDLHRLLTSRPLEKQFIQYFLYQILRGLKYVHSAGVVHRDLKPSNILINENCDLKICDFGLARIQDPQMTGYVSTRYYRAPEIMLTWQKYDVAVDIWSAGCIFAEMLEGKPLFPGKDHVHQFSIITELLGTPPEDVIQTIASENTLRFVQSLPKRERVPFSEKLHCKDPDAIDLLEKMLVFDPRTRINATESLEHDYVSPYHDSTDEPEAAEKFDWSFNDADLPVDTWKVMMYSEILDFHQVGDARLAAGVPEGALAGPEDPSHAIAAGVVQAE*
