# Supplementary material for: Genome-Wide Identification of Mitogen-Activated Protein Kinase Gene Family across Fungal Lineage Shows Presence of Novel and Diverse Activation Loop Motifs
Source: PLoS One. 2016 Feb 26;11(2):e0149861. doi: 10.1371/journal.pone.0149861 (PMC4769017; doi:10.1371/journal.pone.0149861)
Supplement: S1 Appendix — (ZIP) [file pone.0149861.s001.zip › No. of Identified MAPKs/Boletus edulis.txt]

>972433
MKTTTTVSTTVLGKRRNSHLVLRLSSSPAPSEAATKTPTTETTHPQKVDKKSRYPCTYPECTKSYSKPSRLAEHQRSHTGERPFACNSCGKSYLRESHLQAHSRSHLPQSERPYVCTELAECTKRFWTLQHLVIHENSHNGDKYYTCPETDCDEVFSKHHQLRSHICEAHSPPGTKPYICSHPGCTKSFAMNQQLRSHVKTHDDKRYTCSHLRCLPGPDKDPVYFGTWTALQAHTRKDHPPTCIHPKCNGRTFASQHNLRAHQKLHEQQEIEEHRADAPENATDAEASQPRKRRRGGELGRDWICDFAGCGKDFKSKSALTAHHKIIHLGQRNHVCPHEHCNSAFGYRRLLERHLAKLHSSKGVYVEATSEEEGSTTDADAAMDIEAITGKTYAARSQNAASIRCPYPHVDALIASTVTLDDAFGPPSKACEHILTRAYDLRRHLRSEHGVDTEKEKVDSWIRPRVSPSVVGRRCNFCTLDIAVRFQVEAQGTRFFAFIPSSLITTVMQRHSFNALNSTFVVDAEYEFVKELGQGAYGCVVAARHKRSGEGCAIKKITNINTKASPLTRILTKRCLREIRLLHHFRGHKNITCLYDMDIVFQPSGNFDEVYLYEELMEADLHAIIRSGQPLTDAHFQSFLYQTLCGLKYIHSANVLHRDLKPGNLLVNADCELKICDFGLARGYTPGGGTSKSAGNQGFMTEYVATRWYRAPEIMLSFANYTTAIDVWSVGCILAELLGGKPIYKGRDYVDQLNQILHYLGTPSEDTLRRVGSPRAQDYIRSLPIKPRVPFATLYPHANPLAIDLLSQLLCFDPAKRISCEQALNHPYLQVWHDPADEPICEAKFDFSFEEEDSIEGMKKLIVEEVTSFRKEVRGQARAPGQMRRQDSLPIPSRDEIIKSPVREYGDVPGATSGYTVSAHRPPSPVMDNPSDELDRELARTHAGKR*
>931864
MYKIILQTIERPFACNSCGKSYLRESHLQAHSRSHLPQSERPYVCTELAECTKRFWTLQHLVIHENSHNGDKYYTCPETDCDEVFSKHHQLRSHICEAHSPPGTKPYICSHPGCTKSFAMNQQLRSHVKTHDDKRYTCSHLRCLPGPDKDPVYFGTWTALQAHTRKDHPPTCIHPKCNGRTFASQHNLRAHQKLHEQQEIEEHRADAPENATDAEASQPRKRRRGGELGRDWICDFAGCGKDFKSKSALTAHHKIIHLGQRNHVCPHEHCNSAFGYRRLLERHLAKLHSSKGVYVEATSEEEGSTTDADAAMDIEAITGKTYAARSQNAASIRCPYPHVDALIASTVTLDDAFGPPSKACEHILTRAYDLRRHLRSEHGVDTEKEKVDSWIRPRVSPSVVGRRCNFCTLDIAVRFQVEAQGTRFFAFIPSSLITTVMQRHSFNALNSTFVVDAEYEFVKELGQGAYGCVVAARHKRSGEGCAIKKITNINTKASPLTRILTKRCLREIRLLHHFRGHKNPSGNFDEVYLYEELMEADLHAIIRSGQPLTDAHFQSFLYQTLCGLKYIHSANVLHRDLKPGNLLVNADCELKICDFGLARGYTPGGGTSKSAGNQGFMTEYVATRWYRAPEIMLSFANYVRTTAIDVWSVGCILAELLGGKPIYKGRDYVDQLNQILHYLGTPSEDTLRRVGSPRAQDYIRSLPIKPRVPFATLYPHANPLAIDLLSQLLCFDPAKRISCEQALNHPYLQVWHDPADEPICEAKFDFSFEEEDSIEGMKKLIVEEVTSFRKEVRGQARAPGQMRRQDRRVVIPFLPIPSRDEIIKSPVREYGDVPGATSGYTVSAHRPPSPVMDNPSDELDRELARTHAGKR*
>917307
MDIVFQPSGNFDEVYLYEELMEADLHAIIRSGQPLTDAHFQSFLYQTLCGLKYIHSANVLHRDLKPGNLLVNADCELKICDFGLARGYTPGGGTSKSAGNQGFMTEYVATRWYRAPEIMLSFANYTTAIDVWSVGCILAELLGGKPIYKGRDYVDQLNQILHYLGTPSEDTLRRVGSPRAQDYIRSLPIKPRVPFATLYPHANPLAIDLLSQLLCFDPAKRISCEQALNHPYLQVWHDPADEPICEAKFDFSFEEEDSIEGMKKLIVEEVTSFRKEVRGQARAPGQMRRQDRRVVIPLPIPSRDEIIKSPVREYGDVPGATSGYTVSAHRPPSPVMDNPSDELDRELARTHAGKR*
>964561
MPNPSSSSSNSDDRSSSPIASVASETMDRGRSRVRRCSNQHNEQHNMKKRGYHTFMSSFGKTFHVEKRWKLVREMGSGAYGVVVSAADEISHETVAIKLVTRVFEKVQLAKRALREITLLRHFANHENITGLIDVDAISPDFQEIYIFMEPMEADLHQIIKSGQTLSNEHVQYFLYQILRGMKYIHSASVIHRDLKPGNLLVNSDCELKICDFGLSRGFDAIPDEHTSGYLTEYVATRWYRAPEIMLAFRGYTTAIDVWSIGCIFAELLLGRPLFKGKDYVDQLNKILDVLGTPDDNVIHRIGSEKAQTYIRSLPFKPAIPLSKLLPVADIQALDLLKKMIAFDPSCRITVRDALSHPWLAAYHEESDEPDCPTKFERWRDIEKLQTLDEFREALWKEIEDYRMEVRGMKTETTPFPSVAEKDRVQTSPSLSPVQSVRSPTTERDNRFLDASLSRTITAPETFHATEPTDPVVTYARRSSTIPPGRQSTSPIASTVQHPPPATVDGLPTACNGIEFPSGETYVVPARSRAASTAGGDITVRKLLRTLSTVSIHESVEGLPGVLAVGRYITDPEADAPTSEMPIEFAGKRGQDTGRGGQ*
>965410
MAENKQQAPPAAQSKSKHGHAASQAQPAPRKVRFNVGTQYQVLDVVGEGAYGIVCSAVHRPSGRKVAIKKIAPFDHSMFCLRTLRELKLLKFLSEAGVSENIISILDIIKPSSLEAFKEVYLIQELMETDMHRVIRTQDLSDDHAQYFIYQTLRALKALHSADVIHRDLKPSNLLLNANCDLKVCDFGLARSVKTAEPSGTETGFMTEYVATRWYRAPEIMLTFKQYTKAIDVWSVGCILAEMLSGKPLFPGRDYHHQLTLILDVLGTPTLDEFYAITTRRSRDYIRALPFRKRRPFAQLFPNANPSAVDFLTKTLTFDPKKRITVEEALAHPYLEAYHDPDDEPVAPPLDPEFFEFDLHKDDISREQLKELLYDEIMSFRPAPIT*
>850567
MSMDHRLENFIVGSAYRVLEVIGEGAYGIVCSATHQPSQRKVAIKRIMPFDHSMFCLRTLREIKLLRHFCHENIISILDILQPASFEQFKEVYLVQELMETDLHRVIKTQRLSDDHCQYFIYQTLRALKALHSADVLHRDLKPSNLLLNANCDLKLCDFGLARSARPPPNVANDSSTFMTEYVATRWYRAPEVMLTFKEYTRAIDMWSVGCVLAEMLSGRPLFPGRDYHDQLSLILDVLGTPSIDDFYAISSPRSREYIRALPFRRGKDFKIMFQGANELAIDFLEKCLTFSPQRRITVVEALQHPYFDPYHDVDDEPVADPIDPSFFDFDNGAPLSKEQLKGRNLHDPHLFYASPRSTELIYQEVTSRPPPASSFLTIGDGSP*
>60405
METDMHRVIRTQDLSDDHAQYFIYQTLRALKALHSADVIHRDLKPSNLLLNANCDLKVCDFGLARSVKTAEPSGTETGFMTEYVATRWYRAPEIMLTFKQYTKAIDVWSVGCILAEMLSGKPLFPGRDYHHQLTLILDVLGTPTLDEFYAITTRRSRDYIRALPFRKRRPFAQLFPNANPSAVDFLTKTLTFDPKKRITVEEALAHPYLEAYHDPDDEPVAPPLDPEFFEFDLHKDDISREQLKELLYDEIMSFRPAPIT*
>969397
MPKKKKTQLKPVARGFTTTSIPKKAVQVEESSPPADEVPPSESEGLVTEAAETSADQAAVRGALRDSANFDAEQDEQPFLQTLVDKYQEKTEKELSRAIKACSPSHPVFVHLTAIEVDGRISRGFNTVEVDSMLVEEIIRLHLEEEQSRARLTYIDHTKEKAVTRLAVTYGILRRLGFSEDWVEQCLRTIPGIELDEALDWYVSQRQDLAELKSIHHPEDDYDTPKSTHIPDPGIPVLSQESAAKSLEPESLDSAKIGSNASHLLSSNDPYNGNQALPLEGALTGVKCPSSERTSPELDDPNLEYARIKLQLASIKSGNTSTSQRRRSDIAIVLEENLRAVKSHYFFDERDAERLYRSELEKANAQRLQATLRGSPEPPLPKGPKGTNAPMTIATPPIPEPQPDLFDHEDDTSSGGLFDILDTISEVEGPRGTMISVKDMSFQKQGGGKLPQVVLLDYVSKVDRYATVTFRCLSGHSRAKRSGIRVLWGDRKVNEWKMESIACHEESQAEHYIATVALHALSFPPTEGFAAGSMRSPVGNTFFRLFPPVFRDLWDELEADRKLREGRINREAWGKLWSIVGQKSDTNRDTREAAPGPVLVTKDASQMSTLPRNLATNYDRLISDLRSRQSRPAYQEMLIHRNSLPIAKYRESIVSTLENAQVVVLRGETGCGKSTQVPAFILEDQLSRGQPCRIYCTEPRRISAVSLAQRVSRELGDPPGTVGTLNSLVGYAIRLESNTTKNTRLTYITTGIALRMLERGSGRGGQGTAFDDITHIIIDEVHERTIESDFLLVVLRSLLLQRPDLRVILMSATADSDKISSYFGGCPIIHVPGRTFPVDVLYLEDAIECTGWSITEDSPYAKRRHSKFYQRKGRTDWDEPTAIDEDEDATLVEGESSVNISVSVEKRYSPLTERTVELLDERAIPYDLIVRLLEHSCFKNKSFLSFSAILIFMPGLAEIRRMIDLLSDHPSFGQESLFRVYPLHSTLSSENQNAVFDVPPAGTRKIVVATNIAETGITIPDITCVIDSGKQREIMFDEKRQLSRLVETFVAKSNATQRRGRAGRVQNGICFHLFTKQRHDTLLAEQPLPEMTRLSLSDLALRIKTMRVKVGSSIEDVLCHALDPPASINVQRAVAALVEVRALTPAEDITPMGRLLSKLPTDVHLGKFLLIAVIFRCLDPALTIAAALSSKSPFVTPLGMEEEADGAKNSFRTNYSDFLTIHAAFAAWRRSANQDFAHKFCRKNFLSHENLLQIEELRRQFLGYLVDSSFVCVDAEFVKELSRARFGRNRYRFVTIPPELDSNSNNLAIVNAALLSGLYPKLIYVDVPNGLQMRTLSNNQTVFFHPSSVNFRRKPKEINANYLVYFTLMQSKKLYAWETAPIDDLAVLLLCGECEFKPISDTAVVDRKIKYRLPPRANVAMKILRTQLNSILAQQIRGRPLTESQIRWHELAMAALGRTKLETEIEQSTSAKMPCGNVGHGRKYMVITEYEITPRLHHHHPGYGIMTMKATTRIQSRKVFFFKNFFVKYLRYRFEKGILDVTVILLLAAEEINAYSRCVMRYSTITRDLDIVAELPSLALNFDAVVKELFKVGAVKDTISGWTGKRRDTLTVYLLQRHISTMASSLTREQVASAQREGDYAIKSESSQPKLDTSQWPLLLKNYDKLLIRSSHFTPIPSGSSPLKRDISSYIKSGVINLDKPSNPSSHEVVAWLRRILRVEKTGHSGTLDPKVTGCLIVCIDRATRLVKSQQGAGKEYVCVLRLHSSLPNPAALPRALQTLSGALFQRPPLISAVKRQLRIRTIYESKLLEFDEKRNLAVFWVSCEAGTYIRTLCVHLGLVLGVGGHMQELRRVRSGAMSENDDIVTMHDVLDAQWMYDNTRDESYLRRVIRPLESLLVGYKRIVVKDSAVNAVCYGAKLMIPGLLRYEADISVNEDVVLMTTKGEAIALAIAQMSTVELATCDHGVVAKVKRCIMERDTYPRRWGLGPVALQKKKMVKERKLGKHGEKIDGVTPAEWSRDYVDYNRDQPSITAGAVAAATVSEPPTPETAGEPSGSPKKDKEKKRKRKSEVADGNGSVSVNVEATGVDSVDRVEKKQRKEKKESERGEDEEARKERKRLKKEKKAKEAAENASPSTPFISRLNPFICPSTSSIAMTIKPPVERSKSQKPTPKFETGPDYEILYALGEGAYGTVVAALHKPSGRSVAIKKILPFEHTLFCLRTLRELKLLKFFSEICVNENIISILDIVKPACLDDFKEVYFIQELMQTDLHRVIRTQSLSDDHCQYFIYQLLRALKSIHGAGIVHRDLKPANLLLNADCDLKVCDFGLARCINSTAPGAKEAGLMTEYVATRWYRAPEIMLSFKMYTKAVDLWAVGCILAELLNQKPLFPGRDYGHQLDLILDVMGTPTLDEFYSITSRRSRDYIRALPIRRRKSFTQMFPKASADAIDFLQKTLTFDPKKRMTVDEALEHPYVSAYHDPDDTPSVASLDSDYFDFDQYKDDLTKAELKELLFEEIQSFVPSI*
>37144
MRERKRKCTSSPTYTDFTNDQRPTQIISILDIVKPACLDDFKEVYFIQELMQTDLHRVIRTQSLSDDHCQYFIYQLLRALKSIHGAGIVHRDLKPANLLLNADCDLKVCDFGLARCINSTAPGAKEAGLMTEYVATRWYRAPEIMLSFKMYTKAVDLWAVGCILAELLNQKPLFPGRDYGHQLDLILDVMGTPTLDEFYSITSRRSRDYIRALPIRRRKSFTQMFPKASADAIDFLQKTLTFDPKKRMTVDEALEHPYVSAYHDPDDTPSVASLDSDYFDFDQYKDDLTKAELKELLFEEIQSFVPSI*
>313286
MNACIISVLLSLQRILTKRCLREIRLLHHFRGHKNITCLYDMDIVFQPSGNFDEVYLYEELMEADLHAIIRSGQPLTDAHFQSFLYQTLCGLKYIHSANVLHRDLKPGNLLVNADCELKICDFGLARGYTPGGGTSKSAGNQGFMTEYVATRWYRAPEIMLSFANYTTAIDVWSRLR*
>313819
MTLYSKRHSFNALNSTFVVDAEYEFVKELGQGAYGCVVAARHKRSGEGCAIKKITNINTKRILTKRCLREIRLLHHFRGHKNITCLYDMDIVFQPSGNFDEVYLYEELMEADLHAIIRSGQPLTDAHFQSFLYQTLCGLKYIHSANVLHRDLKPGNLLVNADCELKICDFGLARGYTPGGGTSKSAGNQGFMTEYVATRWYRAPEIIPLPLTSGPWVAFLLNSLAESRYTKAEITLIS*
>993637
MQTDLHRVIRTQSLSDDHCQYFIYQLLRALKSIHGAGIVHRDLKPANLLLNADCDLKVCDFGLARCINSTAPGAKEAGLMTEYVATRWYRAPEIMLSFKMYTKAVDLWAVGCILAELLNQKPLFPGRDYGHQLDLILDVMGTPTLDEFYSITSRRSRDYIRALPIRRRKSFTQMFPKASADAIDFLQKTLTFDPKKRMTVDEALEHPYVSAYHDPDDTPSVASLDSDYFDFDQYKDDLTKAELKELLFEEIQSFVPSI*
>934899
MSFVKLSIFGTSFEVTTRYVDLQPVGMACFQGLSVSSGTVLPLSLPVTLPSCASSSAKDQLTGSSVAIKKIMKPFSTPVLSKRTYRELKLLKHIQHENIISLSDVFISPLEDLYFVTELLGTDLHRLLTSRPLEKQFIQYFLYQILRGLKYVHSAGVVHRDLKPSNILVNENCDLKICDFGLARIQDPQMTGYVSTRYYRAPEIMLTWQKYDVAVDIWSTGCIFAEMLEGKPLFPGKDHVNQFSIITELLGTPPDDVIETIASENTLRFVQSLPKRERVPFSQKLRTNDKDALDLLEKMLVFDPRKRIDAATSLMHEYVAPYHDPTDEPVAGEQFDWSFNDADLPVDTWKVMMYSEILDFHQVGEPATSPGGVPEGALAGPEVPNATAASA*
