# Supplementary material for: Genome-Wide Identification of Mitogen-Activated Protein Kinase Gene Family across Fungal Lineage Shows Presence of Novel and Diverse Activation Loop Motifs
Source: PLoS One. 2016 Feb 26;11(2):e0149861. doi: 10.1371/journal.pone.0149861 (PMC4769017; doi:10.1371/journal.pone.0149861)
Supplement: S1 Appendix — (ZIP) [file pone.0149861.s001.zip › No. of Identified MAPKs/Calocera cornea.txt]

>511921
MSHRHTFTALNQTFVVDSEYDFVKELGQGAYGCVVAARHRRSGEGCAIKKITNINTKRILTKRCLREIRLLHHFRGHKNAQITCLYDMDIVFEPSSDFNEVYLYEELMEADLHAIIRSGQPLSDAHFQSFIYQTLCGLKYIHSANVLHRDLKPGNLLVNADCELKICDFGLARGYQPGPGAQQTQSNKGQQGFMTEYVATRWYRAPEIMLSFANYGPAIDIWSVGCIFAELLGGKPIFKGRDYVDQLNQILHYLGTPSEDTLRRVGSPRAQDYIRSLPIKPRIPFQSLYPHANPLAIDLLAQMLCFDPAKRISCEKALEHPYLAVWHDAADEPVCSQPFDFGFEDVDDMPGMKALIVQEVNTFRALVRSQARQQQQARKQDSLPIPSRDDILASPVRENDATSGYTFPHPNAPAPSGDMVEEPGQELDRELGAVRFFFQPKEQKPFLGRRKDGRLHGDSRDFERLDIGAGDPVPELAEEPPAGELLLAAEWVLAEAEAEEPAERKQQGPILRRPTRSGSWGRPMPPRPLPASVAEAHHAAHALEQLLAEQRLDLFQHAGVQDIRYPAVAKPPKNEHQLLQIALSRCKWIQASDSLGVCAGMWDSAPNRVLKLISSEAVARSIKDMKVVEQACSTIVRLESPAAKWVLPGNLSASFDMS*
>489827
MASGGDAGSFRPGEHYQIQEVVGEGAYGVVCSAMDVRTGGRVAIKKITPFDHSMFCLRTLREIKLLRHFKHENIISILDITRPQSFETFNEVYLIQELMETDMHRVIRTQELSDDHCQYFIYQTLRGLKALHSANVLHRDLKPSNLLLNANCDLKICDFGLARSASPPPGVQLDAATFMTEYVATRWYRAPEVMLTFKEYTRAIDVWSVGCVLAEMLSGKPLFPGRDYHHQLSIILDVLGTPSLDDFYAITSLRSREYIRALPFRKKKPFGQLFPNANPLAVDLMERCLTFNPKMRITVEEALGHPYLEPYHDPTDEPDAEPLDPSFFDFDYTKEPLNKEQLKVLIYEEIMRDPL*
>493654
MEAPGAQPSSPTLPREDLAAVGTSSKRASVEMAKKDARLVATPPQEAVHGERTATATPTKSLSPDYHSFTCSNRTFHVEKRWKLVRELGQGAYGIVVSAQDQISNETVAIKMVTRVFDKIILAKRALREITLLRHFAHHENITGVIDMDVISQDFNEIYLFLEPMEADLHQIIRSGQKLTNAHVQYFLYQILRGVKYIHSANVVHRDIKPGNLLVNADCELKICDFGLSRGFNARTDENTTQMTEYVATRWYRAPEVMLSFKRYSFGIDVWSIGCVLGELVMGKPVFKGKDYVDQLNLIINTLGTPSDETIRKIGSDKAREYVRTLPFKLPQSLPKLFPKTDNMGRDLIHKFLRFDPDERITVNEALAHPFLETYHDEADEPTCPHVFTKWERIETLETLDEFRAEIYKEVEEFRKEVRMVFEEPVVEEPSVIVNVESPEEVQKALPTVDGLPEEGGVPFPTTQGLPPEPWPTFYRERARAVSDLPPNSAKAVDPYTVYARRSSIIGFSNLSPDATRSPPGQARPVTRSPSTQTVPEGAEGAEEAERSASYFIPARHRTISGSGESLRPALLRQLSTISIHDMAGNAPAPLPGVPMAALTTEVADDLQQKPGHVTQADAPASEMPLEFKTRTRSGRGGGLFGGAA*
>426111
DNVGEGAYGVVCSAMDVRTGGRVAIKKITPFDHSMFCLRTLREIKLLRHFKHENIISILDITRPQSFETFNEVYLIQELMETDMHRVIRTQELSDDHCQYFIYQTLRGLKALHSANVLHRDLKPSNLLLNANCDLKASSLLFAFLDSSCLCCLQICDFGLARSASPPPGVQLDAATFMTEYVATRWYRAPEVMLTFKEYTRAIDVWSVGCVLAEMLSGKPLFPGRDYHHQLSIILDVLGTPSLDDFYAITSLRSREYIRALPFRKKKPFGQLFPNANPLAVDLMERCLTFNPKMRITVEEALGHPYLEASPYHDPTDEPDAEPLDPSFFDFDYTKEPLNKEQLKGVQSPQTSAQKSNVARSSHIRGDHA*
>192400
MSRSAGSWYESWVRGHTALWSAQDQISNETVAIKMVTRVFDKIILAKRALREITLLRHFAHHENITGVIDMDVISQDFNEIYLFLEPMEADLHQIIRSGQKLTNAHVQYFLYQILRGVKYIHSANVVHRDIKPGNLLVNADCELKICDFGLSRGFNARTDENTTQMTEYVATRWYRAPEVMLSFKRYSFGIDVWSIGCVLGELVMGKPVFKGKDYVDQLNLIINTLGTPSDETIRKIGSDKAREYVRTLPFKLPQSLPKLFPKTDNMGESPDGAIGADTNCCIGRDLIHKFLRFDPDERITVNEALAHPFLETYHDEADEPTCPHVFTKWERIETLETLDEFRAEIYKEVEEFRKEVRMVFEEPVVEEPSVIVNVESPEEVQKALPTVDGLPEEGGVPFPTTQGLPPEPWPTFYRERARAVSDLPPNSAKAVDPYTVYARRSSIIGFSNLSPDATRSPPGQARPVTRSPSTQTVPEGAEGAEEAERSASYFIPARHRTISGSGESLRPALLRQLSTISIHDMAGNAPAPLPGVPMAALTTEVADDLQQKPGHVTQADAPASEMPLEFKTRTRSGRGGGLFGGAA*
>505450
MSAALDAQLQKATNEYRKIETDLANAVEARQRLDIQLTENEQEFKSLTSDNDVYKLIGPVLVKQDQSEAKSNVEKRLEYIRNEMCVTRGSHSIHYKQLIRSTDNRSRVEIQLKELNGRQEKKRLQLVHLQGQMEIYDGGAAAGVSVGCSGGLACCSTAASLRGRHSMPCASSFARNLARLSASRSCFALLIDALRSLFVTSPSFHPAYDMAGRDTLSATTARSALCSIRSSSNVFRLLYRREEAMRTTSSIVNTTSVVIAHLFGEPVDSSSRHRDRHSLLHDLRLGDDSPQQERELRNKRRMHACGSVHPHSSSCRKSCRRRASRGQAREMCAMLGVEVCAGRKLRQAARIASASVCLSRSSSASAGAAVPHCLTAACSHPHSLLPIFKVNLLHLILSRLDRMDNTPTSLFESYERDFNDITASIRKKLDANGSEGEGAVEGRKAALRRVEMELDEGDEMISQMEVEIQGMPQSIRSKYVARLKTGKAELSKLKKQAKDLSTQTMRAQLLPASLASAPSDDPYGTDQRTRLLSGTDRLADGQMRLEESHRVALETEDVGADILRNLRGQREQIEHARETLHQADSSIDKAAGTLKTMIRRMYQQRWTTAAIIAVLVILIVVILGRVMDGIGVAPPVPVYGYIPGERAPGAGDDWRREVWNGATVPHGSGFWTVKSPTKRSWTPPQEVDGRLRGKRWAGEGLSALSVDETGSEGATEPFARPDGCEIRLVQWRRFMHRGPRSATPALGPARKAGVTATLACPSYRSKAPIFTTFALTYIPTRYPRKRAKLELQQNDSNMSFVKLSIFGTSFEVTTRYVDLQPVGMGAFGLVCSAKDQLTNQQVAIKKIMKPFSTPVLSKRTYRELKLLKHIRHENIISLSDVFISPLEDIYFVTELLGTDLHRLLTSRPLEKQFIQYFLYQILRGLKYVHSAGVVHRDLKPSNILVNENCDLKICDFGLARIQDPQMTGYVSTRYYRAPEIMLTWQKYDVAGEKFVSCAMTIILDSCMLSPLVDIWSTGCIFAEMLEGKPLFPGKDHVNQFSIITELLGTPPDDVIATICSENTLRFVQSLPKRERVPFGQKFRTQDPVGKSLDLLERMLVFDPRKRITAAESLAHEYVAPYHDPTDEPVAAEQFDWSFNDADLPVDTWKVMMYSEILDFHQLGDTDGLDLGAMTDGLAVAT*
