# Supplementary material for: Genome-Wide Identification of Mitogen-Activated Protein Kinase Gene Family across Fungal Lineage Shows Presence of Novel and Diverse Activation Loop Motifs
Source: PLoS One. 2016 Feb 26;11(2):e0149861. doi: 10.1371/journal.pone.0149861 (PMC4769017; doi:10.1371/journal.pone.0149861)
Supplement: S1 Appendix — (ZIP) [file pone.0149861.s001.zip › No. of Identified MAPKs/Coprinopsis cinerea AmutBmut pab1-1.txt]

>474667
MSRRSFTALNSVFCVDAQYEFVKELGQGAYGCVVAARHRQTGEGCAIKKITNINTKRILTKRCLREIRLLHHFRGHKNITCLYDMDIVFQPNGNFDEVYLYEELMEADLHAIIRSGQPLTDAHFQSFIYQTLCGLKYIHSANVLHRDLKPGNLLVNADCELKICDFGLARGYTPGSGTSRAAGNQGFMTEYVATRWYRAPEIMLSFANYSTAIDVWSVGCILAELLGGRPIFKGRDYVDQLNQILHYLGTPSEDTLRRVGSPRAQDYIRSLPIRPRISFSTLFPQANPLAIDLLSRMLCFDPARRISCEEALNHPYLAVWHDPADEPNCDSIFDFSFEEEDSIEGMKRLIVEEVNNFRAEVRAQARGSAQNHRSTKDSDNLGIPSRDEIISSPVKEFGPHPGHTSNYTTNAPRAPSPIMDDPSAELERELASTHISKK*
>459613
MQRRSFTALNSVFCVDAQYEFVKELGQGAYGCVVAARHRQTGEGCAIKKITNINTKRILTKRCLREIRRDRLLHHFRGHKNITCLYDMDIVFQPNGNFDEVYLYCTERSLQEELMEADLHAIIRSGQPLTDAHFQSFIYQTLCGLKYIHSANVLHRDLKPGNLLVNADCELKICDFGLARGYTPGSGTSRAAGNQGFMTEYVATRWYRAPEIMLSFANYSTAIDVWSVGCILAELLGGRPIFKGRDYVDQLNQILHYLGTPSEDTLRRVGSPRAQDYIRSLPIRPRISFSTLFPQANPLAIDLLSRMLCFDPARRISCEEALNHPYLAVWHDPADEPNCDSIFDFSFEEEDSIEGMKRLIVEEVNNFRAEVRAQARGSAQNHRSTKDSDNLGIPSRDEIISSPVKEFGPHPGHTSNYTTNAPRAPSPIMDDPSAELERELASTHISKK*
>239059
MLARDQTAAPLPRSQEHQITCLYDMDIVFQPNGNFDEVYLYEELMEADLHAIIRSGQPLTDAHFQSFIYQTLCGLKYIHSANVLHRDLKPGNLLVNADCELKICDFGLARGYTPGSGTSRAAGNQGFMTEYVATRWYRAPEIMLSFANYSTAIDVWSVGCILAELLGGRPIFKGRDYVDQLNQILHYLGTPSEDTLRRVGSPRAQDYIRSLPIRPRISFSTLFPQANPLAIDLLSRMLCFDPARRISCEEALNHPYLAVWHDPADEPNCDSIFDFSFEEEDSIEGMKRLIVEEVNNFRAEVRAQARGSAQNHRSTKDSDNLGIPSRDEIISSPVKEFGPHPGHTSNYTTNAPRAPSPIMDDPSAELERELASTHISKK*
>152363
MQVLFLLPWVHTKPAPIPSPSSSAADEISGETVAIKMVTRVFEKIQLAKRALREITLLRHFANHENITGLIDVDAVSPDFNEIYIFMEPMEADLHQIIKSGQVLTNEHVQYFLYQILRGMKFIHSAGVIHRDLKPGNLLVNADCELKICDFGLSRGFDAVPDENATRLTEYVATRWYRAPEIMLAFPRYNTAIDVWSIGCILGELLLGKPLFKGKDYVDQLNKILDILGSPDETIIQKIGSDKAQAYVRSLPFRRTVPFRRVLPGSDPLALDLMAKMLSFDPSTRVTVLESLEHPWLAAYHDESDEPECSERFERWREIEKLETLDDFRKALWDEIEDYRREVRGLLPVVDPLELKERDADKERDATKEEEFSETKAPEGDVQNGKDTPSADVSVSTVPSEPAVETPPTEPTAPVAVVDTSLKSTAASIISANKVMVDSPESQHVQTSKGGTDPVVTYARRSSIMQPSRQGSTYNSPVPSTQYLPTFIEGQSLNLGGDAASILGASGIGAGAGNSIAFPSTQPPGYVVPARSRTGSTVGGEVNRRLLRTLSTVSIHEPSQGKVGGLAGVAPIGKFIVRGDGEGVTEGVTEADAPPSEMPREFLGRSGEGSGSGDETKTKGDKKERKKFHVE*
>434295
MVTRVFEKIQLAKRALREITLLRHFANHENITGLIDVDAVSPDFNEIYIFMEPMEADLHQIIKSGQVLTNEHVQYFLYQILRGMKFIHSAGVIHRDLKPGNLLVNADCELKICDFGLSRGFDAVPDENATRLTEYVATRWYRAPEIMLAFPRYNTAIDVWSIGCILGELLLGKPLFKGKDYVDQLNKILDILGSPDETIIQKIGSDKAQAYVRSLPFRRTVPFRRVLPGSDPLALDLMAKMLSFDPSTRVTVLESLEHPWLAAYHDESDEPECSERFERWREIEKLETLDDFRKALWDEIEDYRREVRGLLPVVDPLELKERDADKERDATKEEEFSETKAPEGDVQNGKDTPSADVSVSTVPSEPAVETPPTEPTAPVAVVDTSLKSTAASIISANKVMVDSPESQHVQTSKGGTDPVVTYARRSSIMQPSRQGSTYNSPVPSTQYLPTFIEGQSLNLGGDAASILGASGIGAGAGNSIAFPSTQPPGYVVPARSRTGSTVGGEVNRRLLRTLSTVSIHEPSQGKVGGLAGVAPIGKFIVRGDGEGVTEGVTEADAPPSEMPREFLGRSGEGSGSGDETKTKGDKKERKKFHVE*
>379740
MSRVRGGHSPARSPSRPHRRRSTRGRSNGDENGNGDGSNDNNKSSSPVPSPGSWNVDRGRSRVRRPSNPFSEDNLRRRGYHSLHSSFGKVFHVEKRWKLVREMGSGAYGVVISAADEISGETVAIKMVTRVFEKIQLAKRALREITLLRHFANHENITGLIDVDAVSPDFNEIYIFMEVRRTVLQADLHQIIKSGQVLTNEHVQYFLYQILRGMKFIHSAGVIHRDLKPGNLLVNADCELKICDFGLSRGFDAVPDENATRLTEYVATRWYRAPEIMLAFPRYNTAIDVWSIGCILGELLLGKPLFKGKDYVDQLNKILDILGSPDETIIQKIGSDKAQAYVRSLPFRRTVPFRRVLPGSDPLALDLMAKMLSFDPSTRVTVLESLEHPWLAAYHDESDEPECSERFERWREIEKLETLDDFRKALWDEIEDYRREVRGLLPVVDPLELKERDADKERDATKEEEFSETKAPEGDVQNGKDTPSADVSVSTVPSEPAVETPPTEPTAPVAVVDTSLKSTAASIISANKVMVDSPESQHVQTSKGGTDPVVTYARRSSIMQPSRQGSTYNSPVPSTQYLPTFIEGQSLNLGGDAASILGASGIGAGAGNSIAFPSTQPPGYVVPARSRTGSTVGGEVNRRLLRTLSTVSIHEPSQGKVGGLAGVAPIGKFIVRGDGEGVTEGVTEADAPPSEMPREFLGRSGEGSGSGDETKTKGDKKERKKFHVE*
>337664
MSRVRGGHSPARSPSRPHRRRSTRGRSNGDENGNGDGSNDNNKSSSPVPSPGSWNVDRGRSRVRRPSNPFSEDNLRRRVPFAAFIVWQSVSCREEVEAGEGDGFWCLRRGNVLFLLPWVHTKPAPIPSPSSSAADEISGETVAIKMVTRVFEKIQLAKRALREITLLRHFANHENITGLIDVDAVSPDFNEIYIFMESGQVLTNEHVQYFLYQILRGMKFIHSAGVIHRDLKPGNLLVNADCELKICDFGLSRGFDAVPDENATRLTEYVATRWYRAPEIMLAFPKSYQLALNFLCLLGILVDVWSIGCILGELLLGKPLFKGKDYVDQLNKILDILGSPDETIIQKIGSDKAQAYVRSLPFRRTVPFRRVLPGSDPLALDLMAKMLSFDPSTRVTVLESLEHPWLAAYHDESDEPECSERFERWREIEKLETLDDFRKALWDEIEDYRREVRGLLPVVDPLELKERDADKERDATKEEEFSETKAPEGDVQNGKDTPSADVSVSTVPSEPAVETPPTEPTAPVAVVDTSLKSTAASIISANKVMVDSPESQHVQTSKGGTDPVVTYARRSSIMQPSRQGSTYNSPVPSTQYLPTFIEGQSLNLGGDAASILGASGIGAGAGNSIAFPSTQPPGYVVPARSRTGSTVGGEVNRRLLRTLSTVSIHEPSQGKVGGLAGVAPIGKFIVRGDGEGVTEGVTEADAPPSEMPREFLGRSGEGSGSGDETKTKGDKKERKKFHVE
>239136
MEADLHAIIRSGQPLTDAHFQSFIYQTLCGLKYIHSANVLHRDLKPGNLLVNADCELKICDFGLARGYTPGSGTSRAAGNQGFMTEYVATRWYRAPEIMLSFANYSTAIDVWSVGCILAELLGGRPIFKGRDYVDQLNQILHYLGTPSEDTLRRVGSPRVSYPQ*
>457049
MIKTERCGGSRPPALPIYRKISDARNVAGQRSPGGGVAETSMLREAQEGGNQGIVMTIAVLASIVPQRDRGPEEMSQPGPAQAQAQAKKHGHAASVAQPAPRKVRFNVDPRLSLPPGTQYQVLDVVGEGAYGIVCSAVHRPSGRKVAIKKIAPFEHSMFCLRTLRELKLLKFLSEAGVSENIISILDIIKPPSLEAFKEVYLIQELMETDMHRVIRTQDLSDDHAQYFIYQTLRALKALHSADVIHRDLKPSNLLLNANCDLKVCDFGLARSVKTAEPSGTETGFMTEYVATRWYRAPEIMLTFKQYTKAIDVWSVGCILAEMLSGKPLFPGRDYHHQLTLILDVLGTPTLDEFYAITTRRSRDYIRALPFRKRKPFSQLFPNANPLAVDFLTRTLTFDPKKRITVEDALAHPYLEAYHDPDDEPVAPPLDPEFFEFDLHKDDISREQLKELLYEEIMSFKPAPIT*
>345309
MSSRRNAKPLPKFEIGDDYQLLHAIGEGAYGTVAAALHKPTGRQVAIKKVLPFDHTLFCLRTLRELKLLKFFSETCVNENIISILDIIKPPSLEEFKEIYFIQELMQTDLHRVIRTQHLTDDHCQYFVYQTLRALKSIHSADIVHRDLKPANLLLNANCDLKVCDFGLARSVKTSVPAGKEVGLMTEYVATRWYRAPEIMLSFKMYTKAIDIWAVGCILAELLTGRPLFPGRDYSHQLDLILDVIGTPSLDEFYAITSRRSRDYIRALPIRKKRPFPTLFPHASQEAIDFLTKTLTFDPKKRMTVDEALEHPYLAAYHDPEDEPVVTPLSPDYFEFDMHKDDLSKDQLKVELLYQEVLSFTPSI
>252496
MKGDIDIVFSSAKDQLTGASVAIKKIMKPFSTPVLAKRTYRELKLLKHIQHENIISLSDVFISPLEDLYFVTELLGTDLHRLLTSRPLEKQFIQYFLYQILRGLKYVHSAGVVHRDLKPSNILVNENCDLKICDFGLARIQDPQMTGYVSTRYYRAPEIMLTWQKYDVAVDIWSTGCIFAEMLEGKPLFPGKDHVNQFSIITELLGTPPDDVIETICSENTLRFVQSLPKRQRVPFSQKLRTTDPDALDLLERMLVFDPRKRINASESLAHAYVAPYHDPTDEPEAEEKFDWSFNDADLPIDTWKVMMYSEILGKSFCFTRRCFCVNID*
>474692
MSFVKLSIFGTSFEVTTRYVDLQPVGMGAFGLVCSAKDQLTGASVAIKKIMKPFSTPVLAKRTYRELKLLKHIQHENIISLSDVFISPLEDLYFVTELLGTDLHRLLTSRPLEKQFIQYFLYQILRGLKYVHSAGVVHRDLKPSNILVNENCDLKICDFGLARIQDPQMTGYVSTRYYRAPEIMLTWQKYDVAVDIWSTGCIFAEMLEGKPLFPGKDHVNQFSIITELLGTPPDDVIETICSENTLRFVQSLPKRQRVPFSQKLRTTDPDALDLLERMLVFDPRKRINASESLAHAYVAPYHDPTDEPEAEEKFDWSFNDADLPIDTWKVMMYSEILDFHQVDQGQGLGIPEGALAGPEDGGYSNGHA*
