# Supplementary material for: Genome-Wide Identification of Mitogen-Activated Protein Kinase Gene Family across Fungal Lineage Shows Presence of Novel and Diverse Activation Loop Motifs
Source: PLoS One. 2016 Feb 26;11(2):e0149861. doi: 10.1371/journal.pone.0149861 (PMC4769017; doi:10.1371/journal.pone.0149861)
Supplement: S1 Appendix — (ZIP) [file pone.0149861.s001.zip › No. of Identified MAPKs/Cortinarius glaucopus AT 2004 276.txt]

>7180514
MQRHSFTALNSTFVVDSEYQFVKELGQGAYGCVVAARHRGSGEGCAIKKITNINTKRILTKRCLREIRLLHHFRGHKNITCLYDMDIVFQPSGNFDEVYLYEELMEADLHAIIRSGQPLTDAHFQSFLYQTLCGLKYIHSANVLHRDLKPGNLLVNADCELKICDFGLARGYTPGGGTSRAAGNQGFMTEYVATRWYRAPEIMLSFANYSTAIDVWSVGCILAELLGGKPIYKGRDYVDQLNQILHYLGTPSEDTLRRVGSPRAQDYIRSLPIKPRVPFSTLFPHANPLAIDLLSQMLCFDPAKRISCEQALNHPYLQVWHDPADEPVCDTKFDFGFEEEDSIDGMKKLIIAEVNTFRAEVRAQARAAGQIRRQDSLPIPSRDEILSSPVQEYGPHHGATSSFTAVQNNARPPSPIMDDPSEELERELAGTHLGAGKR*
>6355211
MDIVFQPSGNFDEVYLYEELMEADLHAIIRSGQPLTDAHFQSFLYQTLCGLKYIHSANVLHRDLKPGNLLVNADCELKICDFGLARGYTPGGGTSRAAGNQGFMTEYVATRWYRAPEIMLSFANYSTAIDVWSVGCILAELLGGKPIYKGRDYVDQLNQILHYLGTPSEDTLRRVGSPRAQDYIRSLPIKPRVPFSTLFPHANPLAIDLLSQMLCFDPAKRISCEQALNHPYLQVWHDPADEPVCDTKFDFGFEEEDSIDGMKKLIIAEVNTFRAEVRAQARAAGQIRRQDSLPIPSRDEILSSPVQEYGPHHGATSSFTAVQNNARPPSPIMDDPSEELERELAGTHLGAGKRDAL*
>355172
MPITHSHNQEELMEADLHAIIRSGQPLTDAHFQSFLYQTLCGLKYIHSANVLHRDLKPGNLLVNADCELKICDFGLARGYTPGGGTSRAAGNQGFMTEYVATRWYRAPEIMLSFANYSTAIDVWSVGCILAELLGGKPIYKGRDYVDQLNQILHYLGTPSEDTLRRVGSPRAQDYIRSLPIKPRVPFSTLFPHANPLAIDLLSQMLCFDPAKRISCEQALNHPYLQVWHDPADEPVCDTKFDFGFEEEDSIDGMKKLIIAEVNTFRAEVRAQARAAGQIRRQDSLPIPSRDEILSSPVQEYGPHHGATSSFTAVQNNARPPSPIMDDPSEELERELAGTHLGAGKR*
>7227248
MSRPVKSQRSPREHRHGRTRDDSKSKDDDYVSSSPVASPASWNIDRGRSRVRRLSNAFSEDSLRRRGYHSIVSSFNKVFHLERRWKLVRELGSGAYGVVISAADEISGETVAIKLVTRVFEKIQFAKRALREITLLRHFSNHGNITGLIDVDAISPDFTEIYIFMEVSDLHQIIRSGQTLTNEHVQYFTYQILRGMKFIHSAGVIHRDLKPGNLLVNADCELKICDFGLSRGFEATPDENASHLTEYVATRWYRAPEIMLAYRKYNTAIDVWSIGCILAELLIGAPLFKGKDYVDQLNKIFAILGTPDVNVIRKIGSPKAQAYVRSLPVKRVVPFRKVVPKGDPQALELLAKMLSFDPSERITVPDALAHSWLSAYHDPLDEPDCPEKFEKWREIEELKTMEEFREALWKEIENYRREVRGIDLELVLPPLPSSPAVSPLSPSSILGTFEGNVSKPLPCLSETNVVCDESSTETAAQKLETEKAKEADDVLRDIIPSINSDHHRRSITTPTDPLVTYARRSSILQPSGQGSTYNSPLAPTHVPAFADTAVNAEKLAQGSVVFPTQGFIIPARSRTGSTAGGEVTRKLLRTLSTVSIHESVERLAGGLVGIAPIGKYITEMNTEADAPPSEVPKDFGIESGEEETNDSSQLKRGRFVVG*
>6536531
MIMVFKERTANSVPIVQFLSFFLPVMSDPLENFITGTNYQPMDVIGEGAYGIVCSAIHLPTQRKVAIKRISPFDHSMFCLRTLREIKLLRHFHHENIIAILDILQPPSFDDFREVYLVQELMETDLHRVIHTQELSDDHCQYFIYQTLRALKTLHSADVLHRDLKPSNLLLNSNCDLKICDFGLARSARPHPDADDTSTFMTEYVATRWYRAPEVMLTFKEYTRAIDVWSVGCVLAEMLSGRPLFPGRDYHHQLSLILETLGTPSIDDFYAINSQRSREYIRALPFRRKKNFSQMFPNANPLAIDLMEKCLAFSPKRRLDVAEALRHPYLQPYHDAEDEPTAEPLDPTFFDFDIGDPLSKEELKVLIYKEIIKPDNNRAPLLLARYT*
>6536562
MVSSGNSGHNSAESTTVTLLYSSAIHLPTQRKVAIKRISPFDHSMFCLRTLREIKLLRHFHHENIIAILDILQPPSFDDFREVYLVQELMETDLHRVIHTQELSDDHCQYFIYQTLRALKTLHSADVLHRDLKPSNLLLNSNCDLKICDFGLARSARPHPDADDTSTFMTEYVATRWYRAPEVMLTFKEYTRAIDVWSVGCVLAEMLSGRPLFPGRDYHHQLSLILETLGTPSIDDFYAINSQRSREYIRALPFRRKKNFSQMFPNANPLAIDLMEKCLAFSPKRRLDVAEALRHPYLQPYHDAEDEPTAEPLDPTFFDFDIGDPLSKEELKEIIKPDNNRAPLLLARYT*
>7220123
MAATFQDILILLLKGLGSTNSISLFDLCLTPEEELMEADLHAIIRSGQPLTDAHFQSFLYQTLCGLKYIHSANVLHRDLKPGNLLVNADCELKICDFGLARGYTPGGGFMTEYVATRWYRAPEIMLSFANYSTAIDVWSVGCILAELLGGKPIYKGRDYVDQLNQILHYLGTPSEDTLRRVGSPRVSQLL*
>6817382
MEPMEADLHQIIRSGQTLTNEHVQYFTYQILRGMKFIHSAGVIHRDLKPGNLLVNADCELKICDFGLSRGFEATPDENASHLTEYVATRWYRAPEIMLAYRKYNTAIDVWSIGCILAELLIGAPLFKDVNVIRKIGSPKAQAYVRSLPVKRVVPFRKVVPKGDPQALELLAKMLSFDPSERITVPDALAHSWLSAYHDPLDEPDCPEKFENAGYYSFN*
>7189608
MSSRKTPKPLPKFEIGDDYQLLHAIGEGAYGTVAAALHKPSGRQVAIKKILPFDHTLFCLRTLRELKLLKFFSETCVNENIISILDIIKPPSLEAFKEIYFIQELMQTDLHRVIRTQHLTDDHCQYFVYQTLRALKSIHSADIVHRDLKPANLLLNANCDLKVCDFGLARSVKTSVPGGKEVGLMTEYVATRWYRAPEIMLSFKMYTKAIDIWAIGCILAELLTGRPLFPGRDYSHQLDLILDVIGTPSLDEFYAITSRRSRDYIRALPIRKKRPFPTLFPQASTDAIDFLAKTLTFDPKKRMAVDEALEHPYLSAYHDPEDEPVVTPLSPSYFEFDLHKDDLSKDQLKELLYEEVLSFNPAI*
>7342346
MPDPAQPVSKPKNGAAAPAAAPAPRKVRFNVGTQYQVLDVVGEGAYGIVCSAVHRPSGRKVAIKKIAPFDHSMFCLRTLRELKLLKFLSEAGVSENVYRVSLSSTCVFFTNARVSTKIISILDIIKPPSLEAFKEVYLIQELMETDMHRVIRTQDLSDDHAQYFIYQTLRALKALHSADVIHRDLKPSNLLLNANCDLKVCDFGLARSVKTAEPSGTETGFMTEYVATRWYRAPEIMLTFKQYTKAIDVWSVGCILAEMLSGKPLFPGRDYHHQLTLILDVLGTPTLDEFYAISTRRSRDYIRALPFRKRRSFATIFPNASALAVDFLTKTLTFDPKKRITAEDALAHPYLEAYHDPDDEPVAPPLEPEFFEFDLHKDDISREQLKELLYEEIMTFQPAPIT*
