# Supplementary material for: Genome-Wide Identification of Mitogen-Activated Protein Kinase Gene Family across Fungal Lineage Shows Presence of Novel and Diverse Activation Loop Motifs
Source: PLoS One. 2016 Feb 26;11(2):e0149861. doi: 10.1371/journal.pone.0149861 (PMC4769017; doi:10.1371/journal.pone.0149861)
Supplement: S1 Appendix — (ZIP) [file pone.0149861.s001.zip › No. of Identified MAPKs/Cryptococcus vishniacii.txt]

>302653
MDNSPRHSFQALNNVYTIAQPYAFVKELGQGAYGCVISARHEASGEMCAIKKITNIFSKKILTKRCLREIKLLHHFRGHKNITCLYDMDIVPDPPGTWNFNEVYLYEELMEADLHAIIRSGQPLSDAHFQSFLYQTLCGLKYIHSANVLHRDLKPGNLLVNADCELKICDFGLARGFQEGGSAETGQAGFMTEYVATRWYRAPEIMLSFANYNSSIDMWSVGCILAELLGGRPIFKGRDYVDQLNHILNVLGTPTEDTLRRVGSPRAQDYIRSLPIKPRQPWHQLYPKANPLALDLLSKLLCFDPAKRISCEEALNHPYLAVWHDPADEPVCPATFDFGFEAEESSEGMKAMIITEVAAFRQQVRNQIRAAPVRRETLPVEVPEPTQPAARAPTPFEEDPSSELEKELAGTRI*
>319286
MSESNDTTLAQQNVSHELSLPPVQVAGFDVDQPHGPVIPRRRSSASSHNRTLIRRNLAKGSTSTSTPTISQGVPLEGSAVAVSSASSSSVFQVQPWKARLPEENTSGQASAMADTMLAQPMSPEVVGLSSGSEAGGSSCPSGYRSDGLAANSTAYSTAPTSVSNTAGSTPGPGVIFSSKPSKSQPSVSDMGIAANPTSLSSNSYVASHSGASRLAQAAAANMAKRGMMIGRAGNNDQADGDDHPLGEKALAKRGYQSHILFNHVFHLESRWSGLRELGQGAYGLVISAQDSLSGETIAIKMLTKVFDKAILARRCLREIALLRHLNGHENITGLIDLDIVLDEFNEIYMFIEPMEADLHQIIRSGQRLSNSHIQYFLYQILRGMKYIHSANVIHRDLKPGNLLVNADCELKICDFGLARGFRPDPSEWDPNSQGPGGPMTEYVATRWYRAPEIMLSYKRYSTGIDVWSIGCILAELLGGKPIFKGKDYIEQLNLILQTLGMPDDSTLTRIGSEKACAYIRSVPTYEKVPFEKLYPDADTDALDLLEKLLRFDPAERISVAEAIRHPYLAPYHDETDEPDCPSVFDKWEEVEGTHSLDDFKRIIRKEVEEFRKEVRTVEEWEVQPESENSKVGGAEQVEDGDEGESEQSEEWEHPPGLAAGSAVSTPDRPQDASLQVTPRALVPNSDSSPSPARRALGRTVRHPPAMAISPRRDTNEPNHARGYSQPPSSTGTRTGRRRSSVGLTDPFTRRPVSMFGLGLGMSGMTALDGSIGIPAAGGPAGEGSGISASLPRRHGTHASISGEIEHRGSKSRTSSTSSAIRPLVRTLSSLSMADLPLIHHQSTADPPLMSVSPADAPPSEEDGIVLILLVAAGSADVWPGIPPTDASAEFARSG*
>12784
MPSVKPLFFQITNIFSKKILTKRCLREIKLLHHFRGHKNITCLYDMDIVPDPPGTWNFNEVYLYEELMEADLHAIYIHSANVLHRDLKPGNLLVNADCELKICDFGLARGFQEGGSAETGQAGFMTEYVATRWYRAPEIMLSFANYNSSIDMWSVGCILAELLGGRPIFKGRDYVDQLNHILNVLGTPTEDTLRRVGSPRAQESLPIKPRQPWHQLYPKANPLALDLLSKLLCFDPAKRISCEEALNHPYLAVWHDPADEPVCPATFDFGFEAEESSEGMKAMIITEVAAFRQQVRNQIRAAPVRRETLPVEVPEPTQPAARAPTPFEEDPSSELEKELAGTRI*
>309997
MEHFKVAPYYRCTEVIGEGAYGVVVSAIHQPSGTKVAIKRITPFDHAMFCTRTLREIKLLRHFRHENIIAILDIIRPQTYQDFQEVYLIQELMETDLHRVIRTQELSDDHCQYFIYQTVRGLKALHTADVLHRDLKPSNLLLNANCDLKICDFGLARSSAHPPPDTQGGGNAYMTEYVATRWYRAPEVMLSFKEYTKAIDMWSVGCILAEMINGRPLFPGRDYHHQLSLILDVVGTPNMDDFDEITSARSKDYLRQLPFRMRRDFAEICPKATPRAVDFIKRCLTFSPTKRMTVQQALEHPYLEPYHDDQDEPAADPLPPRFFDFDENPEMQSRTVLKELIYKEIMGAPNVNGR*
>316873
MEHFKVAPYYRCTEVIGEGAYGVVVSAIHQPSGTKVAIKRITPFDHAMFCTRTLREIKLLRHFRHENIIAILDIIRPQTYQDFQEVYLIQELMETDLHRVIRTQELSDDHCQYFIYQTVRGLKALHTADVLHRDLKPSNLLLNANCDLKICDFGLARSSAHPPPDTQGGGNAYMTEYVATRWYRAPEVMLSFKEYTKAIDMWSVGCILAEMINGRPLFPGRDYHHQLSLILDVVGTPNMDDFDEITSARSKDYLRQLPFRMRRDFAEICPKATPRAVDFIKRCLTFSPTKRMTVQQALEHPYLEPYHDDQDEPAADPLPPRFFDFDENPEMQSRTVLKARGICLVYGSGVYGIAL*
>15147
MSQPDVQQQRSTRPAPAQPSQSQPRKVKFSVGTAYQVKDVIGEGAYGIVVSAIRRRDGQKVAIKKISPFDHVLFALRTLRELKLLKHFTMNQVSDNIINVLDIVQPSSYDNFKEVYLVQELMETDLHRVIRTQDLSDDHSQYFIYQTCRALKALHGAEIVHRDLKPSNLLLNANCDLKVCDFGLARSTQTALHQEGAANGIMTEYVATRWYRAPEVMLSFKQYTKAIDVWSIGCILAEMLNGKPLFPGKDYHDQLRLILDVLGTPPMEEFYDVTSRRSRDYLRNLPVRTKKSFESLYPKASPAAIDFLKRTLTFSSKKRMTVEECLQHPYLDAYHDPEDEPGATPLDPNFFEFDLQKDNITREELKKLLYDEIVTFRPPHSTSQAMEPMEM*
>88183
MADFVKLSIFGTVSSAILIPLHHICPLALVFCYMAYTPTSTAANHLVLAHPQVFEVTTRYVDLQPVGMGAFGLVCSAKDQLGGTAVAIKKIMKPFSTPVLSKRTYRELKLLKHLRHENIISLSDIFISPLEDIYFVTELLGTDLHRLLTSRPLEKQFIQYFLYQILRGLKYVHSAGVVHRDLKPSNILVNENCDLKICDFGLARIQDPQMTGYVSTRYYRAPEIMLTWQKYDVAVDIWSTGCIFAEMLEGKPLFPGKDHVNQFSIITELLGTPPDDVIQTIASENTLRFVQSLPKRERVPFNKKFTNADPLALDLLEKMLVFDPRARINATDALANEYLAPYHDPTDEPAAAEKFDWSFNDADLPVDTWKVMIYSEILGMFS*
