# Supplementary material for: Genome-Wide Identification of Mitogen-Activated Protein Kinase Gene Family across Fungal Lineage Shows Presence of Novel and Diverse Activation Loop Motifs
Source: PLoS One. 2016 Feb 26;11(2):e0149861. doi: 10.1371/journal.pone.0149861 (PMC4769017; doi:10.1371/journal.pone.0149861)
Supplement: S1 Appendix — (ZIP) [file pone.0149861.s001.zip › No. of Identified MAPKs/Cylindrobasidium torrendii.txt]

>424444
MQRHTFTALNSTFVVDSEYQFVKELGQGAYGCVVAARHRRSGEGCAVKKITNINTKRILTKRCLREIKLLHHFRGHKNITCLYDMDIVFQPGGNFDEVYLYEELMEADLHAIIRSGQPLTDAHFQSFLYQTLCGLKYIHSANVLHRDLKPGNLLVNADCELKICDFGLARGFTPGGGASKAAGNQGFMTEYVATRWYRAPEIMLSFANYTSSIDVWSVGCILAELLGGKPIFKGRDYVDQLNQILHYLGTPSEDTLRRVGSPRAQDYIRSLPIKPRVLFSTLFPHANPLAIDLLSGMLCFDPAKRISCEQALNHPYLQVWHDPADEPVCDTKFDFGFEEEDGIDGMKKLIVDEVNAFRAEVRAQARAAGQVRRQDSLPIPSRDDLLNSPMQGQEGTTSNFTQHPANNRPPTPTVDDPSAELEKELAGTHISR*
>438879
MSSSITRKSPEGRGRSTSPIPSPGSVTVDRGRSRTRRLSNPFSEDSLRKRGYHALRSSFGKVFHVEKRWKLVREMGSGAYGVVVSAADEISGETVAIKLVTRIFEKTQLAKRALREITLLRHFSGHENITGLIDVDAITPQFNEIYIFMEPMEADLHQIIKSGQTLTNEHVQYFLYQVLRGMKYIHSACVIHRDLKPGNLLVNADCELKLADFGLSRGFDARPDHQTHLTEYVATRWYRAPEIMLAFKRYNTAIDVWSIGCILAELLMGKPLFKGKDYVDQLNKILDVLGTPRDEVIKKIGSEKAQAYVRSLPIKKTVPLKKIIPHADPLALDLLNKMLSFDPTDRITVVGALEHPWLASYHDVSDEPECPRIFDRWQFIEELQTMDEYRDALWNEIEDYRREVRGVNDLSGTPIRRFSEGSGSRPRFLKPNTKEPEPEVVVDSPVDDKARMSAVEEEPPSDDAVLEKEKDSVKETEALVPRGAHHRGPSATTPTDPLVSYAGARRSSILQQQQNSAHNSPVVPAHPLSKSFTEGPLTQEPSSLPQGGIAFPSQGYVFPARSRTGSTVGGEAVPRRLLRTLSTVSIHESLGPGATDVPPIGKYIVEKQTTDAPPSEMPHEFGFDDLEEDEDGDGEEQKEGQAEARRSKFTLG*
>414689
MSSSITRKSPEGRGRSTSPIPSPGSVTVDRGRSRTRRLSNPFSEDSLRKRGYHALRSSFGKVFHVEKRWKLVREMGSGAYGVVVSAADEISGETVAIKLVTRIFEKTQLAKRALREITLLRHFSGHENITGLIDVDAITPQFNEIYIFMEPMEADLHQIIKSGQTLTNEHVQYFLYQVLRGMKYIHSACVIHRDLKPGNLLVNADCELKLADFGLSRGFDARPDHQTHLTEYVATRWYRAPEIMLAFKRYNTAIDVWSIGCILAELLMGKPLFKGKDYVDQLNKILDVLGNSCNLVYIRPLISSSGDLFVYRKPQAQAYVRSLPIKKTGNSLPHQDSNSNKFPALDLLNKMLSFDPTDRITVVGALEHPWLASYHDVSDEPECPRIFDRWQFIEELQTMDEYRDALWNEIEDYRREVRGVNDLSGTPIRRFSEGSGSRPRFLKPNTKEPEPEVVVDSPVDDKARMSAVEEEPPSDDAVLEKEKDSVKETEALVPRGAHHRGPSATTPTDPLVSYAGARRSSILQQQQNSAHNSPVVPAHPLSKSFTEGPLTQEPSSLPQGGIAFPSQGYVFPARSRTGSTVGGEAVPRRLLRTLSTVSIHESLGPGATDVPPIGKYIVEKQTTDAPPSEMPHEFGFDDLEEDEDGDGEEQKEGQAEARRIGSQLDGLCHDDWRPRAAFLRPHDINEDWHVAQGSGLVAIVCMEASLRSYSGMSHGGPQSNISRFNVWDALDSEVLNFLQAIFFLICVGACRELSLRSNACSMRRLCSELYVLEADATRGSKSLLAALNFPATPPLFSWQRQLNRLRRQNVAALRSGPSSLRSISQASSPYWKGGSGTLWIGSAYNLTAAAFMPAAGGLAQAFGRKPVFLTSLSIFLVGSTMSAAAKSIETLIAGRAIQGLGAAGVFTCCAIILADVVPLSNRGIFNGINQMTWCLASAAGPAIGGLFASKGIWRWIFCSCSFPKLALCGLRSSVDINLPLAAPAVVIIVGFLRLKTPQRKLSDALRQTDWIGSALVALSSISVSIALVCGGVQYAWDSWRIVFLFCLGATGFVAFIVYEVYLARFPLIPFQVLNDRTTLSGYAQIFVVPIPFLAVIYYMPLYFQACKGYSESKSGLALFGITVTTPVASAATGVLIKYTQRYRPQIWTGWLLVIIGLALLCTVHERTPEALVIFYESLAGVGFGVQFAALYFPVLAPLPLAASAPALAFFTFLRMFAQIWGINVGGAILQGKLERTTAIKEVAAFKGKEVMQLIPLLDRLDDQQLDAVRHAFAEGLSTVWKVMVALAGLGFILSLFMRHVNLHTKVDSDWGLENGEAKEKRENETSRGSRETV*
>174289
MEADLHQIIKSGQTLTNEHVQYFLYQVLRGMKYIHSACVIHRDLKPGNLLVNADCELKLADFGLSRGFDARPDHQTHLTEYVATRWYRAPEIMLAFKRYNTAIDVWSIGCILAELLMGKPLFKGKDYVDQLNKILDVLGTPRDEVIKKIGSEKAQAYVRSLPIKKTVPLKKIIPHADPLALDLLNKMLSFDPTDRITVVGALEHPWLASYHDVSDEPECPRIFDRWQFIEELQTMDEYRDALWNEIEDYRREVRGVNDLSGTPIRRFSEGSGSRPRFLKPNTKEPEPEVVVDSPVDDKARMSAVEEEPPSDDAVLEKEKDSVKETEALVPRGAHHRGPSATTPTDPLVSYAGARRSSILQQQQNSAHNSPVVPAHPLSKSFTEGPLTQEPSSLPQGGIAFPSQGYVFPARSRTGSTVGGEAVPRRLLRTLSTVSIHESLGPGATDVPPIGKYIVEKQTTDAPPSEMPHEFGFDDLEEDEDGDGEEQKEGQAEARRSKFTLG*
>174304
MPHPLYPAHEHIADLHQIIKSGQTLTNEHVQYFLYQVLRGMKYIHSACVIHRDLKPGNLLVNADCELKLADFGLSRGFDARPDHQTHLTEYVATRWYRAPEIMLAFKRYNTAIDVWSIGCILAELLMGKPLFKGKDYVDQLNKILDVLGTPRDEVIKKIGSEKAQAYVRSLPIKKTVPLKKIIPHADPLALDLLNKMLSFDPTDRITVVGALEHPWLASYHDVSDEPECPRIFDRWQFIEELQTMDEYRDALWNEIEDYRREVRGVNDLSGTPIRRFSEGSGSRPRFLKPNTKEPEPEVVVDSPVDDKARMSAVEEEPPSDDAVLEKEKDSVKETEALVPRGAHHRGPSATTPTDPLVSYAGARRSSILQQQQNSAHNSPVVPAHPLSKSFTEGPLTQEPSSLPQGGIAFPSQGYVFPARSRTGSTVGGEAVPRRLLRTLSTVSIHESLGPGATDVPPIGKYIVEKQTTDAPPSEMPHEFGFDDLEEDEDGDGEEQKEGQAEARRSKFTLG*
>422236
MAGMDDKMTSFLVGSSYKPLDVIGEGAYGVVCSAIHLATQRKVAIKRITPFDHSMFCLRTLREIKLLRHFNHENIIAILDILRPPSLAEFREVYLVQELMETDLHRVIRTQELSDDHCQYFIYQTLRALKALHSADVLHRDLKPSNLLLNANCDLKLCDFGLARSARPPPNVDDSSTFMTEYVATRWYRAPEVMLTFKEYTRAIDVWSVGCVLAEMLSGKPLFPGRDYHHQLSIILDILGTPSIDDFYAISSARSREYIRALPFRKKKNFATLFPKANPLAIDLLEKLLTFSPKRRIEVEEALRHPYLAPYHDPGDEPTAEPLDPSFFDFDNGEQMRKEELKVLIYHEITRPVENELGSSA*
>408982
MSHKHAVLEQRQAASMYCMPTASNLGRYRRTRRRLTTRNVAFFTKIDSILGVTWLQTSWAKSNERVRSLHAGGILPIWTMTVNGLSLDVKGETAKLLIAFIFSPTMTDQLCNILQTYLQSSLSAVDAAKQLRDTVEADEAVEDAAYALFNLVADQVRALTPDASQHEHLVSLLVALKSAETSARDWSELVPLGMVIRELWNISGPEKEDWPAINAFAARLAAGRVLDLDTFGIWTMRAALEGNTETTDREVAAALQWIRYAGSHMKKLSMEGTEATTATKGGPRWSGQGGYNKERWAFWSQRLTEVAAEGSATDTASQKAAVEAASKSKPAAAAAAPAPRKVRFNVGKLPPFSACTQYQVLDVVGEGAYGIVCSALHRPSGRKVAIKKIAPFDHSMFCLRTLRELKLLKFLSEAGVSENIISILDIVKPSSIDSFKEVYLIQELMETDMHRVIRTQDLSDDHAQYFVYQTLRALKALHSADVIHRDLKPSNLLLNANCDLKVCDFGLARSVKTAEPSGTETGFMTEYVATRWYRAPEIMLTFKQYTKAIDVWSVGCILAEMLSGKPLFPGRDYHHQLTLILDVLGTPTLDEFYAITTRRSRDYIRALPFRKKRPFSTLFPNANPLAIDFLTKTLTFDPKKRITCEEALAHPYLEAYHDPDDEPVAPPLDPEFFEFDLHKDDISREQLKELLYEEIMSFRPLPIT*
>435735
MPEPAAAQASKSKPAAAAAAPAPRKVRFNVGKLPPFSACTQYQVLDVVGEGAYGIVCSALHRPSGRKVAIKKIAPFDHSMFCLRTLRELKLLKFLSEAGVSENIISILDIVKPSSIDSFKEVYLIQELMETDMHRVIRTQDLSDDHAQYFVYQTLRALKALHSADVIHRDLKPSNLLLNANCDLKVCDFGLARSVKTAEPSGTETGFMTEYVATRWYRAPEIMLTFKQYTKAIDVWSVGCILAEMLSGKPLFPGRDYHHQLTLILDVLGTPTLDEFYAITTRRSRDYIRALPFRKKRPFSTLFPNANPLAIDFLTKTLTFDPKKRITCEEALAHPYLEAYHDPDDEPVAPPLDPEFFEFDLHKDDISREQLKELLYEEIMSFRPLPIT*
>352542
METDLHRVIRTQELSDDHCQYFIYQTLRALKALHSADVLHRDLKPSNLLLNANCDLKLCDFGLARSARPPPNVDDSSTFMTEYVATRWYRAPEVMLTFKEYTRAIDVWSVGCVLAEMLSGKPLFPGRDYHHQLSIILDILGTPSIDDFYAISSARSREYIRALPFRKKKNFATLFPKANPLAIDLLEKLLTFSPKRRIEVEEALRHPYLAPYHDPGDEPTAEPLDPSFFDFDNGEQMRKEELKVLIYHEITRPVENELGSSA*
>428496
MSFVKLSIFGTSFEVTTRYNDLQPVGMGAFGLVCSAKDQLNGTSVAIKKIMKPFSTPVLAKRTYRELKLLKHIRHENIISLSDVFISPLEDLYFVTELLGTDLHRLLTSRPLEKQFIQYFLYQILRGLKYVHSAGVVHRDLKPSNILINENCDLKICDFGLARIQDPQMTGYVSTRYYRAPEIMLTWQKYDVAVDIWSTGCIFAEMLEGKPLFPGKDHVNQFSIITELLGTPPDDVIQTIASENTLRFVQSLPKRERVPFSSKLRTADADAIDLLEKMLVFDPRKRITATESLGHEYVAPYHDPSDEPEAEEKFDWSFNDADLPTDTWKVMMYSEILEFHQVDGDGQASEGALAGPDTTA*
