# Supplementary material for: Genome-Wide Identification of Mitogen-Activated Protein Kinase Gene Family across Fungal Lineage Shows Presence of Novel and Diverse Activation Loop Motifs
Source: PLoS One. 2016 Feb 26;11(2):e0149861. doi: 10.1371/journal.pone.0149861 (PMC4769017; doi:10.1371/journal.pone.0149861)
Supplement: S1 Appendix — (ZIP) [file pone.0149861.s001.zip › No. of Identified MAPKs/Daedalea quercina.txt]

>737951
MQRHSFQALNSTFVVDSEYQFVKELGQGAYGCVVAAKHRRSGEGCAIKKITNINTKRILTKRCLREIKLLHHFRGHKNITCLYDMDIVFRPDGNFDEVYLYEELMEADLHAIASQSPAQIRSQQPLSDAHFQSFIYQTLCGLKYIHSANVLHRDLKPGNLLVNADCELKICDFGLARGYSPAGSGQGTAKNSANQGFMTEYVATRWYRAPEIMLSFANYGPAIDVWSVGCILAELLAGKPIFKGRDYVDQLNQILHYLGTPSEDTLRRVGSPRAQDYIRSLPIKPRVPFQTLFPRANPLAIDLLSQLLHFDPAKRITCEQALNHPYLAVWHDPADEPICPTPFDFSFEEEDSIDGMKRLIVSEVQTFRAEVRAQARAAGQIRRQDSLPIPTREEILSSPVRENAPPNGATSGFTEAQPRADSPVLDDPSAELERELAGTHLGKRASQPTGSWIEAAAVSATSQSAFVQWSGSSSATQRAKCNRRAPRGPLQTCRGTWTRCFISRLTVGIVGVNNGKRYSLREAKTIKVRVSGQEGPSVRNTKRESRSRVGGK*
>251409
MLRFCFKALLMLIDLRLLHHFRGHKNITCLYDMDIVFRPDGNFDEVYLYEELMEADLHAIIRSQQPLSDAHFQSFIYQTLCGLKYIHSANVLHRDLKPGNLLVNADCELKICDFGLARGYSPAGSGQGTAKNSANQGFMTEYVATRWYRAPEIMLSFANYGPAIDVWSVGCILAELLAGKPIFKGRDYVDQLNQILHYLGTPSEDTLRRVGSPRAQDYIRSLPIKPRVPFQTLFPRANPLAIDLLSQLLHFDPAKRITCEQALNHPYLAVWHDPADEPICPTPFDFSFEEEDSIDGMKRLIVSEVQTFRAEVRAQARAAGQIRRQDSLPIPTREEILSSPVRENAPPNGATSGFTEAQPRADSPVLDDPSAELERELAGTHLGKRA*
>251443
MEADLHAIVRACSSLLSQASQSPAQIRSQQPLSDAHFQSFIYQTLCGLKYIHSANVLHRDLKPGNLLVNADCELKICDFGLARGYSPAGSGQGTAKNSANQGFMTEYVATRWYRAPEIMLSFANYGPAIDVWSVGCILAELLAGKPIFKGRDYVDQLNQILHYLGTPSEDTLRRVGSPRAQDYIRSLPIKPRVPFQTLFPRANPLAIDLLSQLLHFDPAKRITCEQALNHPYLAVWHDPADEPICPTPFDFSFEEEDSIDGMKRLIVSEVQTFRAEVRAQARAAGQIRRQDSLPIPTREEILSSPVRENAPPNGATSGFTEAQPRADSPVLDDPSAELERELAGTHLGKRA*
>676425
MYGTNVLHTHRGYHTLMSSFGKAFHVEKRWKLIREMGSGAYGYVISAADEISGEPVAIKMVTRATEKMQLAKRVLREITLLRHFNHENITGLIDVDCTPDLSEIYIFMEPMEADLHQIIKSGQSLSNEHVQYFLYQVLRGMKYIHSASVVHRDLKPGNLLVNADCELKICDFGLSRGFNSKPDEEPTNMTEYVATRWYRAPEIMLAFKRYNTAIDVWSIGCIFAELMLGRPLFKGKDYVDQLNKILEVLGTPENEIIERMASPKARAYIRSLPWKKGTPLSKVLPGADPQALDLLSKMLTFDPAARITVSQALEHPWLASYHDVTDEPDCPETFERWRTLEALETLEQYKEMLYNEIQDYRREVR
>517048
MTRVESERGGRMEGTGHRLQYLHPTPPAAGADGRGHAQRHAPGRVMHSDGGKQAFEYTSVMYGTNVLHTHRGYHTLMSSFGKAFHVEKRWKLIREMGSGAYGYVISAADEISGEPVAIKMVTRATEKMQLAKRVLREITLLRHFNHENITGLIDVDCTPDLSEIYIFMEPMEADLHQIIKSGQSLSNEHVQYFLYQVLRGMKYIHSASVVHRDLKPGNLLVNADCELKICDFGLSRGFNSKPDEEPTNMTEYVATRWYRAPEIMLAFKRYNTAIDVWSIGCIFAELMLGRPLFKGKDYVDQLNKILEVLGSPENEIIERMASPKARAYIRSLPWKKGTPLSKVLPGADPQALDLLSKMLTFDPAARITVSQALEHPWLASYHDVTDEPDCPETFERWRTLEALETLEQYKEMLYNEIQDYRREVRGIPMEEPEPEQEPALEPEPELESPRQLSARQSPIREMQRKLEEIREMAENLQPPGADDTVFLATPEIPQSVLEGLEPPTKPDERLAEEGTPSTTRPIPRTRQLVDPVVAYSRRSSTFAPSRANSTYGGSASTSYRPTPSRRTSTSGGEGQGAASTVAFPIQEDYVVPARSRTASMYGYDGARRLLRTLSTVSIYESGEGLAGGLADIAPIGKYIVQERDEALPSEMPQEIESPPKHQN*
>731201
MASSPPPPAPTKISGDDKGGERERRENGRDRSSSPIPSPDSSSGRRGRSRTRTAARTRSSDALRRRGYHTLMSSFGKAFHVEKRWKLIREMGSGAYGYVISAADEISGEPVAIKMVTRATEKMQLAKRVLREITLLRHFNHENITGLIDVDCTPDLSEIYIFMEPMEADLHQIIKSGQSLSNEHVQYFLYQVLRGMKYIHSASVVHRDLKPGNLLVNADCELKICDFGLSRGFNSKPDEEPTNMTEYVATRWYRAPEIMLAFKRYNTAIDVWSIGCIFAELMLGRPLFKGKDYVDQLNKILEVLGSPENEIIERMASPKARAYIRSLPWKKGTPLSKVLPGADPQALDLLSKMLTFDPAARITVSQALEHPWLASYHDVTDEPDCPETFERWRTLEALETLEQYKEMLYNEIQDYRREVRGIPMEEPEPEQEPALEPEPELESPRQLSARQSPIREMQRKLEEIREMAENLQPPGADDTVFLATPEIPQSVLEGLEPPTKPDERLAEEGTPSTTRPIPRTRQLVDPVVAYSRRSSTFAPSRANSTYGGSASTSYRPTPSRRTSTSGGEGQGAASTVAFPIQEDYVVPARSRTASMYGYDGARRLLRTLSTVSIYESGEGLAGGLADIAPIGKYIVQERDEALPSEMPQEIESPPKHQN*
>517043
MEAHSRDGVRGVRLCHVSSGVYEISGEPVAIKMVTRATEKMQLAKRVLREITLLRHFNHENITGLIDVDCTPDLSEIYIFMEPMEADLHQIIKSGQSLSNEHVQYFLYQVLRGMKYIHSASVVHRDLKPGNLLVNADCELKICDFGLSRGFNSKPDEEPTNMTEYVATRWYRAPEIMLAFKRYNTAIDVWSIGCIFAELMLGRPLFKGKDYVDQLNKILEVLGSPENEIIERMASPKARAYIRSLPWKKGTPLSKVLPGADPQALDLLSKMLTFDPAARITVSQALEHPWLASYHDVTDEPDCPETFERWRTLEALETLEQYKEMLYNEIQDYRREVRGIPMEEPEPEQEPALEPEPELESPRQLSARQSPIREMQRKLEEIREMAENLQPPGADDTVFLATPEIPQSVLEGLEPPTKPDERLAEEGTPSTTRPIPRTRQLVDPVVAYSRRSSTFAPSRANSTYGGSASTSYRPTPSRRTSTSGGEGQGAASTVAFPIQEDYVVPARSRTASMYGYDGARRLLRTLSTVSIYESGEGLAGGLADIAPIGKYIVQERDEALPSEMPQEIESPPKHQN*
>676527
MASSPPPPAPTKISGDDKGGERERRENGRDRSSSPIPSPDSSSGRRGRSRTRTAARTRSSDALRRRGYHTLMSSFGKAFHVEKRWKLIREMGSGAYGYVISAADEISGEPVAIKMVTRATEKMQLAKRVLREITLLRHFNHENITGLIDVDCTPDLSEMSHAGRWGWRPDSLVADLHQIIKSGQSLSNEHVQYFLYQVLRGMKYIHSASVVHRDLKPGNLLVNADCELKICDFGLSRGFNSKPDEEPTNMTEYVATRWYRAPEIMLAFKRYNTAIDVWSIGCIFAELMLGRPLFKGKDAATVSSLFDQLNKILEVLGTPENEIIERMASPKARAYIRSLPWKKGTPLSKVLPGADPQALDLLSKMLTFDPAARITVSQALEHPWLASYHDVTDEPDCPETFERWRTLEALETLEQYKEMLYNEIQDYRREVRGIP
>600175
MFCLRTLREIKLLRHFRHENIISILDILRPPNLEEFKEVYLVQELMETDLHRVIRTQELSDDHCQYFIYQTLRALKALHSADVLHRDLKPSNLLLNANCDLKLCDFGLARSARPPPNFANDSSTFMTEYVATRWYRAPEVMLTFKEYTRAIDIWSVGCVLAEMLSGKPLFPGRDYHHQLSIILDVLGTPSLDDFYAITSPRSREYIRALPFRKKKSFSMLFPNANPLALDLMEKCLTFSPKRRIEVDEALKHPYLEAYHDPQDEPTAEPLDPSFFDFDYGETLGKEELKVLIYEEVTRPRPAR*
>768698
MSSFGKAFHVEKRWKLIREMGSGAYGYVISAADEISGEPVAIKMVTRATEKMQLAKRVLREITLLRHFNHENITGLIDVDCTPDLSEIYIFMEPMEADLHQIIKSGQSLSNEHVQYFLYQVLRGMKYIHSASVVHRDLKPGNLLVNADCELKICDFGLSRGFNSKPDEEPTNMTEYVATRWYRAPEIMLAFKRYNTANHFSRGRSEHGSSILAYRRLTIVERSYVDQLNKILEVLGSPENEIIERMASPKARAYIRSLPWKKGTPLSKVLPGADPQALDLLSKMLTFDPAARITVSQALEHPWLASYHDVTDEPDCPETFERWRTLEALETLEQYKEMLYNEIQDYRREVRGIPMEEPEPEQEPALEPEPELESPRQLSARQSPIREMQRKLEEIREMAENLQPPGADDTVFLATPEIPQSVLEGLEPPTKPDERLAEEGTPSTTRPIPRTRQLVDPVVAYSRRSSTFAPSRANSTYGGSASTSYRPTPSRRTSTSGGEGQGAASTVAFPIQEDYVVPARSRTASMYGYDGARRLLRTLSTVSIYESGEGLAGGLADIAPIGKYIVQERDEALPSEMPQEIESPPKHQN*
>725911
MPEQTSTQPAAAASKSKHSHAASQAQPAPRKVRFNVGSQYQVLDVVGEGAYGIVCSAVHRPSGRKVAIKKIAPFDHSMFCLRTLRELKLLKFLSEAGVSENIISILDIIKPPSIEQFKEVYLIQELMETDMHRVIRTQDLSDDHAQYFIYQTLRALKALHSADVIHRDLKPSNLLLNANCDLKVCDFGLARSVKTAEPSGTETGFMTEYVATRWYRAPEIMLTFKQYTKAIDIWSVGCILAEMLSGKPLFPGRDYHHQLTLILDVLGTPTLDEFYAITTRRSRDYIRALPFRKRKPFAQLFPNANPLAVDFLTKSLTFDPKKRITVEEALAHPYLEAYHDPEDEPVAPPLDPEFFEFDLHKDDISREQLKELLYEEIMSFRAPPIV*
>5331
MAKTGCFPQGCPFSRHLSSLKAHSTPGHACILGPRREVGGDVDEGEAVRRKARRRKRLCRRWERPGEAGGHQISVLMSRKQAKPLPKFDVGSDYVILHGLGEGAYGTVAAALHKPSGKEVAIKKVLPFEHTLFCLRTLRELKLLKFFSETCVNENIISVLDIIKPPSKEEFKEIYFIQELMQTDLHRVIRTQQLTDDHCQYFVYQTLRALKTMHSADIVHRDLKPANLLLNANCDLKVCDFGLARSTRSTNPGGKEVGLMTEYVATRWYRAPEIMLSFKMYTKAIDIWAVGCILAELINGRPLFPGRDYGHQLDLILDVIGTPTLEEFYGITSRRSRDYIRALPIKKRKSFSTIFPKATPEALDFLTKTLTFDPKKRLTVDQALEHPYLAAYHDPDDEPAVSSLDSEYFEFDYLDLNKDELKDLLYAEVMSFVPCI*
>232199
METDMHRVIRTQDLSDDHAQYFIYQTLRALKALHSADVIHRDLKPSNLLLNANCDLKVCDFGLARSVKTAEPSGTETGFMTEYVATRWYRAPEIMLTFKQYTKAIDIWSVGCILAEMLSGKPLFPGRDYHHQLTLILDVLGTPTLDEFYAITTRRSRDYIRALPFRKRKPFAQLFPNANPLAVDFLTKSLTFDPKKRITVEEALAHPYLEAYHDPEDEPVAPPLDPEFFEFDLHKDDISREQLKELLYEEIMSFRAPPIV*
>740533
MYGTNVLHTHRGYHTLMSSFGKAFHVEKRWKLIREMGSGAYGYVISAADEISGEPVAIKMVTRATEKMQLAKRVLREITLLRHFNHENITGLIDVDCTPDLSEIYIFMEPMEADLHQIIKSGQSLSNEHVQYFLYQVLRGMKYIHSASVVHRDLKPGNLLVNADCELKICDFGLSRGFNSKPDEEPTNMTEYVATRWYRAPEIMLAFKGRSEHGSSILAYRRLTIVERSYVDQLNKILEVLGSPENEIIERMASPKVDMSPLLSCPSDALDLLSKMLTFDPAARITVSQALEHPWLASYHDVTDEPDCPETFERWRTLEALETLEQYKEMLYNEIQDYRREVRGIPMEEPEPEQEPALEPEPELESPRQLSARQSPIREMQRKLEEIREMAENLQPPGADDTVFLATPEIPQSVLEGLEPPTKPDERLAEEGTPSTTRPIPRTRQLVDPVVAYSRRSSTFAPSRANSTYGGSASTSYRPTPSRRTSTSGGEGQGAASTVAFPIQEDYVVPARSRTASMYGYDGARRLLRTLSTVSIYESGEGLAGGLADIAPIGKYIVQERDEALPSEMPQEIESPPKHQN*
>5366
MQTDLHRVIRTQQLTDDHCQYFVYQTLRALKTMHSADIVHRDLKPANLLLNANCDLKVCDFGLARSTRSTNPGGKEVGLMTEYVATRWYRAPEIMLSFKMYTKAIDIWAVGCILAELINGRPLFPGRDYGHQLDLILDVIGTPTLEEFYGITSRRSRDYIRALPIKKRKSFSTIFPKATPEALDFLTKTLTFDPKKRLTVDQALEHPYLAAYHDPDDEPAVSSLDSEYFEFDYLDLNKDELKDLLYAEVMSFVPCI*
