# Supplementary material for: Genome-Wide Identification of Mitogen-Activated Protein Kinase Gene Family across Fungal Lineage Shows Presence of Novel and Diverse Activation Loop Motifs
Source: PLoS One. 2016 Feb 26;11(2):e0149861. doi: 10.1371/journal.pone.0149861 (PMC4769017; doi:10.1371/journal.pone.0149861)
Supplement: S1 Appendix — (ZIP) [file pone.0149861.s001.zip › No. of Identified MAPKs/Dekkera bruxellensis CBS 2499.txt]

>4266
MNGSLDQYHVFRVFQQNFIVDKRFQLIKGLGQGAYGIVCSAKYLDGDEGEDKVAIKKITNIFSKKILCKRALREIKLLRHFRGHKNITCLYDLDIVPDANGNFNEVYLYEELMECDMHQIIRSGQPLTDAHFQSFIYQTLCGLKYIHSADVLHRDLKPGNLLVNADCELKICDFGLARGYSSDPTKNNGFMTEYVATRWYRAPEIILSFQGYTKAIDMWSAGCILAELLGRRTIFKGKDYVDQLNQILRVLGTPDEKTIENIKSPRARAYVRSLPYMPRIPFETLYPDASPLALDLLSKLLTLDPKTRITAEQALEHPYLEVWHDPNDEPVCPRKFDFSFESVDDIHDMKKMIVDEVAGFREYVRKPLEEQERIYQEEQQREEQVNQTSLQQQQQHSDFERTQQNFQIQSPQETIQESPGIMSPRATFASPEATPQVDLHEHPSMQGSLRTPTGASSNDPDIPPRPEEATDDGEMDLEHDLVFGAERYN*
>4564
MSEQLAPPTEVTFNVSDYYEIKDIIGEGAYGIVCSAIYKPTQQKVAIKKIQPFQRTMFCLRTLRELKLLKHFNHENIIGILDIQIPYDFEHFNEVYIIQELMDTDLSRVIRTQRLSDNHCQYFLYQTLRALKALHSANVLHRDLKPSNLLVNANCDLKICDFGLARSIASKDDNYGFMTEYVATRWYRAPEIMLTFQQYTTAIDVWSVGCILAEMLSGRPLFPGTDYHNQLQLIIQTLGTPTADDFNVIKSWRAKEYIRMLPLCNKKPFSELFPDANPLAVDLLEKLLSFNPKKRITVTQALEHPYLSFYHEPDDEPDAEKIPDDFFDFDRRKDELTMPELKKMLYEEIMKPLR*
>5078
MIEELEFNEEVPLNAQPHATLRHSMLFQNKRNYLQKESLKTVYEKANFYVDSNYQILNVLGKGSYGTVCSAVNTTAEGKPQLAIKKVCNIFSKEVLLKRAIRELKLMAFFKGHKNIINLIDLDIVYKKPYDGLYCFQELIEYDLAKVIHSSVQFSEYHIQCFLYQILCGLKYIHSADVIHRDLKPGNILVTSQGILKICDFGLARGINEKFMQNNRGSHNITHYVATRWYRAPELILSRRTYGKPVDMWAVGCILGELYGRRPMFIGNSQIHQITEICKVLGTPSRKVILSYESAAAWDFFSTTRPSFQKKDLNALFPNANTDAITILSGLLCWDQKSRLTVGAAIESPFFSTVRNIDEEPNTETIFDFNFEHQASSIEEMKIMLQDEVDQFRAQVRKTSIKI*
>54997
MSFQNKRNYLQKESSKTVYEKANFYVDSNYQILNVLGKGSYGTVCSAVNTTAEGKPQLAIKKVCNIFSKEVLLKRAIRELKLMAFFKGHKNIINLIDLDIVYKKPYDGLYCFQELIEYDLAKVIHSSVQFSEYHIQCFSYQILCGLKYIHSADVIHRDLKPGNILVTSQGILKICDFGLARGINEKFMQNNRGSHNITHYVATRWYRAPELILSRRTYGKPVDMWAVGCILGELYGRRPMFIGNSQIHQITEICKVLGTPSRKVILSYESAAAWDFFSTTRPSFQKKDLNALFPNANTDAITILSGSLCWDQKSRLTVGAAIESPFFSTVRNIDEEPNTETIFDFNFEHQASSIEEMKIMLQDEVDQFRAQVRKTSIKI*
>80382
MYLSQYFVRTEIFGTVFETTPRYTDLTPIGMGAFGLVCSAKDNLTGQNVAIKKVMKPFSTAVLAKRTYRELKLLNHLRHENLISLEDIFLSPLEDIYFVTDLQGTDLHRLLASRPLEKQFIQYFLYQILRGLKYVHSAGVIHRDLKPSNILINENCDLKICDFGLARIQDPQMTGYVSTRYYRAPEIMLTWQKYDTEVDIWSAGCIFAEMIEGKPLFPGKDHVDQFSIITKLLGSPPPDVIDTICSENTLRFVKSLPHRDPVSFSERFKGVDPDAIDLLSKMLVFDPKKRITAAEALEHKYLAPYHDPTDEPIAEERFDWSFNDADLPVETWKIMMYSEILDFHEIEGAEAMHNDNSVQGQYESDIIQQQHLQQRLEQQQQQQQQQQQQGQERVGEKSS*
>141916
MASQDFVRTEIFGTVFETTPRYTDLTPIGMGAFGLVCSAKDNLTGQNVAIKKVMKPFSTAVLAKRTYRELKLLNHLRHENLISLEDIFLSPLEDIYFVTDLQGTDLHRLLASRPLEKQFIQYFLYQILRGLKYVHSAGVIHRDLKPSNILINENCDLKICDFGLARIQDPQMTGYVSTRYYRAPEIMLTWQKYDTEVDIWSAGCIFAEMIEGKPLFPGKDHVDQFSIITKLLGSPPPDVIDTICSENTLRFVKSLPHRDPVSFSERFKGVDPDAIDLLSKMLVFDPKKRITAAEALEHKYLAPYHDPTDEPIAEERFDWSFNDADLPVETWKIMMYSEILDFHEIEGAEAMHNDNSVQGQYESDIIQQQHLQQRLEQQQQQQQQQQQQGQERVGEKSS*
>8637
MSVIPVSYKHYVFNVRDYKVKEVLGEGAYGVVALGVHRKSQKVVAIKKIQPFQRTLFCLRTLREIKFLRQFNHPNIIRILDIQKPSSFEGFNEVYVIQEYMDADLHTVIQTQELSDDHIKYFLYQILKGVKYLHSCGVIHRDLKPANLLVNENCDLKICDFGLARIDANSTKGEDKISFLTEYVATRWYRAPEIMLSSAQYSKAIDIWSIGCIVAEMILREPFLPGTDYRNQLALIFEVLGTPTAEEMKCIKLKKARDFVASQRVRRKIPMKKIFRNANPLAIDFIEKTVCFDPEKRMTIEQTLEHPYVQDFRNPKEELSAERIPSDLFFFDDYKDQLKMIDLKRMLYAEIVAG*
>64065
MISVHNFTPLNTVFIFKKEREVTFNVSDYYEIKDIIGEGAYGIVCSAIYKPTQQKVAIKKIQPFQRTMFCLRTLRELKLLKHFNHENIIGISDIQIPYDFEHFNEVYIIQESMDTDLSRVIRTQRLSDNHCQYFLYQTLRALKALHSANVLHRDLKPSNLLVNANCDLKICDFGLARSIASKDDNYGFMTEYVATRWYRAPEIMLTFQQYTTAIDVWYTYGR*
