# Supplementary material for: Genome-Wide Identification of Mitogen-Activated Protein Kinase Gene Family across Fungal Lineage Shows Presence of Novel and Diverse Activation Loop Motifs
Source: PLoS One. 2016 Feb 26;11(2):e0149861. doi: 10.1371/journal.pone.0149861 (PMC4769017; doi:10.1371/journal.pone.0149861)
Supplement: S1 Appendix — (ZIP) [file pone.0149861.s001.zip › No. of Identified MAPKs/Dendrothele bispora CBS 962.96.txt]

>830405
MQLQRHSFTALNSTFVVDSEYQFVKELGQGAYGCVVAARHRRTGDGCAIKKITNINTKRILTKRCLREIRLLHHFRGHKNITCLYDMDIVFRTDGNFDEVYLYEELMEADLHAIIRSGQPLTDAHFQSFIYQTLCGLKYIHSANVLHRDLKPGNLLVNADCELKICDFGLARGYTPGSGTSRAAGNQGFMTEYVATRWYRAPEIMLSFANYTTAIDVWSVGCILAELLGGKPIFKGRDYVDQLNQILHYLGTPSEDTLRRVGSPRAQDYIRSLPIKPRVPFSTLFPQANPLAIDLLSQMLCFDPAKRMSCEQALNHPYLQVWHDPADEPVCESKFDFGFEEEDSIEGMKKLIVEEVNQFRAEVRAQARASNQIRRQESLPIPSREEILNSPMQGQEGTTSNFTQPVQANRPPSPTMDDPSESLERELASTHLGGGRRK*
>509502
MPDRTEASTHRNQSGDRRRVSRGGDDNKTTSPLPSPGSWNVDRGRPRVRRPSNSFSADSLKRRGYHVLQSSFGKPFHVEKRWKLVREMGSGAYGVVISALDELSGETVAIKLVTRVFDKVQLAKRALREITLLRHFANHGNITGLIDVDAISPDFNEIYIFMEPMEADLHQIIKSGQQLTNEHVQYFLYQVLRGMKYIHSADVIHRDLKPGNLLVNADCELKICDFGLSRGFNSKPDENATHLTEYVATRWYRAPEIMLAFRRYNTAIDVWSIGCIFAELLTGKPLFKGKDYVDQLNKILNVLGTPDDAVIRKIGSEKAQAYVRSLPIKKSVPFKKIIPHADHQALDLLKKMLTFDPDERITVPEALEHPWLSAYHDDADEPECPEKFGKWRFIEELQTIDEFREALWNEIQDYRKEVRGVNDLSGMPIGRVSLGSEEGSRRPSAPEQTHVPEEELGPVPEAVMTQIVTEEPSPVEVVEEKTALPPVTEEPRTETLTTPLDRRRSQTVSSNDPVVTYSRRSSIMQPARTSSYTTPFPSQHTISYSESAAGQMRSSVAFPSRGEGYVVPARSRTQSAAGADIPRRLLRTLSTVSIHESAEGLAGGLADLAPIGKYIVEHETTGADAPPSEMPRDFGIDEAEEEYGGEERIRRERKEGKFFVGEQSTSSPRNNGHLLSSAIMQESPKGSS*
>821431
MSTDLYLTIQEELMEADLHAIIRSGQPLTDAHFQSFIYQTLCGLKYIHSANVLHRDLKPGNLLVNADCELKICDFGLARGYTPGSGTSRAAGNQGFMTEYVATRWYRAPEIMLSFANYTTAIDVWSVGCILAELLGGKPIFKGRDYVDQLNQILHYLGTPSEDTLRRVGSPRVVYFSPRHRLKTIFGPSPSNLESPSRPSIDLLSQMLCFDPAKRMSCEQALNHPYLQVWHDPADEPVCESHVEFAGKERRQRVDLL*
>290180
MQLQRHSFTALNSTFVVDSEYQFVKELGQGAYGCVVAARHRRTGDGCAIKKITNINTKRILTKRCLREIRLLHHFRGHKNITCLYDMDIVFRTDGNFDEVYLYEELMEADLHAIIRSGQPLTDAHFQSFIYQTLCGLKYIHSANVLHRDLKPGNLLVNADCELKICDFGLARGYTPGSGTSRAAGNQGFMTEYVATRWYRAPEIMLSFANYTTAIDVWSVGCILAELLGGKPIFKGRE*
>819022
MNGLLDERMASFIVGSSYQPLDVIGEGAYGIVCSAIHVPTQRKVAIKRITPFDHSMFCLRTLREIKLLRHFNHENIISILDILQPPSIHDFNEVYLVQELMETDLHRVIRTQELSDDHCQYFIYQTLRALKALHSADVLHRDLKPSNLLLNANCDLKLCDFGLARSARPSPDVANDSSTFMTEYVATRWYRAPEVMLTFKEYTRAIDMWSVGCVLAEMLSGKPLFPGRDYHHQLSIILDILGTPSIDDFYAITSQRSREYIRALPFRKKKSFHQLFPKANPLAIDLMEKCLTFSPKRRIEVGEALKHPYLAPYHDPQDEPTAEPIDPQFFHFDNGDPMKKEDLKVLIYQEITKPDPSQATSYLLSGQGVGAAGMNGS*
>50473
MLLARVPMVSSGASKSSSFHVLASNTTPLPFSSAIHVPTQRKVAIKRITPFDHSMFCLRTLREIKLLRHFNHENIISILDILQPPSIHDFNEVYLVQELMETDLHRVIRTQELSDDHCQYFIYQTLRALKALHSADVLHRDLKPSNLLLNANCDLKLCDFGLARSARPSPDVANDSSTFMTEYVATRWYRAPEVMLTFKEYTRAIDMWSVGCVLAEMLSGKPLFPGRDYHHQLSIILDILGTPSIDDFYAITSQRSREYIRALPFRKKKSFHQLFPKANPLAIDLMEKCLTFSPKRRIEVGEALKHPYLAPYHDPQDEPTAEPIDPQFFHFDNGDPMKKEDLKVLIYQEITKPDPSQATSYLLSGQGVGAAGMNGS*
>721307
MFCLRTLREIKLLRHFNHENIISILDILQPPSIHDFNEVYLVQELMETDLHRVIRTQELSDDHCQYFIYQTLRALKALHSADVLHRDLKPSNLLLNANCDLKLCDFGLARSARPSPDVANDSSTFMTEYVATRWYRAPEVMLTFKEYTRAIDMWSVGCVLAEMLSGKPLFPGRDYHHQLSIILDILGTPSIDDFYAITSQRSREYIRALPFRKKKSFHQLFPKANPLAIDLMEKCLTFSPKRRIEVGEALKHPYLAPYHDPQDEPTAEPIDPQFFHFDNGDPMKKEDLKVLIYQEITKPDPSQATSYLLSGQGVGAAGMNGS*
>777636
MPDTTQPQNEKAAAAAAAASTKTSKHGHAASVAPAPRKVRFNVGTQYQVLDVVGEGAYGIVCSAVHRPSGRKVAIKKIAPFDHSMFCLRTLRELKLLKFLSEAGVSENIISVLDIIKPPSLEAFKEVYLIQELMETDMHRVIRTQDLSDDHAQYFVYQTLRALKALHSADVIHRDLKPSNLLLNANCDLKVCDFGLARSVKTAEPSGTETGFMTEYVATRWYRAPEIMLTFKQYTKAIDVWSVGCILAEMLSGKPLFPGRDYHHQLTLILDVLGTPTLDEFYAITTRRSRDYIRALPFRKKRPFSQLFPNANPLAIDFLTKTLTFDPKKRITVEEALAHPYLEAYHDPDDEPVAPPLDPEFFEFDLHKDDISREQLKELLYEEIMTFRPAPIV*
>829815
MSSRKASKPLPKFDIGEDYQLLHAIGEGAYGTVAAALHKPTGRQVAIKKILPFDHYLFSLRTLRELKLLKFFSESCLNENIVSILDIIKPDTLDSFKEIYFIQELMQTDLHRVIRTQSLTDDHCQYFIYQTLRALKSIHSADIIHRDLKPANLLLNANCDLKVCDFGLARSVKTTVPIGKEKGLMTEYVATRWYRAPEIMLSFKMYTKAVDIWAVGCILAELLSGRPLFPGRDYSHQLDLILDIIGTPSLDEFYAITSRRSRDYIRALPIRKRRPFPTLFPQASQEAIDFLSRTLTFDPKKRMNVDEALCHPYLASYHDPEDEPVVAPLSASYFEFDLHKDQLTKDQLKQLLYEEVISFAPTI*
>37912
METDMHRVIRTQDLSDDHAQYFVYQTLRALKALHSADVIHRDLKPSNLLLNANCDLKVCDFGLARSVKTAEPSGTETGFMTEYVATRWYRAPEIMLTFKQYTKAIDVWSVGCILAEMLSGKPLFPGRDYHHQLTLILDVLGTPTLDEFYAITTRRSRDYIRALPFRKKRPFSQLFPNANPLAIDFLTKTLTFDPKKRITVEEALAHPYLEAYHDPDDEPVAPPLDPEFFEFDLHKDDISREQLKELLYEEIMTFRPAPIV*
