# Supplementary material for: Genome-Wide Identification of Mitogen-Activated Protein Kinase Gene Family across Fungal Lineage Shows Presence of Novel and Diverse Activation Loop Motifs
Source: PLoS One. 2016 Feb 26;11(2):e0149861. doi: 10.1371/journal.pone.0149861 (PMC4769017; doi:10.1371/journal.pone.0149861)
Supplement: S1 Appendix — (ZIP) [file pone.0149861.s001.zip › No. of Identified MAPKs/Dichomitus squalens.txt]

>160917
MQRHSFIALNSTFIVDSEYQFVKELGQGAYGCVVAAKHRRSGEGCAIKKITNINTKRILTKRCLREIKLLHHFRGHKNITLLYDMDIVFHPDGNFDEVYLYEELMEADLHAIIRSQQPLSDAHFQSFIYQTLCGLKYIHSANVLHRDLKPGNLLVNADCELKICDFGLARGYSPSGGNNNARGTANQGFMTEYVATRWYRAPEIMLSFANYGPAIDVWSVGCILAELLAGKPIFKGRDYVDQLNQILHYLGTPSEDTLRRVGSPRAQDYIRSLPIKPRVPFATLFPRANPLAIDLLSQLLHFDPAKRITCEQALNHPYLAVWHDPADEPVCASPFDFGFEEEDSIEGMKRLIVEEVHAFRAEVRSVDKRDQAPSNGATSHYTGGKSEARPGSPILDDPSAELEHEPQLHIAYDYGKVRAPESQGWICGGLRRGSAVKRQGYEMPHFGSELGGNYTVLKRSIDNQTYACPQLDALAEVTRLLDQNVSYTARTAQDVGGRVKSLDEEMKRVREASERVSQIIELKSSLAALQSSIEQHDWESATRHCARAMSLPADVISGPFAGTAVPTAENPLPPAQTLQAAREQLLAVFQREFERASTARDATTTSRFFRLFPAIGWEAEGLQAYASFVVDLVKVRAPASAKTSSPLYYITALTALFESIALIVDQHQPVVEKYYGPGKMGLVLDRLLQEADRVAKDLLEGWEEERSMKRKLSELAASPISATVQKHSTSPNADEESLDPREVDKVLTEAASMSGRWGLFRKFLHDRLQVTSPFPISYQEESDTEAGSEADPAGSRQPQPRDGSVEDQHPEALNGVQVLEKSLANRLFEDMLATYYTPMEVWYARSVIDKAHRLSTHDPSQQPMSTTTPDDAFYILKSVVLRMLSTASVTTVVRTSDLLRDVMDKDYARVIKLKLDNVYKGGAAGPGARGDKVERENRQAFIILLNDLEISASHMERLVKDVSQSVSISQHFLESEVETVKGSLSSFMSLVPKYRSTLRAGVEQLFNQLLRPKLRTFTVDIYRDVTYVLDEDAYAAAELQDTVRKRFVKAWEALIEGYKDTFTESNFRLFFGLALDVLVRPWEKFVTSLRYSELGAIRFDHDLRAVMAYLSSQTVFGDIREKFVRLQQIAILLNLDSEEDVDEFYNGSGISWQLSQQEARSVASLRAVLLQMAHQAQLLVVAPSTLTLELHHDTLDLWEVQASIHGSHGLEKRLRGFGSFPIQLALGLSEGALVLAQPFSGRNGTTKEGLLRGLSGHVPEKNAAAKALLAKHFGTDAANATAHAGSSAPKPSSRKEAQQRQLAVIKMRVKAQPGNLKDTSASVSMDQRLHVRTLHEQTIGTGKALDLLAAQFKLTISDSQINYWQTRFQMVHACILPDEQVAACIAAG*
>179868
MQRHSFIALNSTFIVDSEYQFVKELGQGAYGCVVAAKHRRSGEGCAIKKITNINTKRILTKRCLREIKLLHHFRGHKNITLLYDMDIVFHPDGNFDEVYLYEELMEADLHAIIRSQQPLSDAHFQSFIYQTLCGLKYIHSANVLHRDLKPGNLLVNADCELKICDFGLARGYSPSGGNNNARGTANQGFMTEYVATRWYRAPEIMLSFANYGPAIDVWSVGCILAELLAGKPIFKGRDYVDQLNQILHYLGTPSEDTLRRVGSPRAQDYIRSLPIKPRVPFATLFPRANPLAIDLLSQLLHFDPAKRITCEQALNHPYLAVWHDPADEPVCASPFDFGFEEEDSIEGMKRLIVEEVHAFRAEVRAQARAAGQIRRQESLPVPTRDEILNSPVTDQAPSNGATSHYTGGKSEARPGSPILDDPSAELEHLRMYTWPHADSESISASLSKLQSLSPQLDALADSEPISASLSKLQSLGPQLDALAEVTRLLDQNVSYTARTAQDVGGRVKSLDEEMKRVREASERVSQIIELKSSLAALQSSIEQHDWESATRHCARAMSLPADVISGPFAGTAVPTAENPLPPAQTLQAAREQLLAVFQREFERASTARDATTTSRFFRLFPAIGWEAEGLQAYASFVVDLVKVRAPASAKTSSPLYYITALTALFESIALIVDQHQPVVEKYYGPGKMGLVLDRLLQEADRVAKDLLEGWEEERSMKRKLSELAASPISATVQKHSTSPNADEESLDPREVDKVLTEAASMSGRWGLFRKFLHDRLQEESDTEAGSEADPAGSRQPQPRDGSVEDQHPEALNGVQVLEKSLANRLFEDMLATYYTPMEVWYARSVIDKAHRLSTHDPSQQPMSTTTPDDAFYILKSVVLRMLSTASVTTVVRTSDLLRDVMDKDYARVIKLKLDNVYKGGAAGPGARGDKVERENRQAFIILLNDLEISASHMERLVKDVSQSVSISQHFLESEVETVKGSLSSFMSLVPKYRSTLRAGVEQLFNQLLRPKLRTFTVDIYRDVTYVLDEDAYAAAELQDTVRKRFVKAWEALIEGYKDTFTESNFRLFFGLALDVLVRPWEKFVTSLRYSELGAIRFDHDLRAVMAYLSSQTVFGDIREKFVRLQQIAILLNLDSEEDVDEFYNGSGISWQLSQQEARSVASLRV*
>146240
MEADLHAIIRSQQPLSDAHFQSFIYQTLCGLKYIHSANVLHRDLKPGNLLVNADCELKICDFGLARGYSPSGGNNNARGTANQGFMTEYVATRWYRAPEIMLSFANYGPAIDVWSVGCILAELLAGKPIFKGRDYVDQLNQILHYLGTPSEDTLRRAQDYIRSLPIKPRVPFATLFPRANPLAIDLLSQLLHFDPAKRITCEQALNHPYLAVWHDPADEPVCASPFDFGFEEEDSIEGMKRLIVEEVHAFRAERMPPL*
>178741
MAAPNGDRHSGASAESLGKAQSEASSDNAPQAQASSSPVPSPGSEDDHGRRGRSRTRSQVTPRGDENVKRRGYHALMSSFGKVFHVEKRWKLIRELGSGAYGFVISAADEISGEPVAIKMVTRALEKVALAKRVLREITLLRHFAHENITGLIDVDCSTDLSEIYIFMEPMEADLHQIIKSGQALTNEHVQYFMYQVLRGMKYVHSASVVHRDLKPGNLLVNADCELKICDFGLARGFNSAPDENPTLMTEYVATRWYRAPEIMLVYKAYNTAIDVWSIGCIMAELMTGKPLFKGKDYGWFDQLNKILDIVGTPEDDVISRIASPKAAAYLRSLPYKKRVPFERLIPTADPQALDLLTKLLAFDPAARITVREALEHPWLASYHDVNDEPECFEVFGRWREIEKLETLPQFREAIYNEIDDYRKEVRSIYYDASESLDRSPSLRRQLSEVTSPPASEELQSPFELKPAAEPGEAQWVQSPETALQIRDVDPSEDPSTSTATTVEPSETAVPPIAAPSFSAPLERSSERPGQSADPVVTYHRRSSFMHPSRQSSIYSTYAGRTRHSAAYPTESRNSLERGPAESGEESSIAFPTQEYVVPARSRTASMFGDTTTRKLLRTLSTVSIYESGEGFAGGLADIAPIGKYIVERDEALPSEMPHELDSQSPSQRPPPSGGEQKDGEQKDGEQKELCEGARRDKARFHIPE*
>126292
MDIVFHPDGNFDEVYLYEELMEADLHAIIRSQQPLSDAHFQSFIYQTLCGLKYIHSANVLHRDLKPGNLLVNADCELKICDFGLARGYSPSGGNNNARGTANQGFMTEYVATRWYRAPEIMLSFANYGPAIDVWSVGCILAELLAGKPIFKGRESYIISAQDYIRSLPIKPRVPFATLFPRANPLAIDLLSQLLHFDPAKRITCEQALNHPYLAVWHDPADEPVCASPFDFGFEEEDSIEGMKRLIVEEVHAFRAEVRSVDKRDQAPSNGATSHYTGGKSEARPGSPILDDPSAELEHEPQLHIAYDYGKVRAPESQGWICGGLRRGSAVKRQGYEMPHFGSELGGNYTVLKRSIDNQTYACPQLDALAEVTRLLDQNVSYTARTAQDVGGRVKSLDEEMKRVREASERVSQIIELKSSLAALQSSIEQHDWESATRHCARAMSLPADVISGPFAGTAVTLQAAREQLLAVFQREFERASTARDATTTSRFFRLFPAIGWEAEGLQAYASFVVDLVKVRAPASAKTSSPLYYITALTALFESIALIVDQHQPVVEKYYGPGKMGLVLDRLLQEADRVAKDLLEGWEEERSMKRKLSELAASPISATVQKHSTSPNADEESLDPREVDKVLTEAASMSGRWGLFRKFLHDRLQVTSPFPISYQEESDTEAGSEADPAGSRQPQPRDGSVEDQHPEALNGVQVLEKSLANRLFEDMLATYYTPMEVWYARLSTHDPSQQPMSTTTPDDAFYILKSVVLRMLSTASVTTVVRTSDLLRDVMDKDYARVIKLKLDNVYKGGAAGPGARGDKVERENRQAFIILLNDLEISASHMERLVKDVSQSVSISQHFLESEVETVKGSLSSFMSLVPKYRSTLRAGVEQLFNQLLRPKLRTFTVDIYRDVTYVLDEDAYAAAELQDTVRKRFVKAWEALIEGYKDTFTESNFRLFFGLALDVLLGAIRFDHDLRAVMAYLSSQTVFGDIREKFVRLQQIAILLNLDSEEDVDEFYNGSGISWQLSQQEARSVASLRAVLLQMAHQAQLLVVAPSTLTLELHHDTLDLWEVQASIHGSHGLEKRLRGFGSFPIQLALGLSEGALVLAQPFSGRNGTTKEGLLRGLSGHVPEKNAAAKALLAKHFGTDAANATAHAGSSAPKPSSRKEAQQRQLAVIKMRVKAQPGNLKDTSASVSMDQRLHVRTLHEQTIGTGKALDLLAAQFKLTISDSQINYWQTRFQMVHACILPDEQVAACIAAG*
>54225
MAAPNGDRHSGASAESLGKAQSEASSDNAPQAQASSSPVPSPGSEDDHGRRGRSRTRSQVTPRGDENVKRRGYHALMSSFGKVFHVEKRWKLIRELGSGAYGFVISAADEISGEPVAIKMVTRALEKVALAKRVLREITLLRHFAHENITGLIDVDCSTDLSEMHLCIADLHQIIKSGQALTNEHVQYFMYQVLRGMKYVHSASVVHRDLKPGNLLVNADCELKICDFGLARGFNSAPDENPTLMTEYVATRWYRAPEIMLVYKAYNTAIDVWSIGCIMAELMTGKPLFKGKDDYARAHRNRIGTPEDDVISRIASPKAAAYLRSLPYKKRVPFERLIPTADPQALDLLTKLLAFDPAARITVREALEHPWLASYHDVNDEPECFEVFGRWREIEKLETLPQFREAIYNEIDDYRKEVRSIYYDASESLDRSPSLRRQLSEVTSPPASEELQSPFELKPAAEPGEAQWVQSPETALQIRDVDPSEDPSTSTATTVEPSETAVPPIAAPSFSAPLERSSERPGQSADPVVTYHRRSSFMHPSRQSSIYSTYAGRTRHSAAYPTESRNSLERGPAESGEESSIAFPTQEYVVPARSRTASMFGDTTTRKLLRTLSTVSIYESGEGFAGGLADIAPIGKYIVERDEALPSEMPHELDSQSPSQRPPPSGGEQKDGEQKDGEQKELCEGARRDKARFHIPE*
>91727
MDDRMSSFIVGSNYQVLDVIGEGAYGIVCSALHVPSQRKVAIKRITPFDHSMFCLRTLREIKLLRHFHHENIISILDILRPPSLDDFKEVYLVQELMETDLHRVIRTQQLSDDHCQYFIYQTLRALKALHSADVLHRDLKPSNLLLNANCDLKLCDFGLARSARPPPNVANDSSTFMTEYVATRWYRAPEVMLTFKEYTRAIDIWSVGCVLAEMLSGKPLFPGRDYHHQLSIILDILGTPSLDDFYAITSQRSREYIRALPFRKKKPFSQLFPTANPLAIDLMEKCLTFSPKRRIEVEDALKHPYLEAYHDPSDEPTAEPLDPSFFDFDNGDPLGKEQLKGECYIVLIYEEVTRPRPQPVTQ*
>151043
MSRKAQKPIPPFHVGDNYKILHGLGEGAYGTVVAALHKPSNREVAIKKVLPFEHTLFCLRTLRELKLLKFFSDSCVNENIISILDIVKPASYDEFKEIYFIQELMQTDLHRVIRTQQLTDDHCQYFVYQTLRALKTMHSADIVHRDLKPANLLLNANCDLKVCDFGLARSTRSTSPGGKEAGLMTEYVATRWYRAPEIMLSFKMYTKAIDVWAVGCILAELLNGRPLFPGRDYGHQLDLILDVIGTPTLEEFYGITSRRSRDYIRALPIRKRRPFTALFPKASPEAIDFLQKTLTFDPKKRLTVDQALDHPYLSAYHDPEDEPAVPSLDPEYFEFDYQELNKDELKKLLYDEVMSFQSLI*
>183924
MPDQTAPAAQPAAATKSKHSHAASQAQPAPRKVRFNVGTQYQVLDVVGEGAYGIVCSAIHRPSGRKVAIKKIAPFDHSMFCLRTLRELKLLKFLSEAGVSENIISILDIIKPPSIEQFKEVYLIQELMETDMHRVIRTQDLSDDHAQYFIYQTLRALKALHSADVIHRDLKPSNLLLNANCDLKVCDFGLARSVRTAEPSGTETGFMTEYVATRWYRAPEIMLTFKQYTKAIDIWSVGCILAEMLSGKPLFPGRDYHHQLTLILDVLGTPTLDEFYAITTRRSRDYIRALPFRKRKPFAQLFPNANPLAIDFLTRTLTFDPKKRITVEDALAHPYLEAYHDPEDEPVAPPLDPEFFEFDLHKDDISREQLKELLYEEIMSFRPPPIS*
