# Supplementary material for: Genome-Wide Identification of Mitogen-Activated Protein Kinase Gene Family across Fungal Lineage Shows Presence of Novel and Diverse Activation Loop Motifs
Source: PLoS One. 2016 Feb 26;11(2):e0149861. doi: 10.1371/journal.pone.0149861 (PMC4769017; doi:10.1371/journal.pone.0149861)
Supplement: S1 Appendix — (ZIP) [file pone.0149861.s001.zip › No. of Identified MAPKs/Exobasidium vaccinii MPITM.txt]

>288507
MSFPTPHRTSYTVLNQTFQVDSSYEVTKELGSGAYGSVAAALHKASGESVAIKKITNVFTKKILAKRALREIKLLRHLRGHKNITCLYDMDIIDPVGFNEVYLYEELMEADLHAIIRSGQPLSDAHFQSFIYQTLCGLRYIHSASVLHRDLKPGNLLVNADCELKICDFGLARGFETDAELAAKGGAPVGGFMTEYVATRWYRAPEIMLSFQNYTTAIDIWSVGCILAELLGGKPIFKGRDYVDQLNQILHYLGTPNEQALRRVGSPRAQDYIRSLPFKPKIPFQQLYPSANPLALDLLEKMLEFDPALRITCDQALQHPYLSVWHDPQDEPICPTKFDFGFENVDDIEGMKHLILREVASFREEVRGRARMGQAKRQDSLPIPSREAIQAASPSNNSASQSMLGASSGLVQGGTATETASGQLSDAQMMEDPSEAFEREILAK*
>288508
MITQELMEADLHAIIRSGQPLSDAHFQSFIYQTLCGLRYIHSASVLHRDLKPGNLLVNADCELKICDFGLARGFETDAELAAKGGAPVGGFMTEYVATRWYRAPEIMLSFQNYTTAIDIWSVGCILAELLGGKPIFKGRDYVDQLNQILHYLGTPNEQALRRVGSPRAQDYIRSLPFKPKIPFQQLYPSANPLALDLLEKMLEFDPALRITCDQALQHPYLSVWHDPQDEPICPTKFDFGFENVDDIEGMKHLILREVASFREEVRGRARMGQAKRQDSLPIPSREAIQAASPSNNSASQSMLGASSGLVQGGTATETASGQLSDAQMMEDPSEAFEREILAK*
>269975
MPALHSPSSTPNKATMTRNNPSPTSALASSSNNNNNNNNNSTSHQVGTRQATRSRTRTRQAQQSVNVDAPGPSRAPLPRYHSEDHPLSSHKLAIKGYHSFQCLGVPFHVKRRYTFLRELGIGAYGCVALARDHLLDCNVAIKKVTRVFERDVLARRALREVAVLRHIGLCDNVTALLDFDTTFIEFNEIYLVLEASEADLSQIIRSGQSLSDAHLQYFVAQILRGIRYMHSANIIHRDLKPGNLLVNADCQLKVCDFGLARAYAPARLQTTTLDFPGGPLTEYVATRWYRAPEIMLCFRKGYGQQIDMWSVGCIVAELLGGKPIFAGKDYVDQIARINNVLGSPDAKTIAKVGSERARTYVESLPKMPAVPFAKLYPSASPLAVDLLSKLLCWDPEDRISAEEALQHPWLKAYHRSNTNWIPPYPFDRFEEVEMLKTIPDFQMGLEREADEMQAEL
>276168
MSNNAAATSQQSAAAAAAAQSASFNVGQNYSVVDVVGEGAYGVVCSAIHLPTSSRVAIKRITPFDHSMFCLRTLREIKLLRHFNHENIISILDIIKPDTYDGFSEVYLIQELMETDMHRVIRTQELSDDHCQYFIYQTLRGLKALHSAQVLHRDLKPSNLLLNANCDLKICDFGLARSANQPEAEGTGFMTEYVATRWYRAPEIMLTFKEYTKAIDVWSVGCILAEMLSGKPLFPGRDYHHQLSLTLEILGTPSLDDFYAISSTRSRDYIRALPFRKRRNFPQMFPNANPLAVDLMERCLTFSPRKRITAEDALAHPYLEPYHDPEDEPTASPLDPSFFSFDYTKEQLSRSQLKQLIYQEIMQ*
>43014
MELSAIHLPTSSRVAIKRITPFDHSMFCLRTLREIKLLRHFNHENIISILDIIKPDTYDGFSEVYLIQELMETDMHRVIRTQELSDDHCQYFIYQTLRGLKALHSAQVLHRDLKPSNLLLNANCDLKICDFGLARSANQPEAEGTGFMTEYVATRWYRAPEIMLTFKEYTKAIDVWSVGCILAEMLSGKPLFPGRDYHHQLSLTLEILGTPSLEKRRNFPQMFPNANPLAVDLMERCLTFSPRKRITAEDALAHPYLEPYHDPEDEPTASPLDPSFFSFDYTKEQLSRSQLKQLIYQEIMQ*
>44396
MPALHSPSSTPNKATMTRNNPSPTSALASSSNNNNNNNNNSTSHQVGTRQATRSRTRTRQAQQSVNVDAPGPSRAPLPRYHSEDHPLSSHKLAIKGYHSFQCLGVPFHVKRRYTFLRELGIGAYGCVALARDHLLDCNVAIKKVTRVFERDVLARRALREVAVLRHIGLCDNVTALLDFDTTFIEFNEIYLILRGIRYMHSANIIHRDLKPGNLLVNADCQLKVCDFGLARAYAVRAKDGEKVYKSSDSARGGGEESSPPSAERSFPESPRTNTPTSPKGTLPDGEEPARLQTTTLDFPGGPLTEYVATRWYRAPEIMLCFRKGYGQQIDMWSVGCIVAELLGGKPIFAGKDYVDQIARINNVLGSPDAKTIAKVGSERARTYVESLPKMPAVPFAKLYPSASPLAVDLLSKLLCWDPEDRISAEEALQHPWLKAYHRSNTNWIPPYPFDRFEEVEMLKTIPDFQMGLEREADEMQAELEALEAEEREAGFHQSSEGEGESQNDSPEGTGGDVKDIKSSSSRNARGSDTRLRTSNSSAGASPVPTPSSLATSANETSPTYETDLTSASAPHSVTGSNSAKRNGIRAMDGLGLLEQDQHHNKENSSHRHLPLGMTEEDLIDEKDKRSNAIQERRALDETLANHGLLCGDDKSQVELLYGARGQFRRRALTNAPSRMTTLKKFGSEGNLRCPQLNRTKDDLAIWDKKKSTDITRRPELQREDIVDITDYTGNINTWLTLSSSSWAGCRCEKVDSNLACHHFSHRGMTASRDGSDTTTIGFPTSTTANNTVQHSPGVE*
>289694
MASADFARLQIFGTVFEVTTRYVDLQPVGMGAFGLVCSAKDQLTATSVAIKKIMKPFSTPVLSKRTYRELKLLKHIRHENIISLSDIFISPLEDIYFVTELLGTDLHRLLTSRPLEKQFIQYFLYQILRGLKYVHSAGVVHRDLKPSNILVNENCDLKICDFGLARIQDPQMTGYVSTRYYRAPEIMLTWQKYDVAVDVWSAGCIFAEMLEGRPLFPGKDHVNQFSIITELLGTPPDEVIQTICSENTLRFVQSLPKRERVPFSQKFRNQDPQALDLLEKMLVFDPRTRITAAEALSHPYLAPYHDPTDEPEADEPFDWSFNDADLPVDTWKVMMYSEILDFHNIDDAQGQSAGPVPPVSS*
>43498
MELSAIHLPTSSRVAIKRITPFDHSMFCLRTLREIKLLRHFNHENIISILDIIKPDTYDGFSEELMETDMHRVIRTQELSDDHCQYFIYQTLRGLKALHSAQVLHRDLKPSNLLLNANCDLKICDFGLARSANQPEAEGTGFMTEYVATRWYRAPEIMLTFKEYTKAIDVWSVGCILAEMLSGKPLFPGRDYHHQLSLTLEILGTPSLDDFYAISSTRSRDYIRALPFRKRRNFPQMFPNANPLAVDLMPTETYHCRRCFGSSLFGTLS*
>17191
MLSSERQRRASQGRYKDADNYSFFPFPFFLDQLPTNIFTSSNPPQMASTVARPTSAYPSSPYASSILSPSYLPSHSSSDSSSCNSPDAPRYCSHSHDSPTDALIHKFENTSTNYSHHPTPPLQRMNPQQIHDSLIQTITVVSRRCGKSVHAESTTELDAAAAAVGDKTISSSNIIKQYKREFSFNVGSRYRVCDVIGEGAYGVVCSAIHRPTGQKVAIKKIQPFEHQMFALRTLRELKLLRHFQEKDVSENIISILDVVRPPTYEAFNEVYLIQELMETDLHRVVRSQKLSEDHAQYFVYQILRALKVMHSADVIHRDLKPSNLLLNANCDLKVCDFGLARSVLTAEPGGENGFMTEXXXXXXXXXXXXXXTFKQYTKAIDIWSVGCILAEMISGRPLFPGRDYHHQISLILEVLGTPSIDDFYAIGSRRSRDYIRQMPLRKKKDFNKLFPTASADAIDFLTKTLAFNPKKRPTVEECLRHPYVACYSDEENEEPSLESLPKEYFAYDMAPRPSIEEIKKAMWEEINTLDRLI*
