# Supplementary material for: Genome-Wide Identification of Mitogen-Activated Protein Kinase Gene Family across Fungal Lineage Shows Presence of Novel and Diverse Activation Loop Motifs
Source: PLoS One. 2016 Feb 26;11(2):e0149861. doi: 10.1371/journal.pone.0149861 (PMC4769017; doi:10.1371/journal.pone.0149861)
Supplement: S1 Appendix — (ZIP) [file pone.0149861.s001.zip › No. of Identified MAPKs/Fomitiporia mediterranea.txt]

>164780
MQRHQFTALNSTFIVDAEYEFVKELGQGAYGCVVAARHRRSGEGCAIKKITNINTKRILTKRCLREIRLLHHFRGHKNITCLYDMDIVFQPNGNFDEVYLYEELMEADLHAIVRSGQPLSDAHFQSFLYQTLCGLKYIHSANVLHRDLKPGNLLVNADCELKICDFGLARGYTPGGGANAVRGAPNQGFMTEYVATRWYRAPEIMLSFANYTTAIDVWSVGCILAELLGGKPIFKGRDYVDQLNQILHYLGTPSEDTLRRVGSPRAQDYIRSLPIKPRIPFTTLYPHANPLALDLLSKMLTFDPAKRISCEQALAHPYLAVWHDPTDEPVCEKKFDFSFEEEDSIEGMKRLIVEEVNTFRALVRSQARAAGQMRRQESLPIPTREEIMNSPVREYAPPNGATSNFTGAAVGGRPSSPIMDDPGADLERELAGAGINGKKY*
>143947
MDPLQALQAAYSVQPDSSEQADLLAKLRENLEANPTYIPVLVSNLIRGVLGAKDSLLRRWTLELLHYGLGRANLPVEKRTEIASQSLDVLAGLLRDTNPATVKVAIQCFGSVYPLLFRHLCTNRTLRPMWETLAGCKSKILEMVWSPTTTSGIKLVALKFMQRVILVQTRGVSDPRLQKPSDPNLSFCPADHPLINVAQLEAEGQKLMGDVVTIFYTMPNPDMMAAVVNTWSSIAKQRPALAHVIVSALTSWNPGAIYHFPATAVRSVEKAVRILLLHFQRTPQIQTIYGHQINDALTKQAVRMEQAVVNERNRKAAAAAEASRKRTINNLSDEASEAKRLKTEHDTSANVSNVLANFDFSALPHTLVTDLIVANLQILTEQTLSAAVQRYKQANGLLPSASVAHETPPPPEAAQPSADASAVKSEPVDPLAMDVGDEEVEYEPDRVNDEISQKEDLPPGLPEGMDEIDIDEALRFADFKLPSPREFSEPERQDLLQQSMSRIWDTSRELVPASDVASRTHQPSQGASSRDLWMLLLVRMITRADPEEERAEKDGDGETEDERPESMEVDTISRRERIRQTLFEYIVSNFPARERLAVTWMNEEWYNDKIKGAKYPDWYPAYPLWVQKLVTAYEPMIDTKDRTFSRFLLDIPLVPPETLKLLRDLCVEPDRMQVGFTTLREFVIQRVPLRQQAMKILLDLTTHQDKVTRGAAIITVKRWVPDIQPMGEMIRTFALRLLRRLQKRPASDNQANGRADHVDGNADAMEDGEMPQEEVVQTEYLPEQLELPAEKPQVLQHMELIFALCVKCPEFLDEIFDAYGQMDASVQSAIQGLITALIRSLGPNHAKLLALMHSFPPGAESLALRILTIFTENSRPSPSLVSLVKSLATERELDPRFLIPIIAEMDKVDIVKHLPRVVSMLNGTAEAKQLVKSVFESVVTTPPQTFGSVTSNLPRVRQSELLTPAELMVLLHESEKEIGLKSTIEAIGICFSMTDVFRSEILAVVMQQIVDEPVLPVLFLRTVIQAVTTYKSLVGFVSTTLLSRLITKKIWTNPPLWEGFIRCAKTIAPASFGALLQLPKDQLRELIDKQPGLKSGLREFVLKKAGNKARQAGFLDLFGDDRSQSPAPQTTSTIFPLHRLAVSMSERGEGHEGSAQRRSGSSRVGRRRSRRRSTTREEKESSSEDRGSAEGSWNVDRGRSRTRRPSNPASEENLRRRGYHALFSSFGKVFHVEKRWKMVRDMGSGAYGVVISAADEISGETVAIKLVTRVFEKTSLAKRALREITLLRHFANHENITGLIDVDAISKDFNEIYLFLEPMEADLHQIIKSGQMLTNEHIQYFVYQILRGMKYVHSASVVHRDLKPGNLLVNADCELKICDFGLSRGFNSGPDEYATHMTEYVATRWYRAPEIMLAFRRYDTAIDVWSIGCILAELLLGKPLFKGKDYVDQLNKILDVLGTPEESVLTRIGSEKAQAYVRSLPRRKTVPFSKIIPHADPQAIDLLDKMLSFDPEQRITVTTALEHPWLAQYHDVNDEPDCPIIYDKWQEIEKLETIEDFREALWNEIHEYRREVRSIGIELSYASRTSSQRSEPRSVEGLPAEPPAEGRPSTMQPEDLTGAAQTTETSSSTAVEGVIGNESFVKEAKAEPEKPGSETATVTAHPTDVPSPTTAPAAAIRPGMERRDSMRPPTPANMMNDPVVHYARRSSFLQERSLHQRVGSEASVSPVRRVQHQEGLPVAPFPSAADYASRAPSGTASGQTGTVPFPTTGTSYFVPARSRTASTVGGDYGMGFTAPRKLLRTLSTVSIHESVEGHEGGLAAMGPMGKAIIERRETAADAPPSEMPRDFGTVREEEGEYRTATASGRSSAHFSGNTTNSAGPESARKQDDKGEGESKASLPRSPTKAKENSSGECTPAKKKEKRFILF*
>161998
MIRLVRILLLSSSLLSPLHSVHPNRPSSTTATTTHTSTTSAKQHRRTMATDEHRILNFAAGSNYEVLELIGEGAYGIVCSAIHIPTQRKVAIKRITPFDHSMFCLRTLREIKLLRHFDHENIISILDILRPPSLAEFREVYLVQELMETDMHRVIRTQELSDDHCQYFIYQVSNITSDFITSIRAIFSLFTASLRAHCDAACPAGAGLDANLTLRALKALHSADVLHRDLKPSNLLLNANCDLKLCDFGLARSARPPPNVDDTSTFMTEYVATRWYRAPEVMLTFKEYTRAIDIWSVGCILAEMLSGKPLFPGRDYHHQLSLILDILGTPSIDDFYAISSPRSREYIRALPFRKKRSLMTLFPNANPLAVDLMEKCLTFSPKKRIQVDDALKHPYLEPYHDPMDEPTAPPLDPSFFHFDNGVQLSKEDLKELIYEEVMRPM*
>149279
MRTQGCVGSYECLYDGILYTRAARSTEMGGEAERSEIRSSSERAASENSSQGTSEDKTKRPQPSVSLTLHRNLEVVCVVVVKQRINRIFDAFGTARAFQSHHEIRAVPRTLTFSLESTGSRGSKMESLQPDSKMDEKRLIFPLPFDCFELLFVARGARNRPMWLDAKSGRAEQCNRQTDRRRQTVSDGSQATGEGELASTRLPGYKQDGFIAMEWMELMPDPAQKSKHAHAASQGQPAPRKVRFNVGTQYQVLDVVGEGAYGIVCSAVHRPSGRKVAIKKIAPFDHSMFCLRTLRELKLLKFLSESGVSENIISILDIIRPSSFEAFKEVYLIQELMETDMHRVIRTQDLSDDHAQYFIYQTLRALKALHSADVIHRDLKPSNLLLNANCDLKVCDFGLARSVKTAEPSGTETGFMTEYVATRWYRAPEIMLTFKQYTKAIDIWSVGCILAEMLSGKPLFPGRDYHHQLTLILDVLGTPTLDEFYAITTRRSRDYIRALPFRKRRPFATLFPNASPLAIDFLTKTLTFDPKKRITVEEALAHPYLEAYHDPDDEPEAPPLDPEFFEFDLHKDDISREQLKQLLYEEIMSFRPQPIT*
>155293
MSNDGHLWLGPLSGFQYSSYSLGDADAIPAQLNSLCVLSFLLALARTSCSKRRLETDMISRGTKSKRPLPTFEVGSDYRILHVLGEGAYGTVVAALHEPSGTHVAIKKILPFDHTLFCLRTLRELKLLKFFSQTAVNDNIISILDIIKPPSLDDFKEVYFVQELMQADLHQIIRTQHLTDDHCEYFIYQILRAIKSMHSADIVHRDLKPANILVNQNCDLKVCDFGLARNAHTGTPAGESGLMTEYVATRWYRAPEIMLSFKMYTKAIDLWAVGCILAEMMMGKPLFPGRDYGHQLDLILDVIGTPTLEEYAGITSRRSRDYIRALPIRRRKPLISLIPSATPSTIDFLSNTLTFDPKKRMTIEEALRHPYVAAYYDLNDEPECFPMDPEYFHFDTQKEMLGKAQLKELLYEEIQSFTPTLGQ*
>83606
MISRGTKSKRPLPTFEVGSDYRILHVLGEGAYGTVVAALHEPSGTHVAIKKILPFDHTLFCLRTLRELKLLKFFSQTAVNDNIISILDIIKPPSLDDFKEVYFVQELMQADLHQIIRTQHLTDDHCEYFIYQILRAIKSMHSADIVHRDLKPANILVNQNCDLKVCDFGLARNAHTGTPAGESGLMTEYVATRWYRAPEIMLSFKMYTKAIDLWAVGCILAEMMMGKPLFPGRDYGHQLDLILDVIGTPTLEEYAGITSRRSRDYIRALPIRRRKPLISLIPSATPSTIDFLSNTLTFDPKKRMTIEEALRHPYVAAYYDLNDEPECFPMDPEYFHFDSKFSSLACRSQTNGMAVI*
>161654
MTHRLRYTLECGMPGTGSLSLRIVFCIQIRYLACFAHQLRSDEAGVGGRREVINSVIVDQCLLSAIILSPSTVDTVSAGVSVRGSTGFPASAHLNKSLLATHWPLQPPRTDRSRSCLVTCLLPYSTFARSFFLPVKTLLLTSSTQLGRSANSQPCLSSSSASSARPSRYALVVCMVAPLFIIISCRLVHQVTTRYVDLQPVGMGAFGLVCSAKDQLTGASVAVKKIMKPFSTPVLAKRTYRELKLLKHIQHENIISLSDVFISPLEDIYFVTELLGTDLHRLLTSRPLEKQFIQYFLYQILRGLKYVHSAGVVHRDLKPSNILVNENCDLRICDFGLARIQDPQMTGYVSTRYYRAPEIMLTWQKYDVAVDIWSAGCIFAEMLEGKPLFPGKDHVNQFSIITELLGTPPDDVIATIASENTLRFVQSLPKRERVPFKQKLKCQDESALDLLEKMLVFDPRRRINATESLAHEYVAPYHDPTDEPEASEKFDWSFNDADLPVDTWKVMMYSEILDFHQVGESTLLDGDNIPEGSLAGPDKDGEIVGSGPSSVEEAAVPTIQPSAQAGA*
>149140
MSFVKLSIFGTSFEVTTRYVDLQPVGMGAFGLVCSAKDQLTGASVAVKKIMKPFSTPVLAKRTYRELKLLKHIQHENIISLSDVFISPLEDIYFVTELLGTDLHRLLTSRPLEKQFIQYFLYQILRGLKYVHSAGVVHRDLKPSNILVNENCDLRICDFGLARIQDPQMTGYVSTRYYRAPEIMLTWQKYDVAVDIWSAGCIFAEMLEGKPLFPGKDHVNQFSIITELLGTPPDDVIATIASENTLRFVQSLPKRERVPFKQKLKCQDESALDLLEKMLVFDPRRRINATESLAHEYVAPYHDPTDEPEASEKFDWSFNDADLPVDTWKVMMYSEILDFHQVGESTLLDGDNIPEGSLAGPDKDGEIVGSGPSSVEEAAVPTIQPSAQAGA*
