# Supplementary material for: Genome-Wide Identification of Mitogen-Activated Protein Kinase Gene Family across Fungal Lineage Shows Presence of Novel and Diverse Activation Loop Motifs
Source: PLoS One. 2016 Feb 26;11(2):e0149861. doi: 10.1371/journal.pone.0149861 (PMC4769017; doi:10.1371/journal.pone.0149861)
Supplement: S1 Appendix — (ZIP) [file pone.0149861.s001.zip › No. of Identified MAPKs/Fomitopsis pinicola FP-58527 SS1.txt]

>1042417
MAANIPYFTFNNGQKIPSIGMGCWMGSPGGGETVEVMVKNALKHGYRHLDTAFGYGKSPEPRTEASRLTLAAIRDSGVPREDIFVTTKLPNKHHHMVRESFETSLKALGLDYVDLYLIHWPQSDTEQGEHIPCGQYPTVVDTWKQMEQLLDTGKVKSIGVSNFSIKTLTELLAQCTVVPATNQVEVHPCLPSFALQEFCAEKGILLTAYSPLGRPLPGQGKPIFFTDPDVLAIAERLGASPAQVVISWGVQRGIIVIPKSENVERMKANITLVKLTEADMALLSGIHTRPGMHKSLLTYHNYTDDGLIFGWTYEQLGWNMNKGGIREQRLSGVSAGGEEKVRTRTAPVVEWPVCVAAVDVSLQSTHAERAMAASGRWRQEETVDEMRGGEAVDAIWGSSYRALLSIAAMQRHSFQALNSTFVVDSEYQYVKELGQGAYGCVVAAKHRRSGESCAIKKITNINTKRILTKRCLREIKLLHHFRGHKNITCLYDMDIVFRPDGNFDEVYLYEELMEADLHAIIRSQQPLSDAHFQSFIYQTLCGLKYIHSANVLHRDLKPGNLLVNADCELKICDFGLARGYSPAGNGQGTAKNAANQGFMTEYVATRWYRAPEIMLSFANYGPAIDVWSVGCILAELLAGKPIFKGRDYVDQLNQILHYLGTPSEDTLRRVGSPRAQDYIRSLPIKPRVAFQTLFPRANPLAIDLLSQLLHFDPAKRITCEQALNHPYLAVWHDPADEPVCPTPFDFSFEEEDTIEGMKRLIVDEVQTFRAEVRAQARAAGQIRRQDSSCERIGCSLPIPTREEILASPVRENAPANGATSGFTDAGRRAESPVLDDPSAELERELAGTHLGKRVCCTREEKCLYAMGGGNRDKAKPVYAEISSDQDLAQNPGPTGADSARRRTLFTSRRGRTFIRSIHRYQLSYAVAERELLLPEEPAPLSSLSFDVDAPALYKRELSGGNPPLPSKRDLRLRKHWSALLGATFFVASLVVFYLSSRDPTAQCTRRLSAYSPAIEGIEYEDIVFKGSLHDHSVYQGPPSPEIDAAWDRISDLKPIRISEGNLAKIGKEPRPSLVKYHEEFGGGYVATLEVAHYMHCLNMLRKRTYWDHYGPLDDTYQRDPDFYRVHLDHCIDLLRQTLMCSADVGLITFDWVAEKHNPWPNFSTLHRCRNFDRVVEWNEAHAVTIEPANLTRTKDAIDLPEGP*
>1165112
MQRHSFQALNSTFVVDSEYQYVKELGQGAYGCVVAAKHRRSGESCAIKKITNINTKRILTKRCLREIKLLHHFRGHKNITCLYDMDIVFRPDGNFDEVYLYEELMEADLHAIIRSQQPLSDAHFQSFIYQTLCGLKYIHSANVLHRDLKPGNLLVNADCELKICDFGLARGYSPAGNGQGTAKNAANQGFMTEYVATRWYRAPEIMLSFANYGPAIDVWSVGCILAELLAGKPIFKGRDYVDQLNQILHYLGTPSEDTLRRVGSPRAQDYIRSLPIKPRVAFQTLFPRANPLAIDLLSQLLHFDPAKRITCEQALNHPYLAVWHDPADEPVCPTPFDFSFEEEDTIEGMKRLIVDEVQTFRAEVRAQARAAGQIRRQDSLPIPTREEILASPVRENAPANGATSGFTDAGRRAESPVLDDPSAELERELAGTHLGKRV*
>1017270
MAEVDDRVAANNFVVGSNYQILDVIGEGAYGIVCSAIHVPSQRKVAIKRITPFDHSMFCLRTLREIKLLRHFHHENIISILDILRPPSLEEFKEVYLVQELMETDLHRVIRTQELSDDHCQYFIYQTLRALKALHSADVLHRDLKPSNLLLNANCDLKLCDFGLARSARPPPNFANDSSTFMTEYVATRWYRAPEVMLTFKEYTRAIDIWSVGCVLAEMLSGKPLFPGRDYHHQLSIILDVLGTPSLDDFYAITSPRSREYIRALPFRKKKPFSSLFANANPLALDLMEKCLTFSPKRRIEVDEALKHPYLEAYHDPQDEPTAEPLDPLFFDFDYGEALGKEELKASIGHGALTIVHQIGVVGAGSMGSGMTMLFAEHDLEPLLPLRARTLHARVHTFKEYTPFLEFLGGKSTRKLFVFSIPHGTAADKVLADIDEYLAQGDVILDGGNEWYENARRRQEALQPRGVSYISMGVSGGYQAARRGPSISASGDKEALDAVMPLLQRFAAKDPKTGAPCGHYVKMAHNGIEQGILGIVNEAWELLYKCMHLPLDDIATMWNKWGNEGELRRHFLINIGAEICGRHHPDGPPSHVLNEVQDKVVQDADDSEGTGIWSVAEAAKRHVSAPTIAAAHFFRIASADRAQRMKVVENVGQDLGAARKQQVEDGFRGQFSEDLRLAVYCATLASFAQGLNLIARASEDEGWGVCLATCMGIWREGCIIRSEYIADVLQPALEQSGAITNVLTLRVVGEELRRTVPALRRVVALGIEWNAHIPALGASLEYLKYCAGKHLPSQFMEAELDYFGAHLPLGEDPPLCILPPDGCLPPADGPLRPESQSGNPLRSKPVPSRAEELPVRLAHRVKELDQLPHNLSAMPSINRVKEWYAQSFEELISFPTPKLPRHIRDALAAQSSDAVLPESTPNPSLPFYSDDYGNPTSTGLGFASASKVASSNGHKHKLRIPMERRYYANAVKVDWPPEMQDFNRKFTKTLEQIKRRHDPTVTTVAQGVLEWKRSQNARNINLDVQHWLDRFYLSRIGIRFLIGQHIALNTLQPHPDYVGIICTRANIHDIVQEAIENARFVCEEHYAMFKGPPVQLICPNDLHFAYVPGHLSHICFELLKNSLRAVVERFGPEHEDSFPPIKVIVVEGKEDITIKISDEGGGIPRSAIPLIWTYMYTTMEGQNIDQDFQASDFKAPMAGFGYGLPLSRLYARYFGGDLRLISMDGFGTDVYIHLNRLSSNREPLP*
>1166877
MPEQTASQPAASKSKHSHATSQAQPAPRKVRFNVGSQYQVLDVVGEGAYGIVCSAVHRPSGRKVAIKKIAPFDHSMFCLRTLRELKLLKFLSEAGVSENIISILDIIKPPSIEQFKEVYLIQELMETDMHRVIRTQDLSDDHAQYFIYQTLRALKALHSADVIHRDLKPSNLLLNANCDLKVCDFGLARSVKTAEPSGTETGFMTEYVATRWYRAPEIMLTFKQYTKAIDIWSVGCILAEMLSGKPLFPGRDYHHQLTLILDVLGTPTLDEFYAITTRRSRDYIRALPFRKRKPFAQLFPNASPLAVDFLTKSLTFDPKKRITVEEALAHPYLEAYHDPEDEPVAPPLDPEFFEFDLHKDDISREQLKELLYEEIMSFRAPPLV*
>1157202
MSRKQPKPLPKFDVGSHYVILHGLGEGAYGTVAAALHKPSGKEVAIKKVLPFEHTLFCLRTLRELKLLKFFSETCVNENIISILDIVKPPSKDEFKEIYFIQELMQTDLHRVIRTQQLTDDHCQYFVYQTLRALKTMHSADIVHRDLKPANLLLNANCDLKVCDFGLARSTRSTNPGGKEVGLMTEYVATRWYRAPEIMLSFKMYTKAIDIWAVGCILAELINGRPLFPGRDYGHQLDLILDVIGTPTLEEFYGITSRRSRDYIRALPIKKRKSFSSVFPKATPEALDFLSKTLTFDPKKRLTVDQALEHPYLAAYHDPEDEPAVSSLDSEYFEFDYLDLNKDELKGLLYAEVMSFVPCI*
>1164008
MSFVKLSIFGTSFEVRAQQPRVTTRYVDLQPVGMGAFGLVCSAKDQLTASSVAIKKIMKPFSTPVLSKRTYRELKLLKHIQHENIISLLDVFISPLEDIYFVTELLGTDLHRLLTSRPLEKQFIQYFLYQILRGLKYVHSAGVVHRDLKPSNILINENCDLKICDFGLARIQDPQMTGYVSTRYYRAPEIMLTWQKYDVAVDIWSAGCIFAEMLEGKPLFPGKDHVHQFSIITELLGTPPEDVIQTIASENTLRFVQSLPKRERVPFSEKLSCNDPVAIDLLEKMLVFDPRKRITATESLAHEYVAPYHDPTDEPEAAEKFDWSFNDADLPVDTWKVMMYSEILDFHQVGDSRLENGNVPEGALAAPEGDVVQAPAVGAEA*
>1041662
MNSSERPVTSKPRGICRYYNTPRGCYQGAQCKFLHGEAEKYSPYDTNKTCRFYANGHCRRGAKCWFKHVHPASSGTAALSTPQPEEEDLCSICYERPVKYGLLEGCSHLFCLDCIRQWRLNQGKAEETVASGVTKQCPLCRAPSRFITPSSCFYPAEHSKKAETIDQYKATMARIPCKHFETSPSYDRFCPFGKDCFYQHRNADGTPYVFAHGVEHNMRISRRRQERASFGNLRRLMIQGYDFDDAIASLSDITEEHDYGDTDADSDDNFDTPARFVIDDAVRMEDMVARLAILLDARVGSEPEFIDTHDHTPSPVDTDETLVNTTGAEPTATPSVVQSTVASRSQSPIPVPEPRAATPHISVPGPAPERPTVRPTRAVSEPIPRSRFSTVVDRPSGSIPHTPNTVLDDARPLPASASSTAITIAPESTPTQLSRVQNDEQFSREAEVILNEARDLHRRAEDVVRSLEASEIPSSPSLPAADPPCEGARPAPPDAASEVVPDIEPPFLTDGRGRVVWSNATAGCHREGRRVRSSTAPGPAQQKARRDAPDIEVACVRSAAAEEMATSPQPQGPLTQTPGDDHSKDRARGRQENGRGKSSSPLPSPDSSSDRRGRSRIRTTPQTRDIDALRRRGYHTLMSSFGKPFHVEKRWKLIREMGSGAYGYVISAADEISGEPVAIKMINRPTEKTQLAKRVLREITLLRYFNHENITGLIDVDCAPDLSEIYIFMEPMEADLHQIIKSGQALSNEHVQYFLYQILRGMKYIHSASVVHRDLKPGNLLVNADCELKICDFGLARGFNSRPDEEPTNMTEYVATRWYRAPEIMLAFKAYNTASCIFAELMLGRPLFKGKDYVDQLNKILEVLGTPGTDVIERIASPKAKAYIQSLPWKKKLAFTKLLPVADLQALDLLAKMLTFDPAARITVPEALEHPYLASYHDVTDEPDCPEPIERWRTLELLETLDQYKETLYNEIQDYRREVRGIPVEELELEPEPEPEPEPEPQLVAEPEPVPEPKVEPSRPLSVRHSPTRDMQRKLEEIREMAEYLQPPGADDAVFLATPEMAHSIIEGLEPPAEEEERLPDTETPSTSTTKPIPRTKQPVDPVVAYSRRSSAFIPSRASSMYGGSGSASYRPTTSRRTSASGAEVAGGASTVAFPTQKEDYIVPARSRTASTYGFENARRLLRTLSTVSIYESGEGLAGGLADIAPIGKYIVQERDEALQSEMPRELESPPKEQSK*
