# Supplementary material for: Genome-Wide Identification of Mitogen-Activated Protein Kinase Gene Family across Fungal Lineage Shows Presence of Novel and Diverse Activation Loop Motifs
Source: PLoS One. 2016 Feb 26;11(2):e0149861. doi: 10.1371/journal.pone.0149861 (PMC4769017; doi:10.1371/journal.pone.0149861)
Supplement: S1 Appendix — (ZIP) [file pone.0149861.s001.zip › No. of Identified MAPKs/Gloeophyllum trabeum.txt]

>129301
MQRHSFTALNSTFVVDSEYQFVKELGQGAYGCVVAARHRRTGEGCAIKKITNINTKRILTKRCLREIKLLHHFRGHKNITCLYDMDIVFGPDGNFDEVYLYEELMEADLHAIIRSGQPLSDAHFQSFLYQTLCGLKYIHSANVLHRDLKPGNLLVNADCELKICDFGLARGYTPGGGASRAAGNQGFMTEYVATRWYRAPEIMLSFANYTTAIDVWSIGCILAELLGGKPIFKGRDYVDQLNQILHYLGTPSEDTLRRVGSPRAQDYIRSLPIKPRISFATLYPRANPLAIDLLSKMLCFDPAKRISCEDALAHPYLQVWHDPADEPVCEKKFDFSFEEEDNIEGMKKLIVEEVNLFRAEVRAQARAAGQIRRQDSLPIPSRDDIINSPVQDHAPPNGITSGYTAPNARPPTPVMDDPSAELERELAGTHIGRT*
>121365
MASISSLPPALQKPIDVLMIDNFDSFTYNLYQSLSLLGADVTVIRNDAIPTSALPLLDIKHLIISPGPGHPRTDSGISRDAIKFFTGKIPVLGVCMGLECLVDVFGGQISYAGEIMHGKVSPIRHDGRGMFKGLPQNFLSTRYHSLAASASNLPHTLQVTAFSPGPPAVIMGVRHRTYTLESVQYHPESCLSEQGDPLLLNFLALKGGKWADNPDSLVLDPTLPPLDLSANPKLPSILDKIYTQRLKDVQAAKAAPGSTPEELRALLPFAPPLTSFLAALKRSPAISVLAEIKRASPSKGRLTTSAPSTSALALSYALASSHVRVISVLTELHHFSGTLTDLRLARAAVDALPDRPAILRKDFILDEYQVLEARVWGADSVLLIVAMLTESRLKALYEYALTLGMHPLVEVNNEKEMRAALQLGAKVIGVNNRNLHDFKVDMETTTRLASIVREWNGKQRTGEEVVLCALSGISSRQEVERYQNESVDAVLVGEALMKAADPGATIKELVGAPLFAKTEDAVTPPLVKICGVRSVEEARAAAEAGADMLGLMFVPSSKRRVSLDSAREISAAVRSARAAPSQVTAPSTQGRLPWFTQHARSTAAQPRPLLVGVFQNQPLEFVLGSVSAAQLDLVQLHGSEPAEFAKFIPVPVIRVAHVGSGAGEDTEMKKPGLHQFVLLDSMRSDGLSGGSGKVVDWEYAREVVESGEIEVPPTAVPADKEALADGETTPQGAATTNGTAPVGAPPPSVKPPHFPMPIILAGGLTPENVREAVEKLMLDTMPIYSRKFQVDVLATSGQMILRKVQGHAIEHPRPVKSLETWIAFDVQSSTELQDLWHFVASPRSPADIASAMQRHSFTALNSTFVVDSEYQFVKELGQGSSTISAAIKMSELLCIYTLAERSCQLSQITCLYDMDIVFGPDGNFDEVYLYEELMEADLHAIIRSGQPLSDAHFQSFLYQTLCGLKYIHSANVLHRDLKPGNLLVNADCELKICDFGLARGYTPGGGASRAAGNQGFMTEYVATRWYRAPEIMLSFANYTTAIDVWSIGCILAELLGGKPIFKGRDYVDQLNQILHYLGTPSEDTLRRVGSPRAQDYIRSLPIKPRISFATLYPRANPLAIDLLSKMLCFDPAKRISCEDALAHPYLQVWHDPADEPVCEKKFDFSFEEEDNIEGMKKLIVEEVNLFRAEVRAQARAAGQIRRQDSLPIPSRDDIINSPVQDHAPPNGITSGYTAPNARPPTPVMDDPSAELERELAGTHIGRT*
>128404
MSNPTSEENLRRRGYHSLLSSYGKVFHVEKRWKLIREMGSGAYGVVISALDEISGETVAIKQVSRVFDKVQLAKRALREITLLRHFSNHENITGLIDLDAISPDADEIYIFMEPMEADLHQIIKSGQSLTNEHVQYFLYQILRGMKYIHSASVVHRDLKPGNLLVNADCELKICDFGLARGFEHTPDGNATQLTEYVATRWYRAPELMLAFRQYNTAIDVWSIGCIFGELLLGKPLFKGKDYGQNIIFQILDVLGTPDDEVIKRIASDRAQAYLRSLPYKKMVPYLKIMPNADHQAINLLAKMLTFDPAARITVADALEHPWLSSYHDIDDEPVCAVKFNRWREVEELETIEQFRDAIWREIQDYRREVRTFSFEIPEDYERTRSRDRKESSLPGGPSTTQFPSISEDPEVSVQEAEDSTVSEATIPPGAVTPTDPVLAYSRRSSFFGPRRRDSYASSPYVGRQPLPPSREEPAVTQESDTMASGTTGSNTVAFPSENYVVPARSRTISQATGMGTFPRKVLRTLSTVSIYESVDGLPADLAHLGKYIKERDVTDADAPASEVPKDFPLDKQGGENDSHKFHIG*
>40528
MLTVPRNHERGYHSLLSSYGKVFHVEKRWKLIREMGSGAYGVVISALDEISGETVAIKQVSRVFDKVQLAKRALREITLLRHFSNHENITGLIDLDAISPDADEMYRLTVPCTADLHQIIKSGQSLTNEHVQYFLYQILRGMKYIHSASVVHRDLKPGNLLVNADCELKICDFGLARGFEHTPDGNATQLTEYVATRWYRAPELMLAFRQYNTAIDVWSIGCIFGELLLGKPLFKGKESVSLLAVDQLNKILDVLGTPDDEVIKRIASDRAQAYLRSLPYKKMVPYLKIMPNADHQAINLLAKMLTFDPAARITVADALEHPWLSSYHDIDDEPVCAVKFNRWREVEELETIEQFRDAIWREIQDYRREVR
>39781
MASSALDEISGETVAIKQVSRVFDKVQLAKRALREITLLRHFSNHENITGLIDLDAISPDADEMYLERLTVPCTADLHQIIKSGQSLTNEHVQYFLYQILRGMKYIHSASVVHRDLKPGNLLVNADCELKICDFGLARGFEHTPDGNATQLTEYVATRWYRAPELMLAFRSSLVCGDTHGQIYAVDVWSIGCIFGELLLGKPLFKGKESVSLLAVDQLNKILDVLGTPDDEVIKRIASDRAQAYLRSLPYKKMVPYLKIMPNADHQAINLLAKMLTFDPAARITVADALEHPWLSSYHDIDDEPVCAVKFNRWREVEELETIEQFRDAIWREIQDYRREVRT
>47661
MDAEFLVSHNYQVLDVIGEGAYGVVCSAMHVPTQRKVAIKRITPFDHSMFALRTLREIKLLRHFHHENIISILDILRPTSLDDFKEVYLVQELMETDLHRVIRTQELSDDHCQYFIYQTLRALKALHSADVLHRDLKPSNLLLNANCDLKLCDFGLARSARPPPNVDDTSTFMTEYVATRWYRAPEVMLTFKEYTRAIDIWSVGCVLAEMLSGKPLFPGRDYHHQLSLILDILGTPSLDDFYAITSPRSREYIRALPFRKKKPFSTLFPNANPLAIDFLEQCLTFSPKRRIQVEEALKHPYLEPYHDPQDEPTAEPLDPSFFDFDNGIPLEKEELKGLLACHSGSACTDFRLSTSAHI*
>109090
MSRKTQKPIPKFEVGDDYRILNSLGEGAYGTVVSALHVPTGAQVAIKKVRPFEHTLFCLRTLRELKLLKFFSEVCVNENIVSILDIVKPPSYEDFTEIYFVQELMQTDLHRVIRTQQLTDDHCQYFIYQTLRALKSIHSADIVHRDLKPANLLLNSNCDLKVCDFGLARSVNSASPDGKDAGLLTEYVATRWYRAPEIMLSFKRYTKAIDMWSVGCILAELLTGKPLFPGRDYSHQLDLILDVIGTPTLDEYYSITSRRSREYIRALPIRKRRPFTALFPKASEDAIDFLQRTLTFDPKKRITVEQALEHPYLAAYHDPEDEPTCAILDPDYFAFDTYKDALSKEELKTLLYEEIISFNSGL*
>95850
MAAPGDGRAIAASATSLWPSGDRIADAGRIYLFEGCTCCKCLPFATGLIAAFVLCPLYTTLLAAAQPTFLSAMSTTKTSTQQQAASKSKHGHAASHAQPAPRKVRFNVGTQYQVLDVVGEGAYGIVCSAVHKPSGRKVAIKKIAPFEHSMFCLRTLRELKLLKFLSEAGVSENIISILDIIKPPSIDQFKEVYLIQELMETDMHRVIRTQDLSDDHAQYFIYQTLRALKALHSADVIHRDLKPSNLLLNANCDLKVCDFGLARSVKTAEPSGTETGFMTEYVATRWYRAPEIMLTFKQYTKAIDVWSVGCILAEMLSGKPLFPGRDYHHQLTLILDVLGTPTLDEFYAITTRRSRDYIRALPFRKKRPFSQLFPNANPLAVDFLTKTLTFDPKKRITVEEALAHPYLEAYHDPEDEPVAPPLDPEFFEFDLHKDDISREQLKELLYEEIIIHVGDCIAPLVRDEYSGNACLRLTYACSPPQIWTHATTVRATGSREATLLSPPSFDANGLRSRCLRLPKDLGRQHDGVDGNPFLLYRTGSGKYSFVPPADSTVEPPRKSLRGVHGTPLNEVWSTISCETRYSIDLARFVPHGEQDVLGPVVIWVAVYPGSISADTRHDVSQDILELLERNGVEGVEVEWREAVTEKAVGPALLTVKDDLNPTVDVCRHLSPVIELPISAAEREKDDAHGTVGFFFHENRDQEGNLSDKVFAVTNYHVLRKEYHKDHEPKGARRCAVRASGLRRIQMGLDEITYAVSSRTINAEHHTRVINELETKVPSQDEGAQEESELLQRYRSELKRAERAIGALEQFYKVLLAQWGDISRRNIGYVHFCPAVSVDAYGERFTEDWGTIELLESKFKEHFSGNVVDLGDIPPYDLQRMIQDDGWLGFEVPVFRQFRISGIVTREQLANPEFESEDQTNFTDLKHGCATKLTVGRYAGLESYVCDEDGVESVELAIYNYCRYYHGQHEYRQWSGPFAAKGDSGSLIFDSRGRMVGLLHSLKSTGGELCDPHVTGPTSRIVHHKSSAQHRRRLETRKRQISPLFGCRPMNSPTTRSGPAATAPADVLRRIFLDTTFGFLDGLSSTDWVKLQLVSRDREFETYSKGLRTVVNSALVNKHWRAVAVTVLYYDIQVRDWTIQRVEALCDALRAHPSLAANVRRLTLLPARDPQADWDCDLHKVDITKSLSRLQLLWLCRNVTDLRLSEGQVARAEDFLAVLPKCRDIRTFCIERCIHDDGRPAVHFCNLQQLLLFMLEWPSIERVHVLQGAVSDCNLDEYLYSWEGVHPRGDASLCSLRVLKLGHTVLTAGDIDFLSRFATQIEVLEFGLANMIGCAPTRIAEKLVPALKGWQKTLQDLSLLPSEEVVHEWSRWYTEHERGHSDAEDLFPAIAALPMLRRLQIGPALPIAPLVSSFPPALEALHAGLVPEDLRVLICALRGQMGPGLKSLTLKRGVVEYAFDRADVSELREICKLREIQLEE*
>140614
MSTTKTSTQQQAASKSKHGHAASHAQPAPRKVRFNVGTQYQVLDVVGEGAYGIVCSAVHKPSGRKVAIKKIAPFEHSMFCLRTLRELKLLKFLSEAGVSENIISILDIIKPPSIDQFKEVYLIQELMETDMHRVIRTQDLSDDHAQYFIYQTLRALKALHSADVIHRDLKPSNLLLNANCDLKVCDFGLARSVKTAEPSGTETGFMTEYVATRWYRAPEIMLTFKQYTKAIDVWSVGCILAEMLSGKPLFPGRDYHHQLTLILDVLGTPTLDEFYAITTRRSRDYIRALPFRKKRPFSQLFPNANPLAVDFLTKTLTFDPKKRITVEEALAHPYLEAYHDPEDEPVAPPLDPEFFEFDCSREATLLSPPSFDANGLRSRCLRLPKDLGRQHDGVDGNPFLLYRTGSGKYSFVPPADSTVEPPRKSLRGVHVAKTRYSIDLARFVPHGEQDVLGPVVIWVAVYPGSISADTRHDVSQDILELLERNGVEGVEVEWREAVTEKAVGPALLTVKDDLNPTVDVCRHLSPVIELPISAAEREKDDAHGTVGFFFHENRDQEGNLSDKVFAVTNYHVLRKEYHKDHEPKGARRCAVRASGLRRIQMGLDEITYAVSSRTINAEHHTRVINELETKVPSQDEGAQEESELLQRYRSELKRAERAIGALEQFYKVLLAQWGDISRRNIGYVHFCPAVSVDAYGERFTEDWGTIELLESKFKEHFSGNVVDLGDIPPYDLQRMIQDDGWLGFEVPVFRQFRISGIVTREQLANPEFESEDQTNFTDLKHGCATKLTVGRYAGLESYVCDEDGVESVELAIYNYCRYYHGQHEYRQWSGPFAAKGDSGSLIFDSRGRMVGLLHSLKSTGGELCDPHVTYATPAWWLI*
>92906
MRHLAAYLLLQIGGNASPSAEDVKKVLSAVGIEADEERLGKLISELEGKDVNALIAEGSSKLASVPSGGAVAAAPAAGGAAAGGAAAAEEKAEEKKEEEKEESDEDMGFDLQGGKPTEEPRLCRLASAPQRRSKSSTSSPGPPFPMDARMPVSQSHFAQEAENRDLKQGAACKVPKRKRLAKRPVAIECTYTDASGRPVPAPRAGHPSEDTQRSSQAPLDGVPSRAGPSAVPAIRATPQMHPVKIPSPLAGDQHEFDDSNEHRKRRRIEQGPTFAGPPIPSPPQAVLVNNPILDRSSSPDAALTRELVNLFFTHCHPSRLILHKPSFSAALSHNGVPPYLLHAMYALAAPLSKQPGIRTTPARLAGKRFFNDAVSMMFDSTGRLCCPPDLVTAQALCLLQMHMLQQTTQPIMTPIKYHDLALGIVENLGVYKPDNPVITPMPSAEHVHSSIERECTRRVFWFIYLLELLRQTYSHRSMMLRPEGQDLSMRLPVDETSFELAVHITLPEYLHFPPPRMPYTSEFGHIIRVTKIMTEFETKVCPSCNGGIIRDDRAHASVLQETEIQLDTWAQSLADHLRFNEQNVQLQVSMFETSSNTGAWCFFFMHAVHASCVLAINELKQRAKGEPPNAAQEWSRSCLNQILSSMGNRAKNSFILAVILWPLYKYCKEDNQQLREWAAAYQDFWGVDLRDLALNSQSPHAPDLYTPPGGASSSSRSDYSLPLHHTITKPESSDPYTQDGRTERQDGPLLPSLKASGLLDSWRPVGNSNGPAPAGNAWNPSITPPSGREQNANTMDPSRHAAAGVPVAEAIARSWVGSVITSLLADFPKITVQLWLDEDYPVNLKLLEFRLLGLPVLLYLLGSFCPGILEFLDAIWERMAGNPVDPLQTLSAALAVPPDSKEQAELLATLRESLEAYPGPIPILCKTLIRTLSGAGDSVLKRWVLDLLHFAICRSNLSVEVRTDLASQSVETLAGLLNDPNPNSVKLVVQCFATVYPLLFRVLCTNRNLRQMWDVLSQAKARILDFVRAAGVPMGIKLASVKFMQRVILVQTRGVADPRLQNKNDPNLAMCPSDHPFIPVAALEAEGVKLLEGIITMLYTSSNPDILSAILNSWANLVKNRPGPLVQIVVTALTQWTPNALAGQPASSIKSVEKAVRILLIHISRTPQGAPYVGQINEALAVQGARMDRAAAEEKARKAAAAEASRKRPASVPQESPPDSKRVKLEPDQNAAAAAAFLASFDFTTLPTTLINDLIIANLYAFPEPALQALVLTYRDTRRPSAPAAAPAPVAAPVASAPVVPPNAPPPSASVAGPPTAPAAAVAPTEKKAATPVPSAPPPVKEEPVDPLQMDIDEEEMEYEPDKLNLELSAGEHADAEDGDMGVPEAIDIDLLTELKLPPPKVWSEEDRDALIGSSMSRIREGVDVVSPGDDTTVNPSKMVATDLWMLLIIRMVTRVVECPKPGKDTEAGAGEDSKDDVELFARQERLRQRLCDYIMANFSARVRLATTWMNEEWYNDRIRSADDPDWRPNYDIWLSQILAAYQTHMDARDRTFTRFLLDLPSIPPDVLEMLRELCLDSERMTVGFTTLREFVLQRPTLRYEAINVLLELTTHSEKLIRGAAINTVKRWVPDVQPMGDMVRAFALHILRRLQSRAPKEKQADEDIAMNGEGENMEDGQLPAEDLVQTPYLPEELDSPVQRAQVLQHVELLFALSVKSPDLLDEYDYSANENGRIFTAYGQMERPVQETVQELITPLIRSLGSSHGKLLTLLRTFPSGAESLALRVLTIFTEHGRPSPQLVALVKGLITERDLNAKFLIPIIAEMDKADIVRHLPRIVSILNGNTEEKNLVRSVFSAIVTTPPETFGTVTSNLPRVRQSELLTPAELMVLLHSAEKEIGLKAAIEAIGICFSMTDVFRSEILAVVMQQIVDQPVLPTLFLRTVIQAVTTYKSLVGFVSTTLLSRLITKKIWTNPPLWEGFIRCAKIIAPSSFGALLQLPKDQLRDLVEKQPSLKAGLRDYVMKKAGNKAQKAGYLDFLGDDTSSQQPQAVAPLLVRDSVVWRRPCPLRFLVMSEAQDDGRVVERPPRQASTSPGRRGQSDSNAPSSSTRPSPSSWEGNRGRSRVRRMSNPTSEENLRRRGYHSLLSSYGKVFHVEKRWKLIREMGSGAYGVVISALDEISGETVAIKQVSRVFDKVQLAKRALREITLLRHFSNHENITGLIDLDAISPDADEIYIFMEVWCNIFAMFAPVLTPRNSPEADGRAPSTGMKYIHSASVVHRDLKPGNLLVNADCELKICDFGLARGFEHTPDGNATQLTEYVATRWYRAPELMLAFRLYIWRTSTGQTPVQGQGVSMAALPILARDPDLYSPQLRSEHHLSSNNRLLRSVSLLAVDQLNKILDVLGTPDDEVIKRIASDRAQAYLRSLPYKKMVPYLKIMPNADHQAINLLAKMLTFDPAARITVADALEHPWLSSYHDIDDEPVCAVKFNRWREVEELETIEQFRDAIWREIQDYRREVRTFSFEIPEDYERTRSRDRKESSLPGGPSTTQFPSISEDPEVSVQEAEDSTVSEATIPPGAVTPTDPVLAYSRRSSFFGPRRRDSYASSPYVGRQPLPPSREEPAVTQESDTMASGTTGSNTVAFPSENYVVPARSRTISQATGMGTFPRKVLRTLSTVSIYESVDGLPADLAHLGKYIKERDVTDADAPASEVPKDFPLDKQGGENDSHKFHIG*
>134758
MSFVKLSIFGTSFEVTTRYVDLQPVGMGAFGLVCSAKDQLTGSSVAIKKIMKPFSTPVLAKRTYRELKLLKHIQHENIISLSDVFISPLEDLYFVTELLGTDLHRLLTSRPLEKQFIQYFLYQILRGLKYVHSAGVVHRDLKPSNILVNENCDLKICDFGLARIQDPQMTGYVSTRYYRAPEIMLTWQKYDVAVDIWSAGCIFAEMLEGKPLFPGKDHVNQFSIITELLGTPPDDVIATIASENTLRFVQSLPKRERQPFSNKLHCKDPDALDLLEKMLVFDPRKRITATEALAHEYVAPYHDPTDEPEAADKFDWSFNDADLPVDTWKVMMYSEILDFHQVGEATTNASGIPEGPISGPEDGAGGPGQPVAAAAS*
