# Supplementary material for: Genome-Wide Identification of Mitogen-Activated Protein Kinase Gene Family across Fungal Lineage Shows Presence of Novel and Diverse Activation Loop Motifs
Source: PLoS One. 2016 Feb 26;11(2):e0149861. doi: 10.1371/journal.pone.0149861 (PMC4769017; doi:10.1371/journal.pone.0149861)
Supplement: S1 Appendix — (ZIP) [file pone.0149861.s001.zip › No. of Identified MAPKs/Gonapodya prolifera.txt]

>147610
MSSRQRIPTIQLPPALDRRYKINRELGQGAYGIVCSARDLETNQEVAIKKVTKIFDKQILAKRALRELKLLKHFNGHENITCIMDMDIADYNNFNEVYIIEELMEADLHQIIRSEQPLTDAHYQYFIYQICRGLKYIHSANVLHRDLKPGNLLVNADCELKICDFGLARGFSDHPEANAGFMTEYVATRWYRAPEIMLSFRSYTKAIDMWSVGCIFAELLGGKPLFKGRDYVDQLNQILHILGTPDDETLRRIGSDRALLYIRSLERMPKIPFSHLFPRADPQALDLLEKLLKFDPAARITVEDALSHPYLSAYHDPEDEPVHNRSFDFSFESVNDMLQMKVMIANEVIEFKREQHRQTFQLLPRPPEALPGPSRNQVRRVDRDDRDESPTNAMDLDDELARRGFLCMNPGRRSVSQPLEPWMRESNFVLLFGAALAAHWIAINHVVPEPYMDEIFHVNQAQHYCAGDWSYWDPKLTTPPGLYLGPAALSLVFKTFGFTSIEICSTAGLRALNAVLALALLLATESLIAHFQSSYELKNKTRSTVSVSPTLRAFALCLFPVSFFFSGLYYTDTGSMTFVVLSYLSSVRGNHVASAAFSFVATLFRQTNIVWAIFVGAASVVEAFERQRVSRGLMQDIADFASFVVGHPWTVVQRAGPHIAVVASVALYYLQNDGVALGDKDHHQLSLHFPQILYFALFLFGFSIFTLQLKELLWAPRARSNLLAFFIPACVVATIFVYFFTIEHPFILSDNRHYTFYIWRRWFRKGIVYRLALVPLYSVSIFTTFLTFARSTSPIPALGFAAAVTLTLVPSPLLEFRYFLIPFHIFHIHNHRASLRQHVLQLALFLAVGAVTDALFLTRTFTWPSEPDARQRFMCRVRGRSPRSIAHHPTPPLSTLFRAPMSIASLYAGIAQSWSSASSSFLDLAASKVGTGTAEFGLFMLATQSTYHATFWPLWLGHDAIRHNPRFDRYKIHPGEWDTPEIEERAWKLVVNYKWPIYTARAFAMQYFLFFSKGRMSSPLVALRNLAIVYVTTDFVNYCWHITCHKIPALYQGVHKFHHQYTVIDYKAHQFDHWFEPLIFFVGSGIGVLISGMSLLEYLAFWPIFTIADLHVHCGYRFPYNPLNLLVAPEMHDWHHYQNVGNYGNWTPIWDWLFGTDKAWRASIERSKEGKEGEKEE*
>422525
MDMDIADYNNFNEVYIIEELMEADLHQIIRSEQPLTDAHYQYFIYQICRGLKYIHSANVLHRDLKPGNLLVNADCELKICDFGLARGFSDHPEANAGFMTEYVATRWYRAPEIMLSFRSYTKAIDMWSVGCIFAELLGGKPLFKGRDYVDQLNQILHILGTPDDETLRRIGSDRALLYIRSLERMPKIPFSHLFPRADPQALDLLEKLLKFDPAARITVEDALSHPYLSAYHDPEDEPVHNRSFDFSFESVNDMLQMKGSHPPSFHLMEDWKLIKIPGTRNRQL*
>72485
MSQSSTHPVFGRPLLLKDFPHLRSDNGFAHLNNGSFGSSPLSVVEYADQLRREWYHNPDKFWYERTQPLLVESRKAVAKLIGAPFEAVAFIDNATTGAAIVAHRVMWDFVEGKWQKGDLVIHQSSTYASVKYALDAHCTRAGATSISIPLPFPAVSPSETVATWSLHLRATIRAHPGRRVRLVVLDHIASENGVKYDVAALAKETRRVCMEEGVGERVEVFVDGAHGPGQAEVDVTEWDVDYYTGNMHKWCFTPTSCAVFYARPTSSSPHLPAPLKSLTHPITSHNSKLGFVEECAMQATRDYSSWFAVTRAVAYLDSLGGPEKVAKYLNETAWEGANLCAKRWGTRVGMPREAAAGMVMVELPGEVLEGLIDQATVVYGLGGGPLRALLRREYGVETQTPYVRVEGAIVDGSTVEKRVAWLRLAAPVWVGRDSFERVAAAVEDIVKRLRKGETFAKYYTPSHPSRTRAQSPPLARIPIAAMPANPLPSFVSKRYDYMSTIGAGAYGNVYKCKDRLTNQEVAIKHLAGLMSDRIKARRALREILLLSHLTGNDNVICLCDIEIPPTKDFTDAFVVLELMETDLHAIIRSGQALSDQHYQYFVYQLVRGLKWVHSAGIIHRDLKPGNLLVNSDCELKVCDFGLARQVRNMDLGFMTEYVATRWYRAPEVMMTSGEYTQAMDMWSVGVILAELLGGKTFFKGKNYLDTLTQIMSVLGTPSDEVLDRIIKPTPHDPQTPSRIRKYLKSIKKMPKISLADRFPGANPKAIDLLEKLLVWCPSDRLTAEQVLAHPYLAEYHAEEDEPNCPSQISIPFDSVLQTKTHFSSEEQDEIRKHITEAVNTFKMAQMKLQAQKLQSTKSPASARITPKEGPIERDDHDEDINAPESLDAELRRAGIAVGDQ*
>503885
MPANPLPSFVSKRYDYMSTIGAGAYGNVYKCKDRLTNQEVAIKHLAGLMSDRIKARRALREILLLSHLTGNDNVICLCDIEIPPTKDFTDAFVVLELMETDLHAIIRSGQALSDQHYQYFVYQLVRGLKWVHSAGIIHRDLKPGNLLVNSDCELKVCDFGLARQVRNMDLGFMTEYVATRWYRAPEVMMTSGEYTQAMDMWSVGVILAELLGGKTFFKGKNYLDTLTQIMSVLGTPSDEVLDRIIKPTPHDPYLKSIKKMPKISLADRFPGANPKAIDLLEKLLVWCPSDRLTAEQVLAHPYLAEYHAEEDEPNCPSQISIPFDSVLQTKTHFSSEEQDEIRKHITEAVNTFKMAQMKLQAQKLQSTKSPASA*
>503914
MPANPLPSFVSKRYDYMSTIGAGAYGNVYKCKDRLTNQEVAIKHLAGLMSDRIKARRALREILLLSHLTGNDNVICLCDIEIPPTKDFTDAFVVLELMETDLHAIIRSGQALSDQHYQYFVYQLVRGLKWVHSAGIIHRDLKPGNLLVNSDCELKVCDFGLARQVRNMDLGFMTEYVATRWYRAPEVMMTSGEYTQAMDMWSVGVILAELLGGKTFFKGKNYLDTLTQIMSVLGTPSDEQTPSRIRKYLKSIKKMPKISLADRFPGANPKAIDLLEKLLVWCPSDRLTAEQVLAHPYLAEYHAEEDEPNCPSQISIPFDSVLQTKTHFSSEEQDEIRKHITEAVNTFKMAQMKLQAQKLQSTKSPASA*
>59395
MMSNHQSIDHTANHGEATPSEPNIAEFQRFTVFGTIFEVTSRYDNLQPIGMGAFGLVCSARDKLANGLPVAIKKILKPFSTPVLAKRTFRELSLLKHLQHDNIISLYDVFISPLEDIYFVTELLGTDLHRLLTTRPLEKQFIQYFLYQILRGLKYIHSAGVVHRDLKPSNILVNENCDLKICDFGLARVTESQMTGYVSTRYYRAPEIMLTWQKYDEAVDIWSAGCILAEMIEGKPLFPGKDHVHQFSIITELLGTPPADVIQTIGSENTLRFVQSLPRRTKIPFPQRFAHADPLAVDLLERMLVFDPRKRIKAAEALAHPFLAPYHDPDDEPTAPVAFDWSVTSQDLTAEQWKVLMFNGVLSFHQRENQQVYPMNGGSDTNGASVDLLPS*
>501440
MPAPRQLPPPSRPRPPPPANGGMPRQTSSSSTLVSDSSQLQIAAVPDDPKRLSTRLQGVPAQLSTPDSNQPSINQPSNSHYRPKYSSYLTCNTRFDLPPRYRLIHPLGSGSFGLVCAAEDLGPHGTTSLGRVAVKKVVVGKQAPGGTWAGIRVAREIKILRWLRGHENVSSRATWECIHSTLPPQPSLVPYFSDVYMVAELMDTDLAAVLRSGQLLSEDQIKWIAYQMLRGIKWIHGAGVVHRDMKPANLLLNSTCDLRICDFGLARSLRRPSPQSSFPLSDYVATRWYRAPEVFYDISASGNYSYSPAADMWSAGCVIAEMVAGKPIFMGTDAANQLDLITDVTGFPQPATVTFVCTKGVHSVRAKARRGSSVFLPRLAGALGEERIADLIDKILSLNPADRLSASDALRHPYFAPLHVEEDEVSGSLGFWYRQFVFGTQSGVSAISPIFC*
>417966
MDLGFMTEYVATRWYRAPEVMMTSGEYTQAMDMWSVGVILAELLGGKTFFKGKNYLDTLTQIMSVLGTPSDEVLDRIIKPTPHDPQTPSRIRKYLKSIKKMPKISLADRFPGANPKAIDLLEKLLVWCPSDRLTAEQVLAHPYLAEYHAEEDEPNCPSQISIPFDSVLQTKTHFSSEEQDEIRKHITEAVNTFKMAQMKLQAQKLQSTKSPASARITPKEGPIERDDHDEDINAPESLDAELRRAGIAVGDQ*
