# Supplementary material for: Genome-Wide Identification of Mitogen-Activated Protein Kinase Gene Family across Fungal Lineage Shows Presence of Novel and Diverse Activation Loop Motifs
Source: PLoS One. 2016 Feb 26;11(2):e0149861. doi: 10.1371/journal.pone.0149861 (PMC4769017; doi:10.1371/journal.pone.0149861)
Supplement: S1 Appendix — (ZIP) [file pone.0149861.s001.zip › No. of Identified MAPKs/Gymnascella citrina.txt]

>129541
MKPFSTPVLAKRTYRELKLLKHLRHENVISLSDIFISPLEDIYFVTELLGTDLHRLLTSRPLEKQFIQYFLYQILRGLKYVHSAGVVHRDLKPSNILINENCDLKICDFGLARVQDPQMTGYVSTRYYRAPEIMLTWQKYDVEVDVWSAGCIFAEMLSGKPLFPGKDHVNQFSIITELLGSPPEEVIKTICSANTLQFVQSLPKRERQPLSQKFKDADPLAVDLLEKMLVFDPKQRITAANGLAHEYLAPYHDPTDEPVAKEKFDWSFNDADLPVDTWKIMMYSEILDYHNVDQVAPEGALPLESQALP*
>336937
MSDLQGRKVFKVFSQDFIVDERYNVTKELGQGAYGIVCAASNIQTNEGVAIKKVTNVFSKKILAKRALREIKLLQHFRGHRNITCLYDMDIPRPDNFNEVYLYEGKDEANGPELMECDLAAIIRSGQPLTDAHFQSFIYQILCGLKYIHSANVLHRDLKPGNLLVNADCELKICDFGLARGFSVDPDENAGYMTEYVATRWYRAPEIMLSFPSYTKAIDVWSVGCILAELLGGRPFFKGRDYVDQLNQILHYLGTPNEETLCRIGSPRAQEYVRNLPYMHKIPFQKLFPNANPDALDLLDRMLAFDPSSRISVEQALEHPYLSIWHDASDEPSCPTPFDFSFEVVEEVSDMRKMILDEVVRFRAHVRQPSHVQAAMAAMQQGQAQTNVPIPDGHHGASWREEDPRPQEAGAGVAGQMSDLEASLQRGMDAMH*
>356456
MEAPQGGYPPQEQEHGAPSMAPQPGAPAPAPAPAPTHGGKKKRAYAGQAFEFGVGANAALGGQMQGGGSYGGYPTPAQPEAFPAASYPGQQPVQPAGEAFAAPAPMGYQPPGPGYPAQAVPPVSQVTQQMADMTMAGRAPQAQPPVLLNQLYPTDLLTQPFNVAELDYPPPPIVLPPNTSVTPSPTANCPPKYVRSTLNAAPTTHSLLKKSRLPFALVIQPYASLHDSEDPVPVVSDQVISRCRRCRSYINPFVTFLDQGHRWRCNMCNLTNDVPQTFDWDPATQTSLDRWQRPELNHAVVEFIAPQEYMVRPPQPLVYLFLIDVSYSSVTSGLLATSARCIRESLDRIPNADRRTRLGFIAVDSSLHYFTIPRDGSESSDPSMLVVSDLDEPFLPIPGDLLVTLTECRENIEVFLDKLQEMFQNTQNAGCAMGSALRAGHRFISPVGGKLTVLTASLPNMGVGKLELREDKKVLGTSKESTLLQPGNTFYKSFAVECSKQQISVDMFLFSSAYQDVASLSNLPRYTGGQTYFYPGWNAARSEDAIKFAKEFSDYLSSEIGLEAVLRVRATTGLRMSTFYGNFFNRSSDLCAFPAFPRDQAYVVEVAIDETVNRNVVCLQTAVLHTTCNGERRIRVLTLALPTTQSLADVYASADQAAIATYFSHKAVERVLNSGLEQARDALQSKLIELLSTYRKELAGGSVGGGGLQFPANLRGLPVLFLALMKNVGLRKSAQIPTDLRSAALCLLSTLPLPLLIQYIYPKLYCLHDMPEEAGTPDPQTGEIILPPLCNLSSERLVPYGLYLIDDGQTQFLWVGRDAIPDLIKDAFGVEDKGQLRVGKQFLPELESDLNERIRAVIQKSRDVQSRGVGSIIHPHIYVVKEDGEPGLRLWAQTMLVEDRADQGVSLQQWMGVIREKLPSLTFAMVQPNQGGSRKISFNVSDQYDIQDVIGEGAYGVVCSALHKPSGQKVAIKKITPFDHSMFCLRTLREMKLLRYFNHENIISILDIQKPRNFESFSEVYLIQELMETDMHRVIRTQDLSDDHCQYFIYQTLRALKAMHSANVLHRDLKPSNLLLNANCDLKVCDFGLARSAASTDDNSGFMTEYVATRWYRAPEIMLTFKEYTKAIDVWSVGCILAEMLSGKPLFPGKDYHHQLTLILDVLGTPTMEDYYGIKSRRAREYIRSLPFKKKIPLKVLFPKTSDLALDLLEKLLAFNPAKRITVEDALRHPYLEPYHDPDDEPTAEPIPEEFFDFDKAKDSLSKEQLKVLIYEEIMR*
>337569
MVQPNQGGSRKISFNVSDQYDIQDVIGEGAYGVVCSALHKPSGQKVAIKKITPFDHSMFCLRTLREMKLLRYFNHENIISILDIQKPRNFESFSEVYLIQELMETDMHRVIRTQDLSDDHCQYFIYQTLRALKAMHSANVLHRDLKPSNLLLNANCDLKVCDFGLARSAASTDDNSGFMTEYVATRWYRAPEIMLTFKEYTKAIDVWSVGCILAEMLSGKPLFPGKDYHHQLTLILDVLGTPTMEDYYGIKSRRAREYIRSLPFKKKIPLKVLFPKTSDLALDLLEKLLAFNPAKRITVEDALRHPYLEPYHDPDDEPTAEPIPEEFFDFDKAKDSLSKEQLKVLIYEEIMR*
>341724
MAEFVRAQIFGTTFEITTRYTDLQPVGMGAFGLVCSARDQLTNQAVAVKKIMKPFSTPVLAKRTYRELKLLKHLRHENVISLSDIFISPLEDIYFVTELLGTDLHRLLTSRPLEKQFIQYFLYQILRGLKYVHSAGVVHRDLKPSNILINENCDLKICDFGLARVQDPQMTGYVSTRYYRAPEIMLTWQKYDVEVDVWSAGCIFAEMLSGKPLFPGKDHVNQFSIITELLGSPPEEVIKTICSANTLQFVQSLPKRERQPLSQKFKDADPLAVDLLEKMLVFDPKQRISAADGLAHEYLAPYHDPTDEPVANEKFDWSFNDADLPVDTWKIMMYSEILDYHNVDQAAPESALSLDNTLGTVPR*
>332332
MAEFVRAQIFGTTFEITTSRSEWGRLVSSGMLHPAISITQRLCPKPANSSLQTHDITNNGGSARDQLTNQAVAVKKIMKPFSTPVLAKLGLAVLELSADPSFRLQQVISLSDIFISPLEDILLTSRPLEKQFIQYFLYQILRGLKYVHSAGVVHRDLKPSNILINENCDLKICDFGLARVQDPQMTGYVSTRYYRAPEIMLTWQKYDVEVDVWSAGCIFAEMLSGKPLFPGKDHVNQFSIITELLGSPPEEVIKTICSANDLADMLLVAVDLLEKMLVFDPKQRISAADGLAHEYLAPYHDPTDEPVANEKFDWSFNDADLPVDTWKIMMYSEILDYHNVDQAAPESALSLDNTLGTVPRVFDNALGWGNSTVRKMSVGIWELLDFCSMLGPGVMLNSNIMVVGYCDKGKA*
>99398
MQRGLKYVHSAGVVHRDLKPSNILINENCDLKICDFGLARVQDPQMTGYVSTRYYRAPEIMLTWQKYDVEVDVWSAGCIFAEMLSGKPLFPGKDHVNQFSIITELLGSPPEEVIKTICSANTLQFVQSLPKRERQPLSQKFKDADPLAVDLLEKMLVFDPKQRISAADGLAHEYLAPYHDPTDEPVANEKFDWSFNDADLPVDTWKIMMYESPALDCCYSISGSSVHTRIIR*
>2938
MFCLRTLREMKLLRYFNHENIISILDIQKPRNFESFSEVYLIQELMETDMHRVIRTQDLSDDHCQYFIYQTLRALKAMHSANVLHRDLKPSNLLLNANCDLKVCDFGLARSAASTDDNSGFMTEYVATRWYRAPEIMLTFKEYTKAIDVWSVGCILAEMLSGKPLFPGKDYHHQLTLILDVLDIRSGS*
