# Supplementary material for: Genome-Wide Identification of Mitogen-Activated Protein Kinase Gene Family across Fungal Lineage Shows Presence of Novel and Diverse Activation Loop Motifs
Source: PLoS One. 2016 Feb 26;11(2):e0149861. doi: 10.1371/journal.pone.0149861 (PMC4769017; doi:10.1371/journal.pone.0149861)
Supplement: S1 Appendix — (ZIP) [file pone.0149861.s001.zip › No. of Identified MAPKs/Gyrodon lividus BX.txt]

>799680
MLQRHSFTALNSTFVVDSEYQFVKELGQGAYGCVVAARHRRSGEGCAIKKITNINTKRILTKRCLREIRLLHHFRGHKNITCLYDMDIVFQPNGNFDEVYLYEELMEADLHAIIRSGQPLTDAHFQSFLYQTLCGLKYIHSANVLHRDLKPGNLLVNADCELKICDFGLARGFTPGGGASKSAGNQGFMTEYVATRWYRAPEIMLSFANYTTAIDVWSVGCILAELLGGKPIFKGRDYVDQLNQILHYLGTPSEDTLRRVGSPRAQDYIRSLPIKPRVPFATLYPHANPLAIDLLSQMLCFDPAKRISCEQALNHPYLQVWHDPADEPVCETKFDFSFEEEDSIEGMKKLIVEEVNSFRAEVRAQARAAGQIRRQDSLPIPSRDEILSSPVHEYGPVTGATSGFTAPSSRKPPSPVMEDPSDALEKELAGTHIGR*
>805839
MDIVFQPNGNFDEVYLYEELMEADLHAIIRSGQPLTDAHFQSFLYQTLCGLKYIHSANVLHRDLKPGNLLVNADCELKICDFGLARGFTPGGGASKSAGNQGFMTEYVATRWYRAPEIMLSFANYTTAIDVWSVGCILAELLGGKPIFKGRDYVDQLNQILHYLGTPSEDTLRRVGSPRAQDYIRSLPIKPRVPFATLYPHANPLAIDLLSQMLCFDPAKRISCEQALNHPYLQVWHDPADEPVCETKFDFSFEEEDSIEGMKKLIVEEVNSFRAEVRAQARAAGQIRRQDSLPIPSRDEILSSPVHEYGPVTGATSGFTAPSSRKPPSPVMEDPSDALEKELAGTHIGR*
>813292
MATSPTLSTTVLGKRKKPPLVLQLSSSSVSSGITPVAGPSTNPTAELAASNSKPSLKVGKKARYQCTYSGCVKSYSKPSRLAEHSRSHTGERPFTCTECGKSYLRETHLHAHSKSHLPESDRPYVCIESFDCHKRFWTLQHLVVHKNSHRGDKSYICQAVDCDEVFAKHHQLRAHICEAHSPPGTKPYICSHPGCTKSFVTNQKLRGHVKTHDVKRYTCSHLDCLPGPDRDPVYFGTWTVLQAHIRNDHPPTCMQPSCEGRTFASQHNLRAHQKLHEQQEVETLLHFGLDVSAPGDASDPKGSRKHRRGGELGRDWKCDFVGCEKDFKSKKALTTHHNVVHLRQRNHICPHLHCKSAFGYKHLLERHLAKIHSSNSALGETSFEESVTTDTGDAHMDIEAITGKAYASRSLKSRSICCPYPDVDALRASTPVVEASRCSSSKTCEHVLTRAYDLRRHLKAEHGVDADKEKRILTKRCLREIRGHKNITCLYDMDIVFQPNGNFDEVYLYEELMEADLHAIIRSGQPLTDAHFQSFLYQTLCGLKYIHSANVLHRDLKPGNLLVNADCELKICDFGLARGFTPGGGASKSAGNQGFMTEYVATRWYRAPEIMLSFANYTTAIDVWSVGCILAELLGGKPIFKGRESCTIWVLLLRTLYAELAHLEFAQDYIRSLPIKPRVPFATLYPHANPLAIDLLSQMLCFDPAKRISCEQALNHPYLQVWHDPADEPVCETKFDFSFEEEDSIEGMKKLIVEEVNSFRAEVRAQARAAGQIRRQDSLPIPSRDEILSSPVHEYGPVTGATSGFTAPSSRKPPSPVMEDPSDALEKELAGTHIGR*
>261448
MANKSNNDSDDQSSSPVASAASESMDRGRSRVRQPSNQLLEHYSMKKRGYHTFMSSFGKVFHVEKRWKLIREMGSGAYGVVVSAADEISGETVAIKLVTRVFEKVQLAKRALREITLLRHFANHENITGLIDVDAISPDFQEIYIFMEPMEADLHQIIKSGQTLTNEHVQYFLYQILRGMKYIHSASVIHRDLKPGNLLVNSDCELKICDFGLSRGFDAVPDEHTSGHLTEYVATRWYRAPEIMLAFRGYTTAIDVWSIGCIFAELLLGRPLFKGKDYVDQVNKILDVLGTPGESVIHRIGSDKAQAYIRSLPVKEGVPLRKLLPTADLQALDLLEKMITFDPTSRIAVLDALSHPWLASYHEESDEPYCPTKFERWRDIEKLETLEEFREALWKEIEDYRMDVRGLKPEAASLPRVVEESQILLSPSRSPGKSIKSPMTEAGSTPLDVSLPRVSSPKQEGDAIDTLVPPTTTSELLRSTTPTDPVVTYARRSSILPPARQSSTSTYNSPLTSTIQHPLPTMTDGLPTTSGHGVAFPSETYVVPARSRAASTTGGDISLRKLLRTLSTVSIHESVEGLPDGLAGVAPIGQFITGQKSDADAPPSEMPMEFADKGGQDDDSGDGR*
>881792
MAGNPIDPLQALSAALAVPADSKEQADLLATLRESLEVHPAPIPILCTTLIKTVSGAGDSLLKRWVLDLLHFAIARSSLSQEVRTQLSSQSVETLGSLLHDANARTVKVAIQCLTTVCPLLFRSLCANRTHRQQWDILCQCKSRILEFVALPTANNGVKLSAVKFMQRVILLQTRGVSDPRLQNKNDPGIATIPADHPFMSGAALEAEGMKLLENVITILYTNQNTDILTAVLNSWSNLVKQRPALVQLVVSSLASWTPVALASLSASSVKSVEKSIRILLIHLSRGPHGSAFGAQINEALSQQAARMERASAEEKARKAAVAATATEATKKRSLPIGPAADQPTDPKRLKVEVDNAAANSAAFLAAFDFTTLPMALITDLIVANLQAFTEPTLLNLVQAYRQSRGMPAVPQPQPPDSISVETGPTAEPNLPVKDEPLDPLQMDIDEEEMEYEPDRLNEALSGGVEVADEEEAPTDIPEVALSLDLSDFKLPSPKDLSGTDRYALMRGAVSRICDGAEELQGGSHAVSAGSGVLPNDMWMLLIIRMITRVAEPEAEIPQNEDEFKEKDDDKSIDFYTRQDKLRQTLCDYVMADFPSRLRLATTWMNEEWYNDRIRIGNDPNWRSNYDSWLNQIVSSYQTILESKTDGKPDNKDKAFAKFLLDLPSVPPDVLDLLRDLSVDPEKMHVGFTSLREFVLERPSFRAEALRVLLDLTTHPEPVTRRAAINTVRRWVPGAEPMDSMIRDFALQVLRRLQKRPSKDAKIIDTPADGSPEDENMEDGQLPSEDLIQTPYLLEDIELPAEKSHVLQHVELLFALSVKAPEFLDEMFAAYGQMDVSVQEAVQDLITALIKSLGSSNGKLLTLMRTCPPGSESLALRVLSIFTEHGRPSAQLVALVKGLISERDLDARFLIPIIAEMDKADIMRYLPRIVSILNGQQEPKNLVRSVFSSVVTTPPQTFGSVTSNLPRVRQSELLTPAELMVLLHEAEKEIGLKSAIEAIGICFSMTDVFRSEILAVVMQQIVDEPVLPVLFLRTLMMDSATVALRPGYPSGNHVQVSCGLCFNYPAVAPHYEENMAKPSLVGREQLRELVDKQPSLKSGLREYVTKKAGNKARVAGFLDIFGEDDNTHSSTPVDVAVTRYVERTGYHTFMSSFGKVFHVEKRWKLIREMGSGAYGVVVSAADEISGETVAIKLVTRVFEKVQLAKRALREITLLRHFANHENITGLIDVDAISPDFQEIYIFMEPMEADLHQIIKSGQTLTNEHVQYFLYQILRGMKYIHSASVIHRDLKPGNLLVNSDCELKICDFGLSRGFDAVPDEHTSGHLTEYVATRWYRAPEIMLAFRGYTTAIDVWSIGCIFAELLLGRPLFKGKDYVDQVNKILDVLGTPGESVIHRIGSDKVSDCCWTEHEVTASRVQQAQAYIRSLPVKEGVPLRKLLPTADLQALDLLEKMITFDPTSRIAVLDALSHPWLASYHEESDEPYCPTKFERWRDIEKLETLEEFREALWKEIEDYRMDVRGLKPEAASLPRVVEESQILLSPSRSPGKSIKSPMTEAGSTPLDVSLPRVSSPKQEGDAIDTLVPPTTTSELLRSTTPTDPVVTYARRSSILPPARQSSTSTYNSPLTSTIQHPLPTMTDGLPTTSGHGVAFPSETYVVPARSRAASTTGGDISLRKLLRTLSTVSIHESVEGLPDGLAGVAPIGQFITGQKSDADAPPSEMPMEFADKGGQDDDSGDGR*
>882828
MSSDHRLENFTMDSAYRVLEVIGEGAYGIVCSAIHQPSQRKVAIKRITPFDHTMFCLRTLREIKLLRHFHHENIISILDILRPPSFELFREVYLVQELMETDLHRVIRTQSLSDDHCQYFIYQALRALKALHSADVLHRDLKPSNLLLNANCDLKLCDFGLARSARPPPNVANDSSTFMTEYVATRWYRAPEVMLTFKEYTRAIDMWSVGCVLAEMLSGKPMFPGRDYHDQLSLILDVLGTPSIDDFYAISSPRSREYIRALPFRKGKDFKTMFSGANELAIDFLEKCLTFSPKRRITAVEALQHPYFEPYHDSDDEPVADPIDPSFFDFDNGEPLEKEQLKVPPRPVEYSARNESLHQPPPVPPLPPGLIARSQSQSSPPPSLPHFDPPLAAPRPHRLDPNLPANMARTLDNQAAAFQHPAAPYNNLHPAISPRPYQQSSANYNPGGFAHPSQIPGHRVSVQPPSNSNSLNGWNSANSAAAIPLPVSPRPPQQVPYQPQFQTPPPPHRASLSPSMATMSYNPPPQQPHIHPRSASVHSSYAPPHVPSPPRQNGSPSLTAPLPTIQSLTAALPTVQQPNHDPALKVNWARDVLMLADRTQQNSSGDTPPVGPVIIQDPQLLRLSQVAVPLIVQIASLQYPTPLPIHVAEAIYLRATFAASGAYPDHVPHNPRVAFRDFEQAARVGYAQAWFRLGRDYENFNDVTHARDCFERGAKLNVESCVYRMGMAHLMGQLGLPAQPEVAIPFLHRAATLASVQVPQPAYVYGLLLLGEFSHVTIPPQLFAPFIPPHSSVQQEARLHLERAAFLHFAPAQYKLGHAYEFALPPFPFDALLSVQYYSLASQQSEVEADMALSKWFLCGAEGAFEKDENLAFTFAEKAARKGLPSAEFAMGYYKEVGVGGSKDIEAARMWYKMASDHGNTDAVARLGALSQPSPQALSRQEHDNITEDKLVRKRTQARQRSERTDGAAPKPSLEDGRQVLEVIRKNSIARHPAHGPGPAPGAALPPVSEQPVATSISPRMNQGPGPGPGPSQGPQPPRQFPNQHRYTLVDPGSNTVGSSPPPSRTQSPSYARPAGRPPGQRMGSGGPGSASPMPSQGGPPDMGGDASQQPSSRPQAKGPTTFAEMGIQGVKLEEKDCIIM*
>801239
MPDNAPTAAHSKSKHGHAASQAPPAPRKVRFNVGTQYQVLDVVGEGAYGIVCSAVHRPSGRKVAIKKIAPFDHSMFCLRTLRELKLLKFLSEAGVSENIISILDIIKPPSLDAFKEVYLIQELMETDMHRVIRTQDLSDDHAQYFIYQTLRALKALHSADVIHRDLKPSNLLLNANCDLKVCDFGLARSVKTAEPSGTETGFMTEYVATRWYRAPEIMLTFKQYTKAIDVWSVGCILAEMLSGKPLFPGRDYHHQLTLILDVLGTPTLDEFYAITTRRSRDYIRALPFRKRRPFAQLFPNANPLAVDFLTKTLTFDPKKRITVEEALAHPYLEAYHDPDDEPIAPPLDPEFFEFDLHKDDISREQLKELLYEEIMSFRPAPIT*
>821620
MFCLRTLREIKLLRHFHHENIISILDILRPPSFELFREVYLVQELMETDLHRVIRTQSLSDDHCQYFIYQALRALKALHSADVLHRDLKPSNLLLNANCDLKLCDFGLARSARPPPNVANDSSTFMTEYVATRWYRAPEVMLTFKEYTRAIDMWSVGCVLAEMLSGKPMFPGRDYHDQLSLILDVLGTPSIDDFYAISSPRSREYIRALPFRKGKDFKTMFSGANELAIDFLEKCLTFSPKRRITAVEALQHPYFEPYHDSDDEPVADPIDPSFFDFDNGEPLEKEQLKVPPRPVEYSARNESLHQPPPVPPLPPGLIARSQSQSSPPPSLPHFDPPLAAPRPHRLDPNLPANMARTLDNQAAAFQHPAAPYNNLHPAISPRPYQQSSANYNPGGFAHPSQIPGHRVSVQPPSNSNSLNGWNSANSAAAIPLPVSPRPPQQVPYQPQFQTPPPPHRASLSPSMATMSYNPPPQQPHIHPRSASVHSSYAPPHVPSPPRQNGSPSLTAPLPTIQSLTAALPTVQQPNHDPALKVNWARDVLMLADRTQQNSSGDTPPVGPVIIQDPQLLRLSQVAVPLIVQIASLQYPTPLPIHVAEAIYLRATFAASGAYPDHVPHNPRVAFRDFEQAARVGYAQAWFRLGRDYENFNDVTHARDCFERGAKLNRMGMAHLMGQLGLPAQPEVAIPFLHRAATLASVQVPQPAYVYGLLLLGEFSHVTIPPQLFAPFIPPHSSVQQEARLHLERAAFLHFAPAQYKLGHAYEFALPPFPFDALLSVQYYSLASQQSEVEADMALSKWFLCGAEGAFEKDENLAFTFAEKAARKGLPSAEFAMGYYKEVGVGGSKDIEAARMWYKMASDHGNTDAVARLGALSQPSPQALSRQEHDNITEDKLVRKRTQARQRSERTDGAAPKPSLEDGRQVLEVIRKNSIARHPAHGPGPAPGAALPPVSEQPVATSISPRMNQGPGPGPGPSQGPQPPRQFPNQHRYTLVDPGSNTVGSSPPPSRTQSPSYARPAGRPPGQRMGSGGPGSASPMPSQGGPPDMGGDASQQPSSRPQAKGPTTFAEMGIQGVKLEEKDCIIM*
>572635
METDMHRVIRTQDLSDDHAQYFIYQTLRALKALHSADVIHRDLKPSNLLLNANCDLKVCDFGLARSVKTAEPSGTETGFMTEYVATRWYRAPEIMLTFKQYTKAIDVWSVGCILAEMLSGKPLFPGRDYHHQLTLILDVLGTPTLDEFYAITTRRSRDYIRALPFRKRRPFAQLFPNANPLAVDFLTKTLTFDPKKRITVEEALAHPYLEAYHDPDDEPIAPPLDPEFFEFDLHKDDISREQLKELLYEEIMSFRPAPIT*
>689474
MTAAAAPPAGKSRIQKPMPKFEIGEYPWILHSLGEGAYGTVAAALHKPSGRQVAIKKILPFEHTLFCLRTLRELKLLKFFSETCVNENIISILDIVKPASLEDFKEVYFIQELMQTDLHRVIRTQSLSDDHCQYFIYQVLRALKSIHSADIVHRDLKPANLLLNANCDLKVCDFGLARSINSTAPGGKEMGLMTEYVATRWYRAPEIMLSFKMYTKAVDIWAVGCVLAELLTGKPLFPGRDYGHQLDLILDVIGTPTLDEFYSITSRRSRDYIRALPIRKRKQFTQLFPKASADAIDFLHKTLTFDPKKRLTVDEALDHPYLAAYHDPQDEPVVASLDPDYFDFDREPSTLHKLPLGFPYSRSLHRVQRRPHQSRTERWAATASPKYADLTVSSRAPI*
