# Supplementary material for: Genome-Wide Identification of Mitogen-Activated Protein Kinase Gene Family across Fungal Lineage Shows Presence of Novel and Diverse Activation Loop Motifs
Source: PLoS One. 2016 Feb 26;11(2):e0149861. doi: 10.1371/journal.pone.0149861 (PMC4769017; doi:10.1371/journal.pone.0149861)
Supplement: S1 Appendix — (ZIP) [file pone.0149861.s001.zip › No. of Identified MAPKs/Hebeloma cylindrosporum h7.txt]

>156206
MQRHTFTALNSTFIVDSEYKFVKELGQGAYGCVVAAQHRRSGEGCAIKKITNINSKRILTKRCLREIRLLHHFRGHKNITCLYDMDIVFQPNGNFDAVYLYQELMEADLHAIIRSGQSLTDSHYQSFIYQTLCGLKYIHSANVLHRDLKPGNLLLNADCELKICDFGLARGYTPGGGGTSKAAGNQGFMTEYVATRWYRAPEIMLSFANYSTAIDVWSVGCILAELLGGKPIYRGKDYVDQLNQILHYLGTPSEETLRRVGSPRAQDYIRSLPKKPRVPFSTLFPQANPLASDLLSQLLCFDPAKRMSCEQALGHPYFQVWCDPADEPVCHSTFDFGFENEDSMDGMKRLIVDEVNSFRAEIRSQVRVEGQLEIHRQDGSLPPIPSRDEILSSPVQEFQYVDRHASAGKRPRSPVLDDPSEEFERELSSTHL*
>156221
MEADLHAIIRSGQSLTDSHYQSFIYQTLCGLKYIHSANVLHRDLKPGNLLLNADCELKICDFGLARGYTPGGGGTSKAAGNQGFMTEYVATRWYRAPEIMLSFANYSTAIDVWSVGCILAELLGGKPIYRGKDYVDQLNQILHYLGTPSEETLRRVGSPRAQDYIRSLPKKPRVPFSTLFPQANPLASDLLSQLLCFDPAKRMSCEQALGHPYFQVWCDPADEPVCHSTFDFGFENEDSMDGMKRLIVDEVNSFRAEIRSQVRVEGQLEIHRQEFVIVFLSQAFNPSNVFSFQW*
>366893
MSRPAKSPRRSPPRASRSRRHDPELKEDGDVSPSPVASPASWNVDRGRSRVKRPSNPFSEESLRRRGYHSIVSSFQKVFHLERRWKLVRELGSGAYGVVISAADEISGETVAIKLVTRVFEKIQFAKRALREITLLRHFSHHGNITGLIDVDAISPDFSEIYIFMEPMEADLHQIIRSGQVLTNEHVQYFTYQILRGMKFIHSAGVIHRDLKPGNLLVNADCELKICDFGLSRGYDTAPDENASHLTEYVATRWYRAPEIMLAYRKYDTAIDVWSIGCILAELLIGAPLFKGKDYVDQLNKIFAVLGTPDANVIRKIGSPKAQAYVRSLPIKRVVPFRKVIPKGDAQALDLLAHMLCFDPSKRISVPGALEHAWLAAYHDPIDEPDCPYKFEKWREIEELETMEDFREALWNEIEAYRREVRGLDHLELSALPPLSVSPSSMSPLQPEVVPQPPFPPPSHPPPAAPITPAIKFEEDVFRRSPSQSYAKPTEEPTANISEGMEESATEKRKEAEDVLPEFMPSISPETYRRSVTTPTDPVVTYARRSSIMQPSRQGSTYNSPLPGSYVPAFVDGASGLTDSNKLGQSSTIAFPTQGYVVPARSRTGSTTGGEITRKLLRTLSTVSIHESVEGLAGGLAGIAPIGKYITEVNTEADAPPSEVPRDFGITSESEDGTEDSGSKAKSDNPHGSSPPAPAAKKPGAGRFVVG*
>9157
MASSPVDPLQTLQAALSAPANSQEQADLLSNLRETLEIHPAPIPILAQTLINVVVNAGDSLLKRWVLDLFHFAICRSSLTLDQRTQMALKALDTLVQLLDDPKPATVKVAIQCLATVYPLVFRHLCTNRSNPAAWNTLSAAKSRIIDLLWASNINVGIRLSAMKFAQRVILVQTRGVSDPRLQNKNDPNISFCPVDHPFIPVSKLEAEGQKLLEALAGLLYNSQDVDLLSAMLNSWVNLVKLRPATLPLVISTLRSWTPAALGGLSASSVKSIEKSIRILLVHISRITAGSQYAGQITEALNIQGQRMDKASADEKKRKAAALESRKRPASASNEPTDSNKRIKLETEVAPQPTPNPSSAFLSAFDFTSLPAALITNLIVANLEAFTEPQLIALVNTYRQTHGLNFLQPPTAPSATPPTITSAIPTAPRNHVEKSLTPTPQTQPPPVKDEPVDPLQMDIDEELEYEPEKLNEELSGVAIGPEDDLAAGGPAPDIADLTLLEFNLPPPKDLSEGDRKTLIHGSISRIWDGAEELRAMGEGIAPESAQAGGSSAAEMWMLLLLRMITRVAEPPADLDDSMGESSKEVAVHDFYLRQDQLRQTLCDYIMSDFPSRVRLATTWMNEEWYNDQIRLKKDRDWRPNYEAWLNQVVASYQTVLDGKDKTFARFLLDLPSIPADVLELLRELCTDSSSPDRMQVGFTTLRGMVMQRPSLRMEALNILLELTTHEEKRIRGAANNTVKLWVPNTQPMDTVIREFALQMLRKLQLRSSTESRPAQVDVTMANGDSHEGDDGMVDEIVPEKSEIPKEPGEEVEDGQLPQGDLVHTPYLPERIELPAKKAQVLQHVELLFALSVKVPEFLDKIFSAYGLMDVTVQEAIQDLITALIRSLGSSHGKLLTLMRQCPAGAESLALRVLTIFTEHGRPSSQLVALVKALINERNLDARFLTPIIAEMDKADIIRYLPRIVSSLNGQPEAKNLVRSVFSSIVTTPPQTFGSVTSNLPRVRQSELLTPAELMVLLHYSEKEIGVKSAMEAIGICFQMTDVFRSEILAVVMQQIMDEPVLPVLFLRTVIQAVTTYKTLVNFVSTTLLSRLITKKIWTNAPLWEGFIRCAKAIAPASFGALLQLPKHQLRELVDKQPSLKSGLRDYVTKKAPNKARGAGFLDIFGEPEDGNVGSASGTPTPQAVEVPASAARLNLAVPRRRCTTNPKRSPPRASRSRRHDPELKEDGDVSPSPVASPASWNVDRGRSRVKRPSNPFSEESLRRRGYHSIVSSFQKVFHLERRWKLVRELGSGAYGVVISAADEISGETVAIKLVTRVFEKIQFAKRALREITLLRHFSHHGNITGLIDVDAISPDFSEIYIFMEPMEADLHQIIRSGQVLTNEHVQYFTYQILRGMKFIHSAGVIHRDLKPGNLLVNADCELKICDFGLSRGYDTAPDENASHLTEYVATRWYRAPEIMLAYRKYDTAIDVWSIGCILAELLIGAPLFKGKEYELLSSSLLIIHKTPGTPDANVIRKIGSPKAQAYVRSLPIKRVVPFRKVIPKGDAQALDLLAHMLCFDPSKRISVPGALEHAWLAAYHDPIDEPDCPYKFEKWREIEELETMEDFREALWNEIEAYRREVRGLDHLELSALPPLSVSPSSMSPLQPEVVPQPPFPPPSHPPPAAPITPAIKFEEDVFRRSPSQSYAKPTEEPTANISEGMEESATEKRKEAEDVLPEFMPSISPETYRRSVTTPTDPVVTYARRSSIMQPSRQGSTYNSPLPGSYVPAFVDGASGLTDSNKLGQSSTIAFPTQGYVVPARSRTGSTTGGEITRKLLRTLSTVSIHESVEGLAGGLAGIAPIGKYITEVNTEADAPPSEVPRDFGITSESEDGTEDSGSKAKSDNPHGSSPPAPAAKKPGAGRFVVG*
>67588
MCHSCRGYHSIVSSFQKVFHLERRWKLVRELGSGAYGVVISAADEISGETVAIKLVTRVFEKIQFAKRALREITLLRHFSHHGNITGLIDVDAISPDFSEIYIFMEPMEADLHQIIRSGQVLTNEHVQYFTYQILRGMKFIHSAGVIHRDLKPGNLLVNADCELKICDFGLSRGYDTAPDENASHLTEYVATRWYRAPEIMLAYRLVFISASLVDVWSIGCILAELLIGAPLFKGKEYELLSSSLLIIHKTPGTPDANVIRKIGSPKAQAYVRSLPIKRVVPFRKVIPKGDAQALDLLAHMLCFDPSKRISVPGALEHAWLAAYHDPIDEPDCPYKFEKWREIEELETMEDFREALWNEIEAYRREVR
>77457
MSDDRLDNFITGTNYQPLDVIGEGAYGIVCSAVHIPTGRKVAIKRISPFEHSMFCLRTLREIKLLRHFHHENIIAILDILKSPTLADFKEVYLVQELMETDLHRVIRTQELSDDHCQYFIYQTLRALKALHSADVLHRDLKPSNLLLNSNCDLKICDFGLARSARPPPDADDTSTFMTEYVATRWYRAPEVMLTFKEYTRAIDVWSVGCVLAEMLSGRPLFPGRDYHHQLSLILETLGTPSIDDFYAINSQRSREYIRALPFRRKKNFAQMFPNANPLAIDLMEKCLAFSPKKRLDVSEALRHPYLSPYHDLDDEPTAAPLDPSFFDFDIGEPLTKEELKGITFLRFFCVACLSSHHTFLQCVYMKRLHGQRMIIEHHYFFRNTHNVIPHVFLLVVI*
>439783
MSSRKTPKPLPKFEIGDDYQLLHAIGEGAYGTVAAALHKPSGRQVAIKKILPFDHTLFCLRTLRELKLLKFFSETCVNENIISILDIIKPPTLESFTEIYFIQELMQTDLHRVIRTQHLTDDHCQYFVYQTLRALKSIHSADIVHRDLKPANLLLNANCDLKVCDFGLARSVKTSVPGGKEVGLMTEYVATRWYRAPEIMLSFKMYTKAIDIWAVGCILAELLTGRPLFPGRDYSHQLDLILDVIGTPSLDEFYAITSRRSRDYIRALPIRKKRPFPTLFPQASAEAIDFLSKTLTFDPKKRMAVDEALEHPYLAAYHDPEDEPVVTPLSPSYFEFDLHKDDLSKDQLKELLYEEVLSFVPSI*
>267232
MPDPAAAQPQPPAKAPAPRKVRFNVGTQYQVLDVVGEGAYGIVCSAVHRPSGRKVAIKKIAPFDHSMFCLRTLRELKLLKFLSEAGVSENIISILDIIKPPSIEAFKEVYLIQELMETDMHRVIRTQDLSDDHAQYFIYQTLRALKALHSADVIHRDLKPSNLLLNANCDLKVCDFGLARSVKTAEPSGTETGFMTEYVATRWYRAPEIMLTFKQYTKAIDVWSVGCILAEMLSSKPLFPGRDYHHQLTLILDVLGTPTLDEFYAITTRRSRDYIRALPFRKRRPFATLFPNANPLAVDFLTKTLTFDPKKRITVEDALAHPYLEAYHDPEDEPVAPPLDPEFFEFDLHKDDISREQLKELLYEEIMSFQPAPIT*
>13526
MIAPVSYEDLSVGRLILEGFKVNAHLDLDIDEYFHVRPGETLSSHHHEHRVGGKGANQAVAIARAGGDARFYGTIGRDGDWIQKKMYEYEVDIRGLVTTEEQPTGRAIIQVDRKGENSISANYSQVHEEMDQEREECVFANSTHLLLQNEIHMSSTYYAIHNSVRATIIMNPSPLPSEEQIREFPWDRIHWLIVNEAEAEGLYYSIAEVSSPGRKGLSTRELVFGLSAQPALRDTNIICTLGSDGVLAFVPTFHRPKTVHEAPSFMHLPAARLMGYVKDTTGAGDCFTGYFVQGLMEHGPRGKVGEDIQEHDIVRILKNCVYTSRLKLCRLLECIEFFVEFGLDKERYDKEVFSRFAKDEKETTVRHGGRRQGTANSDKHCSSFLSSTMQEQEQDMSDDRLDNFITGTNYQPLDVIGEGAYGIVCSAVHIPTGRKVAIKRISPFEHSMFCLRTLREIKLLRHFHHENIIAILDILKSPTLADFKEVYLVQELMETDLHRVIRTQELSDDHCQYFIYQTLRALKALHSADVLHRDLKPSNLLLNSNCDLKICDFGLARSARPPPDADDTSTFMTEYVATRWYRAPEVMLTFKEYTRAIDVWSVGCVLAEMLSGRPLFPGRDYDFYAINSQRSREYIRALPFRRKKNFAQMFPNANPLAIDLMEKCLAFSPKKRLDVSEALRHPYLSPYHDLDDEPTAAPLDPSFFDFDIGEPLTKEELKVRIYEEITRPENDNRAPLLLSKYS*
>416973
MSTSSQSAWVSPLLDIHPLFSPFSFLKVPLVSSGAFIIPHLADPTIQPIPSSAKDQLTGASVAIKKIMKPFSTPVLSKRTYRELKLLKHIQHENIISLSDVFISPLEDLYFVTELLGTDLHRLLTSRPLEKQFIQYFLYQILRGLKYVHSAGVVHRDLKPSNILVNENCDLKRCDFGLARIQDPQMTGYVSTRYYRAPEIMLTWQKYDVAVDIWSTGCIFAEMLEGKPLFPGKDHVNQFSIITELLGTPPDDVIESIASENTLRFVQSLPKRERIPFNQKLRTSDPDALDLLEKMLVFDPRKRIDATQSLAHEYVAPYHDPTDEPVAGEKFDWSFNDADLPVDTWKVMMYGEILDFHQVADGTGIATGIPEGALAGPENGQLSNGAPVTI*
>22322
MSFVKLSIFGTSFEVTTRYVDLQPVGMGAFGLVCSAKDQLTGASVAIKKIMKPFSTPVLSKRTYRELKLLKHIQHENIISLSDVFISPLEDLYFVTELLGTDLHRLLTSRPLEKQFIQYFLYQILRGLKYVHSAGVVHRDLKPSNILVNENCDLKRCDFGLARIQDPQMTGYVSTRYYRAPEIMLTWQKYDVAVDIWSTGCIFAEMLEGKPLFPGKDHVNQFSIITELLGTPPDDVIESIASENTLRFVQSLPKRERIPFNQKLRTSDPDALDLLEKMLVFDPRKRIDATQSLAHEYVAPYHDPTDEPVAGEKFDWSFNDADLPVDTWKVMMYGEILDFHQVADGTGIATGIPEGALAGPENATASPQRMAPRRPSAFDVSFPEEARAAEAAEQESLNRPAMQPRSSSAASTSSLGKRKALNQDDVIMAKRQQLPKAAYYQKKKREILEDDKLVIIGEDGDDEDSDGEKPIRELHGFSVFDPKHRNEMVSLEALEQDDGVDRQFEAAGDVVPSFINDEDAGQEEDMEPQYVHLSSILRYTMDYTDENEPFYIETQYAWYLLKAPSASYQPFYHHFYTPRRIAQLVISRALRHPQEGFAAFLKLFTSKVDIFGRTYLETHLWESVLYIQEAIQDEPEPKKIMAVPFVRHILRNTLSPNDSFRPTREKGPKRKPVPMRKGLIGNPDLAVLKAENQNPTRVTPRIAKLAQGLFREELMVVGGAPPPVNKAEEESNRKKMSARLRRLISRTLKGKKKINYTKDDRISLMADLYTAVSIEGTIYRVGDVVIVPGENLPNAIVGDKVHLEPDSRVDHYFWFGKIMYIIMENQVAHVQWFNHGSQTVIRELAHPQELFLSNDCGQVNLHDIVDKVTVHMGTQASPLQPEEYFCKFMHCTKVGSYTSIDMKHLELCATQLPPNNCSVCLLREESDMEAHPRELRDEYGNPDGVAFAGTLYHLEDFVHYRAEVGPANIGYITHIEIGKESKVTVRKVGRISHLGDILPEKVVRDERHLYLTEEQTSFKVKDLLRVIYVPCYESFQGPQATVEGWVEDSFDQYYLRYCFPRLNVTSWAERRRVSWEELHVCTPCCKERLRRRSNMKRFLAGAREKPLAVLDLFGGVGAFSRGLSEGSGSLTVAYAIEIGPSAARSFLYNSPETVVYNQCANEMLRYTIKSQQGHEVEVPKQKFNDRIPVPPPPRPGEIDVITAGFPCQSHSSLNMYKDANDVKSNLILTTLSFLDYYSPSFAYFENVPGFLRFSLNAVQANQHKVEGGLEMGGLKFLIRALLDMNYQVRFALLQAAHYGTPQRRVRFFLIAAKDGDILPELPQPTHDFPDSQTLDIKIGRGKEKIVPIRTAHGTAAHSFVTIGDAISDLPRFDWKHPRPEKEKPEKRKERRKREANIPSLECNSSKPYCGFQGQIGYFHPAKTTYQERARRNSTSDIQQYTKTVIPAKAERCVNIPLHPKADYHHLAPDQQEWQTVDPSSAVEAGWYGRLDKDGVFPTTVTNVDPTAKQSRVLNPYCYRMVTVRELARSQGFPDDFVFEAIGDNVVTMHRQIGNAVPLPVGYALGRELREALFTKWIGQREQAIVIEDDEDHARNVDDMDTD*
>267276
METDMHRVIRTQDLSDDHAQYFIYQTLRALKALHSADVIHRDLKPSNLLLNANCDLKVCDFGLARSVKTAEPSGTETGFMTEYVATRWYRAPEIMLTFKQYTKAIDVWSVGCILAEMLSSKPLFPGRDYHHQLTLILDVLGTPTLDEFYAITTRRSRDYIRALPFRKRRPFATLFPNANPLAVDFLTKTLTFDPKKRITVEDALAHPYLEAYVRPSLFFFLQCQILIYFSSCISTTQKTSPSHHPSTPSSSNSICIKMTSAANS*
>220391
MCEREHYIHPRYHQAAHARVLHRDLLADIVHRDLKPANLLLNANCDLKVCDFGLARSVKTSVPGGKEVGLMTEYVATRWYRAPEIMLSFKMYTKAIDIWAVGCILAELLTGRPLFPGRDYSHQLDLILDVIGTPSLDEFYAITSRRSRDYIRALPIRKKRPFPTLFPQASAEAIDFLSKTLTFDPKKRMAVDEALEHPYLAAYHDPEDEPVVTPLSPSYFEFDLHKDDLSKDQLKELLYEEVLSFVPSI*
