# Supplementary material for: Genome-Wide Identification of Mitogen-Activated Protein Kinase Gene Family across Fungal Lineage Shows Presence of Novel and Diverse Activation Loop Motifs
Source: PLoS One. 2016 Feb 26;11(2):e0149861. doi: 10.1371/journal.pone.0149861 (PMC4769017; doi:10.1371/journal.pone.0149861)
Supplement: S1 Appendix — (ZIP) [file pone.0149861.s001.zip › No. of Identified MAPKs/Hypholoma sublateritium.txt]

>78187
MLWAILILSTMRRISFTAFNTTFEINAEYEFVKPLGQGAYGCVISARHISSGQGYAIKKITNIDAKITCLYDMDIVFQPNGDFKEVYLYIRSGQPLTDAHYQSFVYQTLCGLKYIHSANVLHRDLKPGNLLVNADCVLKICDFGLARGYTPGGGASGNHGFMTEYVATRWYRAPEIMLSFANYSTAIDIWSVGCILAELLGGQPIFKGKDYIDQLNQILHYLGSPSEEALERVGSLRAQDYIRSLPFKPHVSFPKMYPQANPLALDALSKMLCFDPTERMSCEEALEHPYFRVWHLPPDEPICNRACDFSFEDENEVEGMKALIQHEVNMFQKEVRAREQARQVAQLRPVDSLPVPSRDDILRSPVNEGAPQHGATSSLTAAHIGEGPYSPVIDEPSEALERELAVADNDGFTALNSTFVVDSEYQFVKELGQGAYGCVVAARHRRSGEGCAIKKITNINTKRILTKRCLREIRLLHHFRGHKNITCLYDMDIVFQPSGNFDEVYLYEELMEADLHAIIRSGQPLTDAHFQSFIYQTLCGLKYIHSANVLHRDLKPGNLLVNADCELKICDFGLARGYTPGGGTSKAAGNQGFMTEYVATRWYRAPEIMLSFANYSTAIDVWSVGCILAELLGGKPIYKGRDYVDQLNQILHYLGTPSEDTLRRVGSPRAQDYIRSLPIKPRVPFSTLFPQANPLAIDLLSQMLCFDPAKRMSCEQALNHPYLQVWHDPADEPTCDSKFDFGFEEEDSIDGMKRLIIDEVNSFRAEVRAQARAAGQIRRQDSLPIPSRDEILSSPVQEYGPHHGATSSFTAAATTERPPSPIMDDPSEELERELASTHLAGRR*
>203555
MRRISFTAFNTTFEINAEYEFVKPLGQGAYGCVISARHISSGQGYAIKKITNIDAKGILTKRCLREIKLLHHFRGHRNITCLYDMDIVFQPNGDFKEVYLYEELMEADLHAIIRSGQPLTDAHYQSFVYQTLCGLKYIHSANVLHRDLKPGNLLVNADCVLKICDFGLARGYTPGGGASGNHGFMTEYVATRWYRAPEIMLSFANYSTAIDIWSVGCILAELLGGQPIFKGKDYIDQLNQILHYLGSPSEEALERVGSLRAQDYIRSLPFKPHVSFPKMYPQANPLALDALSKMLCFDPTERMSCEEALEHPYFRVWHLPPDEPICNRACDFSFEDENEVEGMKALIQHEVNMFQKEVRAREQARQVAQLRPVDSLPVPSRDDILRSPVNEGAPQHGATSSLTAAHIGEGPYSPVIDEPSEALERELAVADNDG*
>216822
MDIVFQPSGNFDEVYLYEELMEADLHAIIRSGQPLTDAHFQSFIYQTLCGLKYIHSANVLHRDLKPGNLLVNADCELKICDFGLARGYTPGGGTSKAAGNQGFMTEYVATRWYRAPEIMLSFANYSTAIDVWSVGCILAELLGGKPIYKGRDYVDQLNQILHYLGTPSEDTLRRVGSPRAQDYIRSLPIKPRVPFSTLFPQANPLAIDLLSQMLCFDPAKRMSCEQALNHPYLQVWHDPADEPTCDSKFDFGFEEEDSIDGMKRLIIDEVNSFRAEVRAQARAAGQIRRQDSLPIPSRDEILSSPVQEYGPHHGATSSFTAAATTERPPSPIMDDPSEELERELASTHLAGRR*
>77862
MPNDSDRDQKSKSASATSKTKDLSHVPCKFFKVGGCTAGSSCPFSHSSSAEPGQKETCTWFVKGNCKFGHKCALAHVLPGQSPSMDRKNKKAAQAAAAAGTGGADRKSVRPKREAASSSPALPLLAGGATAPTRGAARPPMGVPLKASISPSAPAPPLQDTDFAAFATLDDMEAQHAKQDEPEPAAAAATPAPALPPSAPRPTAPATAPVDFGPIGSPPTYRASQPTSPNGAFSPATSPRNHAHINGVNIAANRAASPAPLGTPTAGLSTSPFSAPGTQTSFMSGSYTGGGGGGGFGNMGMAASLGSGLAMMGGRKGWGDSADAAGSPARGGGAYGGLLSAQLASSLTGTRSGAFGEYDISVEYDDFGAGRRRAAAAREVAVEDEEMEDFLPSSLTELLTPEERSRRMSRSHSGQHPGGISQLSRELAAGAEPVLNGGGGGGGGGGGHRYSRSVPAPTLLGDIKSIWADTAGALPASPTARGGFAAARFDPYSSGGAFADTDGLSMSVGSAAGGSSFGGGGGGGVGSPSNASAAFLPGLHHHYLSAKAKQQQQAQQQQQAQLGLGMGGIGRALRGASGPLFAQAPAGGQVGGGAGHSIAGNYAGALGLPSSASASSAGFHTHTHGNVQTTYRTTPSPFDLTQTMHAQQQPQQQQQQQQQQVYGLAGQYQQHQQQQQQAQAQQGGAGRGEDALGVLSPSARALQAHAPGQSLPQGLAAGYSRIHALPPLTHLALSPPAGGEDGYGAGEWGGQGGQGLEGMFARLTYSAAAARGGTPPAGGAGAGTPPPPGLTRNVSGGRYAASSGLLSPLSGPVMTKDDDDLFDMESDHDEYFHVDHIVRPGETLASSAHESRVGGKGANQAVAVARAGGNVQFYGAVGRDGAWIQERMGGYGVGGEIVVVDEPTGRAIIQVDREGENSIVLFPGANHSEAVERAFEARGAGWFPPAACVLLQNEISPRATRYAMEHSGAAVVVYNPSPLPSPEELRALPWARVAWLVVNAAEARGVLAALDAGELGGADAGGVLARLAALPALRATGVVCTLGVDGVIAAVRGAGAAVETVRVGAAKLRGAVRDTTGAGDCFTGYFAQGVVGLPGGPGADAIARVLQTCVAAAGMCCEKRGTVDSIPLLVQPEAPDLEPPDAYGADDLGRPRRHERRLEPDLLVVVVPVRVVQREVVVRRLGRRRGPRDLRAVDELEAPHAHEARHRGELRDVLLVVPLIELGVQLGLHAESDHQRELRGEGAGGRGGDDVDEVVHPPVEALRARDDVDVARRGAGDERLVRRARPDRGAAQVVDREPRRRRAVRRLVARGFGEPGDGQPRGAVLVVVPVCQCAGLALLWGRERGALAAELRLGDFGAYFAVDEEEAAICHGEVGLGRRLGRLINLERAEYFGGGIRLSKRPQLLVQREAPRLERVGGAEDLARPRRRARRRDLLVVVVPVRVVQREVVVHRLARRGPRELRAVDELEAPHAHEAGHRGQLRDVFLVVPFIELGVERGLHAEGHHQRESGREGRGGWGGDGAEEAYTRRPRLCARARMSLSCGVAPSALYGALRRTAVLLRSYVANQACWEKRRNLRRLQFLVQAKPPRIWRPDGADDLRRPWCLDRFLEPRAVAVVVLVGVVQREVVVHQFRGLCRPRELHAADELVAPHAEEGGDLGEQRDVLLVVPLVELGVELGRHAEGDRLRELGRERRRFGQGDDVDEVVHPAVEVLHVRDDVGVARGGDERLVWLAGSGGGGKSTRPAVELVLGDVGPCFGADEEETTICHLCQAARWEATYKGRRRQVPGLVMPLSPPPTMSDDRLDNFITGTNYQPVDVIGEGAYGIVCSAIHIPTQRKVAIKRISPFDHSMFCLRTLREIKLLRHFHHENIIAILDILKSPTIHEFREVYLVQELMETDLHRVIRTQELSDDHCQYFIYQTLRALKALHSADVLHRDLKPSNLLLNSNCDLKVCDFGLARSARPPPDADDTSTFMTEYVATRWYRAPEVMLTFKEYTRAIDVWSVGCIMAEMLSGRPLFPGRDYHHQLSLILETLGTPSIDDFYAINSQRSREYIRALPFRRKKSFAQMFPAANPLAIDLMEKCLAFSPKKRLDVSEALRHPYLMPYHDVDDEPVAEPLDPSFFDFDVGEPLSKEELKVRIYEEITRDDLGCIPLLLAGYS*
>216389
MHMVRLGVLGEAQEFAVRAQVEERMNNCISLVTNLGFLSMRRRLQFLVQAKPPRIWRPDGADDLRRPWCLDRFLEPRAVAVVVLVGVVQREVVVHQFRGLCRPRELHAADELVAPHAEEGGDLGEQRDVLLVVPLVELGVELGRHAEGDRLRELGRERRRFGQGDDVDEVVHPAVEVLHVRDDVGVARGGDERLVWLAGSGGGGAQVVDCEPRRRRAVRRLVAHRLVEPGDGQACRAVLIVIPVVELVLGDVGPCFGADEEETTICHLCQAARWEATYKGRRRQVPGLVMPLSPPPTMSDDRLDNFITGTNYQPVDVIGEGAYGIVCSAIHIPTQRKVAIKRISPFDHSMFCLRTLREIKLLRHFHHENIIAILDILKSPTIHEFREVYLVQELMETDLHRVIRTQELSDDHCQYFIYQTLRALKALHSADVLHRDLKPSNLLLNSNCDLKVCDFGLARSARPPPDADDTSTFMTEYVATRWYRAPEVMLTFKEYTRAIDVWSVGCIMAEMLSGRPLFPGRDYHHQLSLILETLGTPSIDDFYAINSQRSREYIRALPFRRKKSFAQMFPAANPLAIDLMEKCLAFSPKKRLDVSEALRHPYLMPYHDVDDEPVAEPLDPSFFDFDVGEPLSKEELKVRIYEEITRDDLGCIPLLLAGYS*
>54538
MPENAAQPQAAAKTKNAAAAAAPAPRKVRFNVGTQYQVLDVVGEGAYGIVCSAVHRPSGRKVAIKKIAPFDHSMFCLRTLRELKLLKFLSEAGVSENIISILDIIKPPSIEAFKEVYLIQELMETDMHRVIRTQDLSDDHAQYFIYQTLRALKALHSADVIHRDLKPSNLLLNANCDLKVCDFGLARSVKTAEPSGTETGFMTEYVATRWYRAPEIMLTFKQYTKAIDIWSVGCILAEMLSGKPLFPGRDYHHQLTLILDVLGTPTLDEFYAITTRRSRDYIRALPFRKRRPFATLFPNANPLAVDFLTKSLTFDPKKRITVEDALAHPYLEAYHDPEDEPVAPPLDPEFFEFDLHKDDISREQLKELLYEEIIHSGSFFVDLRKAAGGHYVDICKSACTGYAGLWGAQPFIDGVWVQLSSPRICNYMPREFVTLQLGQCGNQAHEKGTEWSLILKVGSAFWQRLCTEHGISEDGILKDASIDGGDRKSAFFYQADDERYIPRAILVDLEPRVINNVLSSAYANLYNPENIYKWKDGGGAGNNWAQGYSYGGEIYEEVMDMVDRETEGCDSLEAFMVMHSIAGGTGSGLGSFLLERLNDRFPKKLLQTYSVFPNASEGDVVVQPYNAMLTLKRLVKNTDSVIVLDNAALSRIVADTLHVQTPSFDQTNQLAAAVMAASTQTIRFPGHTYNDLVSLVASLVPTPRCHFLTTSYTPFTPDQADEAKAVRRTTLLDVVRRLLQPRNRLIYAPLRKTSVYISNLNIIQGDVDAQEVQQCLIRIRERGLAPFIPWGPAALQIALARRSPYVQTSHRVSGVMLANHTGIIPMFKRMVDQFDKLHTRKAFLGQYKKFDNILEEFDDASPRNHEDEKTVMVTVTRAFARPAIRPVERPEHPWPALRRQKVLLDRQWHQNVVWHIVVGSCPRGRCLGKPDEARSHARPSHWDSLKKSSTQVTPLIKAVDGFRGT*
>42114
METDLHRVIRTQELSDDHCQYFIYQTLRALKALHSADVLHRDLKPSNLLLNSNCDLKVCDFGLARSARPPPDADDTSTFMTEYVATRWYRAPEVMLTFKEYTRAIDVWSVGCIMAEMLSGRPLFPGRDYHHQLSLILETLGTPSIDDFYAINSQRSREYIRALPFRRKKSFAQMFPAANPLAIDLMEKCLAFSPKKRLDVSEALRHPYLMPYHDVDDEPVAEPLDPSFFDFDVGEPLSKEELKVRIYEEITRDDLGCIPLLLAGYS*
>177791
MSFVKLSIFGTSFEVTTRYVDLQPVGMGAFGLVCSAKDQLTGASVAIKKIMKPFSTPVLSKRTYRELKLLKHIQHENIISLSDVFISPLEDLYFVTELLGTDLHRLLTSRPLEKQFIQYFLYQILRGLKYVHSAGVVHRDLKPSNILVNENCDLKICDFGLARIQDPQMTGYVSTRYYRAPEIMLTWQKYDVAVDIWSTGCIFAEMLEGKPLFPGKDHVNQFSIITELLGTPPDDVIETIASENTLRFVQSLPKRERIPFSQKLRTSDPDAIDLLEKMLVFDPRKRIDASQSLAHEYVALYHDPTDEPVAGEKFDWSFNDADLPVDTWKVMMYSEILDFHQVADGGAVSTEVPEGALSAPENHLSNGIPLVTN*
>188428
MSKRLICYRTLAVLPPPRPFLSTLARLFTSMQRHSFTALNSTFVVDSEYQFVKELGQGAYGCVVAARHRRSGEGCAIKKITNINTKRILTKRCLREIRLLHHFRGHKNITCLYDMDIVFQPSGNFDEVYLYEELMEADLHAIIRSGQPLTDAHFQSFIYQTLCGLKYIHSANVLHRDLKPGNLLVNADCELKICDFGLARGYTPGGGTSKAAGNQGFMTEYVATRWYRAPEIMLSFANYSTAIDVWSVGCILAELLGGKPIYKGRDYVDQLNQILHYLGTPSEDTLRRVGSPRAQDYIRSLPIKPRVPFSTLFPQANPLAIDLLSQMLCFDPAKRMSCEQALNHPYLQVWHDPADEPTCDSKFDFGFEEEDSIDGMKRLIIDEVNSFRAEVRAQARAAGQIRRQDSLPIPSRDEILSSPVQEYGPHHGATSSFTAAATTERPPSPIMDDPSEELERELASTHLAGRR*
>79368
MSRPAKSPRRSSREEPRRIRDSKDDEEERSSPVAPSPGSWNVDRGRSRVRRSSNSFSEDSLRRRGYHTIVSSFQKTFHLERRWKLVRELGSGAYGVVISAADEISGETVAIKLVTRVFEKIQFAKRALREITLLRHFSHHGNITGLIDVDAISPDFTEIYIFMEPMEADLHQIIRSGQTLTNEHVQYFTYQILRGMKYIHSAGVIHRDLKPGNLLVNADCELKICDFGLSRGYDAVPDENASHLTEYVATRWYRAPEIMLAYRKYDTAIDMWSIGCILAELLIGGPLFKGRDYVDQLNKIFAVLGEACRCTPDADVIRKIGSPKARMHAAISPSVRLIALPQAQAYVRSLPTKKTVPFKKIIPKGDPQALELLGKMLCFDPTERVRVPGALEHPWLSSYHDPADEPDCPAKFEKWREIEELETMEDFRQALWDEIEDYRNQVRGLDLDIEEEDEELPLSASPPPVSEPPPPPPPPPVIELQPAVVFEEGIFNMSPKTQDTATEAPEPSEPTSTTVFDAEVAAEIRDKLTRLKEAEDTLPDTMPSISPDAHHRRSLMTPTDPVVTYARRSSILQPSRQSSTYNSPMPSSHVPAFVEGASTGDKALGGMVPFPTQGFVVPARSRTGSTVGGEMTRKLLRTLSTVSIHEHSEGRAGGLAGIAPIGKYITEVNTEADAPPSEVPKDFGISSEGEEHPEERGKKSEKKFVVWTIGVFVQEANAVVCAHANSWVKRDGTQQFDPCFLCEALRPAGGWLENLRFALTTWAYEARHIFH*
>73775
MSSRKTPKPLPKFEIGDDYQLLHAIGEGAYGTVAAALHKPTGRQVAIKKILPFDHTLFCLRTLRELKLLKFFSETCVNENVMSRKFSFSPDYSSDVQIISILDIIKPPTIDAFTEIYFIQELMQTDLHRVIRTQHLTDDHCQYFVYQTLRALKSIHSADIVHRDLKPANLLLNANCDLKVCDFGLARSVKTSVPGGKEVGLMTEYVATRWYRAPEIMLSFKMYTKAIDIWAVGCVLAELLTGRPLFPGRDYSHQLDLILDVIGTPSLDEFYAITSRRSRDYIRALPIRKKRPFPTLFPHASAEAIDFLSKTLTFDPKKRMTTDEALEHPYLSAYHDPEDEPTVTPLAPEYFEFDLHKDDLSKDQLKELLYAEVMSFVPSI*
