# Supplementary material for: Genome-Wide Identification of Mitogen-Activated Protein Kinase Gene Family across Fungal Lineage Shows Presence of Novel and Diverse Activation Loop Motifs
Source: PLoS One. 2016 Feb 26;11(2):e0149861. doi: 10.1371/journal.pone.0149861 (PMC4769017; doi:10.1371/journal.pone.0149861)
Supplement: S1 Appendix — (ZIP) [file pone.0149861.s001.zip › No. of Identified MAPKs/Hyphopichia burtonii.txt]

>168486
MSTHFGRTVNTVFNQDFIIDKRFKIVKELGHGAYGIVCSAKYDDGSNDDSNNFVAIKKITNIFSKNILCKRSLRELKLLQFFRGHKNITCLYDLDIVPNPQTGDFNEIYLYEELMECDMHQIIRSGQPLTDSHYQSFIYQILCGLKYIHSANVLHRDLKPGNLLVNADCELKICDFGLARGFSENIEQNSGFMTEYVATRWYRAPEIMLSFTNYTKAIDIWSVGCILAELLGGKPLFRGKDYVDQLNQILLILGTPKESTLTKIGSIRAQNYVRSLPLMRKIDYSEIFPNANPLALDLLEKMLTLDPYQRINVEDALNHPYLAVWHDPQDEPECQMKFDFKSFETVDDIDSMKTLIIDEVKSFREFVRKPIHEQQQIQLQQQLQQQHHQQQHQHQQQQQQQQQQQQQQQQQQQQQQQQQQQQQQQQQQQQQQYDLDYPTSVNTNPQLNENTQYYQSIPKPQELDDFNFHGLNDNVDRVDNSNLFKLEEELGFGLDGASMFNNL*
>240194
MSLEQPRQISFNVSDHYQILEVVGEGAYGIVCSAIHKPTQQKVAIKKIEPFERSMLCLRTLRELKLLKHFNHENIISVLAIQRPINYLNFNEIYLIQELMETDLHRVIRTQKLSDDHIQYFIYQTLRALKSMHSANVLHRDLKPSNLLLNSNCDLKICDFGLARSIASSEDNFGFMTEYVATRWYRAPEIMLTFQEYTTAIDVWSVGCILAEMLTGRPLFPGRDYHNQLWLIMEVLGTPNMEDYYNIKSKRAREYIRSLPFCKKIPFQTLFNDMMSNSNTNYDPINPLAIDLLEKLLTFNPTKRITVDNALNHPYLKLYHDPDDEPISDKIPEDFFDFDKRKDELSIEELKKLLYDEIMKPL*
>238776
MNQKQYVLYRDCKFSVESRYKIEKVLGKGSYGTVCSAIDSNSEEKLRVAIKKVSRIFERDVLLKRAIRELKLMRHFKGHKNIVNLIDIDIVYTTPYDGLYCMQEMADYDLSKVIYSSSQFSEFHIKNFMYQMLCGLKYIHSADVIHRDLKPGNILVTVHGVLKICDFGLARGININYYQKKKFPQPITNYVATRWYRAPELMLSSKNYGKAVDLWAVGCILCEFYGRKPLFVGKDQMHQINEILKVLGTPNREIINKYGWRYLNTRTRYEKIEFDKIYPFASGYSIHMIDNLLCWDPYERLDVNEALNHPFLKQVKSQFQESVCSKPFDFNFENEAITQSDLKKVLQQEVDSFKLERFRK*
>228039
MTSTKSCNANPPIKRIEFNISCQYRMNKVLGEGAYGVVCSAVHQPSGILVAIKKVEPFHNQLFCKRTSREIKLLNHFRGHSNIIGLHCVQKPSSFETFNEVYLIEEFMPSDLHQIIHTQYLQDDHLQYFIYQILRGLKYIHSANVIHRDLKPSNLLINENCDLKICDFGLARVDTLKKTNDLYNKDPGILTEYVATRWYRAPEIMLTPSQYSTAVDIWSVGCILAELLICTPLFPGRDYTSQLLLIFQLLGTPKDEDFNCIKSKRAREYISTLEFFYPVDFDVFFNKHYNRFKKYGNERINPLAIDLLKKLLVFDQNKRITAEKALQHPYLAMYHDPSDEPTITPIELEEFLISKNENPNLNDLKIELFEQVMNLK*
>187748
MSTDGEFTRTQIFGTVFEITNRYTELNPVGMGAFGLVCSAIDKLTGQNVAVKKIMKPFSTSVLAKRTYRELKLLKHLRHENLITLDDIFLSPLEDIYFVTELQGTDLHRLLTSRPLEKQFIQYFTYQILRGLKYVHSAGVIHRDLKPSNILINENCDLKICDFGLARIQDPQMTGYVSTRYYRAPEIMLTWQKYDTEVDLWSVGCILSEMIEGKPLFPGKDHVHQFSIITELLGSPPPDVIDTICSENTLRFVQSLPHRDPIPFSERFAQCTHVEPEAIDLLAKMLIFDPKKRISAADALQHPYMEPYHDPTDEPVCEQKFDWSFNDVDLPVDTWRVMMYSEILDFHHLVGGNDLTSNADGSTNPQQQEQLAQIQQEGIQAPINKHEQQI*
