# Supplementary material for: Genome-Wide Identification of Mitogen-Activated Protein Kinase Gene Family across Fungal Lineage Shows Presence of Novel and Diverse Activation Loop Motifs
Source: PLoS One. 2016 Feb 26;11(2):e0149861. doi: 10.1371/journal.pone.0149861 (PMC4769017; doi:10.1371/journal.pone.0149861)
Supplement: S1 Appendix — (ZIP) [file pone.0149861.s001.zip › No. of Identified MAPKs/Jaapia argillacea.txt]

>208817
MQRHSFTALNSTFIVDSEYQFVKELGQGAYGCVVAARHRRSGEGCAIKKITNINTKRILTKRCLREIKLLHHFRGHKNITCLYDMDIVFGPDGNFDEVYLYEELMEADLHAIIRSGQPLSDAHFQSFLYQTLCGLKYIHSANVLHRDLKPGNLLVNADCELKICDFGLARGYTPGGGASRAAGNQGFMTEYVATRWYRAPEIMLSFANYTTAIDVWSVGCILAELLGGKPIYKGRDYVDQLNQILHYLGTPSEDTLRRVGSPRAQDYIRSLPIKPRISFATLYPRANPLAIDLLSKMLCFDPAKRISCEEALDHPYLQVWHDPADEPICETKFDFNFEEEDNIEGMKKLIIEEVNSFRAEVRAQARASGQIRRQDSLPIPSRDDIINSPMQEDAPSNGATSGYTAPGQRVPSPVMDDPSADLERELAGTHLGNK*
>48865
MMVEDIDEEMFEGDQITCLYDMDIVFGPDGNFDEVYLYEELMEADLHAIIRSGQPLSDAHFQSFLYQTLCGLKYIHSANVLHRDLKPGNLLVNADCELKICDFGLARGYTPGGGASRAAGNQGFMTEAPEIMLSFANYTTAIDVWSVGCILAELLGGKPIYKGRDYVDQLNQILHYLGTPSEDTLRRVGSPRAQDYIRSLPIKPRISFATLYPRANPLAIDLLSKMLCFDPAKRISCEEALDHPYLQVWHDPADEPICETKFDFNFEEEDNIEGMKKLIIEEVNSFRAESPHPIARRHHQLSDARRRSLQWCYLWVHCSRSEGA*
>122893
MIATCYGVKDFEFIVVVGHRGYHSLLSSYGKIFHVEKRWKLIREMGSGAYGVVISAADEVSGEPVAIKQINRVLDKVQLAKRALREITLLRHFSNHENITGLIDVDAISHDFNDIYIFMEPMEADLHQIIKSGQSLTNEHVQYFLYQILRGMKYVHSASVVHRDLKPGNLLVNADCELKICDFGLARGFDQSPDENSTQMTEYVATRWYRAPELMLAFRSRLLTVLPVDVWSIGCIFAELMLGKPLFKGKDYVDQLNKILEVLGSPDDKVVTRIANERAQNYVRSLPFKKAIPFRKLIPMADPQALDLLSRMLAFDPAQRIRVPEALEHPWLASYHDIDDEPDCPVKFEKWRWIEELETIDEFREALWDEIQDYRKEVR
>123741
MAVVKKSDAVDDNRGRTSDQTSSSEQPSPGSWNVNRGRSRVRKPSNPFSEDNLKRRYDCHLLRSEGLRIHRCCWAQGLSFSPIVIWENIPCGETVEAHSRDGFGCIRGRNVCPISTILPSAADEVSGEPVAIKQINRVLDKVQLAKRALREITLLRHFSNHENITGLIDVDAISHDFNDMFVVSDLHQIIKSGQSLTNEHVQYFLYQILRGMKYVHSASVVHRDLKPGNLLVNADCELKICDFGLARGFDQSPDENSTQMTEYVATRWYRAPELMLAFRSVQFHFNPPELLTVLPVDVWSIGCIFAELMLGKPLFKGKDYVDQLNKILEVLGSPDDKVVTRIANERAQNYVRSLPFKKAIPFRKLIPMADPQALDLLSRMLAFDPAQRIRVPEALEHPWLASYHDIDDEPDCPVKFEKWRWIEELETIDEFREALWDEIQDYRKEVRSMGYDLSGQPIRSTSRGASSSLGRQQQAEPVAPFSTSQISPTVPQPNTREYFPQVTEGSVSPEIGRDGPAATTTDPVVTYSRRSSLLQPRRNSSFASPYVRNQPLPSFAEDSTKTAEPGTMPPGSVGTNTVAFPSESYIVPARSRTLSQAAGVGTASRRLLRTLSTVSIYESVEGLPEELAHIGKYIKDANITDADAPASEGPRDFGFEKPHPPRRGNGEKKFRVG*
>172164
MEPMEADLHQIIKSGQSLTNEHVQYFLYQILRGMKYVHSASVVHRDLKPGNLLVNADCELKICDFGLARGFDQSPDENSTQMTEYVATRWYRAPELMLAFRRYDTAIDVWSIGCIFAELMLGKPLFKGKDYVDQLNKILEVLGSPDDKVVTRIANERAQNYVRSLPFKKAIPFRKLIPMADPQALDLLSRMLAFDPAQRIRVPEALEHPWLASYHDIDDEPDCPVKFEKWRWIEELETIDEFREALWDEIQDYRKEVRSMGYDLSGQPIRSTSRGASSSLGRQQQAEPVAPFSTSQISPTVPQPNTREYFPQVTEGSVSPEIGRDGPAATTTDPVVTYSRRSSLLQPRRNSSFASPYVRNQPLPSFAEDSTKTAEPGTMPPGSVGTNTVAFPSESYIVPARSRTLSQAAGVGTASRRLLRTLSTVSIYESVEGLPEELAHIGKYIKDANITDADAPASEGPRDFGFEKPHPPRRGNGEKKFRVG*
>210022
MDERMTAFVAGHNYQVLDVIGEGAYGVVCSAIHMPSQRKVAIKRITPFDHSLFCLRTLREIKLLRHFRHENIISILDILRPPNLDDFREVYLVQELMETDLHRVIRTQELSDDHCQYFIYQTLRALKALHSADVLHRDLKPSNLLLNANCDLKICDFGLARSARPPPNFDESSTFMTEYVATRWYRAPEVMLTFKDYTRAIDMWSVGCVLAEMLSGRPLFPGRDYHHQLSIILDVLGTPTLDDFYAITSPRSREYIRALPFRKKKPFSVLFPGANPLAVELLERCLTFSPKRRIQVEEALRHPYLEPYHDPQDEPTAAPLDPTFFDFDNGDALTKEELKVLIYHEVTSPH*
>47102
MDPRPILHRARPSNASSFEEDSEENGYVLPEYGRSQSFPIKARGSPSGYQPVSLFLPLFKDIDNIKEDTLFSSPGPSQVQFATYPSEDKLNSWSGIAAPRPQLPNRKGWTPVPLRTWFWIAYVTVTILVAVGLEVLLYYSNKNQGWPFWKSRSTVLHYVYTLPPVAIAMSLVAAWAWTVFEIKKMQPYVDLVQGDSPAHRSILLDYTNSNQFLVWAAAAKNKHYVVALASLMAILALSFQPLAAGLLTERDTWIMDPDMTVNNEALLGLNQADQFWDLTFFLTAAGYASASVLYNLPDPSFILGGFTVAPFQIMMDTAVNGSVLANTTAVLSNPNCQSPSSMNMTGDGRGGWRNVATFPGCTYSWSVSNTSENLFGVDLCSGSNSSTPDYFSPVVFWFFTYEPTVASSATFCSPTISLWDVSVTVDLDTSNLTSVTPTAQFNSQTSNFAGASGNVTGAPLFGKAYNGIRFNLSDLDPFVFARENATQLALPAAVFQAAVNSPMGVVNAFKDGSFVRLVTSVYTKYLALVAKTVYYLPVEQPMSVGMWTVRTRLWLSDIAVHLLATAMALLAFFATVVQLLHRHERQYLRLAHQPGTIASAVVMGAETGVGSLLSGRQRTEDIVQALRDKKFRIDPMTMKIVMAGEVGYELAATPSRLLLIWEMDERGGAVRFRGLYRYLRLLYTFRDNKQARFMRPRLDVVVNVLEKCFTSIRGTTIRNATSTQTQQGASKSTKHGHAASQAQPAPRKVRFNVGTAYQVLDVVGEGAYGIVCSAVHRQSGRKVAIKKIAPFEHSMFCLRTLRELKLLKFLSEAGVSENIISILDIIKPPSLEAFKEVYLIQELMETDMHRVIRTQDLSDDHAQYFIYQTLRALKALHSADVIHRDLKPANLLLNANCDLKVADFGLARSVKTAEPSGTETGFMTEYVATRWYRAPEIMLTFKQYTKAIDVWSVGCILAEMLSGKPLFPGRDYHHQLTLILDVLGTPTLDEFYAISTRRSRDYIRALPFRKKRPFQQIFPNANPLAVDFLNKTLTFDPKKRITVEDALAHPYLEAYHDPDDEPVAPPLDPEFFEFDLHKDDISREQLKELLYEEIILPAPVNADVNLCSGSNSSTPDYFSPVVFWFFTYESTVASSAIFCSPTISLWDVSVTVDLDTTNLTSVTPTNQFNSQTSNFAGRRGMENATQLALPAAVFQAAVNSPQGVANAFKDGSFVRLVSSVCTKYLALVAKTVCYLPVEQPVSVGMWTIRTRLWLSDIAVHLLATAMALPAFFATVVQLLHRHERQYLRLAHEPRTIASVVVMGAETGIGSLLSGPQRTEDIVQALRDKKFRIDSMTMKIVMEGEVGYEFAATPSRSVFGRGNGLRGVIGCEVDEVGSSTPETMFPFYFLTFTSFAINDGDEDWYSDSARGVEIYEAWTCGVASPACASESAIQRCGRKVAIKKIAPFEHSMFCLRTLRELKLLKFLSEAGVSENIISILDIIKPPSLEAFKEVYLIQELMETDMHRVIRTQDLSDDHAQYFIYQTLRALKALHSADVIHRDLKPSNLLLNANCDLKVCDFGLARSVKTAEPSGTETGFMTEYVATRWYRAPEIMLTFKQYTKAIDVWSVGCILAEMLSGKPLFPGRDYHHQLTLILDVLGTPTLDEFYAISTRRSRDYIRALPFRKKRPFQQIFPNANPLAVDFLNKTLTFDPKKRITVEDALAHPYLEAYHDPDDEPVAPPLDPEFFEFDLHKDDISREQLKELLYEEIMSFRPAPL*
>206621
MATKTGTQTQQGASKSTKHGHAASQAQPAPRKVRFNVGTAYQVLDVVGEGAYGIVCSAVHRQSGRKVAIKKIAPFEHSMFCLRTLRELKLLKFLSEAGVSENIISILDIIKPPSLEAFKEVYLIQELMETDMHRVIRTQDLSDDHAQYFIYQTLRALKALHSADVIHRDLKPSNLLLNANCDLKVCDFGLARSVKTAEPSGTETGFMTEYVATRWYRAPEIMLTFKQYTKAIDVWSVGCILAEMLSGKPLFPGRDYHHQLTLILDVLGTPTLDEFYAISTRRSRDYIRALPFRKKRPFQQIFPNANPLAVDFLNKTLTFDPKKRITVEDALAHPYLEAYHDPDDEPVAPPLDPEFFEFDLHKDDISREQLKELLYEEIMSFRPAPL*
>39395
METDLHRVIRTQELSDDHCQYFIYQTLRALKALHSADVLHRDLKPSNLLLNANCDLKICDFGLARSARPPPNFDESSTFMTEYVATRWYRAPEVMLTFKDYTRAIDMWSVGCVLAEMLSGRPLFPGRDYHHQLSIILDVLGTPTLDDFYAITSPRSREYIRALPFRKKKPFSVLFPGANPLAVELLERCLTFSPKRRIQVEEALRHPYLEVSTRLRCPLNAGALSTGCVRKGTFSL*
>50891
MYGFGNHLCRSNHNSQLVSPLKAIFTTIQPPPCKRKEMSFVKLSIFGTSFEVTTRYVDLQPVGMGAFGLVCSAKDQLTGSSVAIKKIMKPFSTPVLSKRTYRELKLLKHIQHENIISLSDVFISPLEDLYFVTELLGTDLHRLLTSRPLEKQFIQYFLYQILRGLKYVHSAGVVHRDLKPSNILVNENCDLKICDFGLARIQDPQMTGYVSTRYYRAPEIMLTWQKYDVAVDIWSAGCIFAEMLEGKPLFPGKDHVNQFSIITELLGTPPDDVIATIASENTLRFVQSLPKRERQPFNQKLRCNDPDALDLMERMLVFDPRKRITATEALAHEYVAPYHDPTDEPEAAEKFDWSFNDADLPIDTWKVMMYSEILGQFLPDIASLAFSHLPMSMDSRDLADFHQVGEASTNASGIPEGPLSGPEDGGLIAQAV*
>45274
MRHLAAYLLLQIGGKENPSAADIKKVLSSVGIEADEDRLKTLLSELKGKDINTLIAEGSSKLASVPSGGAVASSGAASGGGGAPAAAAAEEKEEEKEEEKLVRPAEIRRPRDASISTNLQGFGRELEESNNKSMRSSLHTFSYFLRVSLDEMRMHYAFATSGRDEIRHSTGRYLLPPTAEDLWDKLEPQRQWGVGGVDMRQGDKLRKRGSFKCACLPAVRVGVGIARDRSEQQGGTTTPSGHPKSSLSSMHPSGPASSSYDPPSDFRAAVVQSHFSQQAENFDAKVLKVPKRKRLAKECSYTDASGRPVAAPRAGHPSEERQSGGHPRNPANNHGPAPPVPPSALIPSTHKPYYSEVVSSGLPHDREQEVAPRKRVRAEPEPYILPKNLGHLPPLPGATSVESNLGLDATLTRELVNPLSLNQVPLHLLFVIYALAAPLSKRPQLRTSPARDAGTVYFEEAMAMMYDSNGRLICEPSLATAQALCILQIHMLRSGGPETWHERYHDLALEIVENLEVRKPDNPVLTPVPSPEFIQASIDRECTRRVFWFIHWMDMVLHTYVYKPISRPVQDFSLRLPVDETSFELAVHVTLSAEYLYLPPPRTRYASEFGHMVRISRILYEFENNSNSLGASADDQAIGVLLLDTVRTLEFKRRHRKGTLTGQDWAMDCLHKILSFLGSRAKNSFILGAIVWALQRYCKDDDPKLRMWNAEFADLWGVQVEDYAMTDRSTVESPELHHSPPSAIVKATKPALPPPSSSTNSLVRSTGNAPHNYEGRSERTEAPLLPSLKSSGLLDSWKPPSEPSATTVPRSRWIQSSGRNPSPTRPPNNARQDSSRPSGTGMPYVYRLIVWIWNDGWARYAYKCNQLKVERPLVRLWLHENDTIQQLLHDNVFMLLPRNATGNQIIVACGGYDGPTMYLQMAGTVDPLQALSAALAVPPDSKEQADLLATLRESLESYPGPIPILCKTLIKTVSGAGDSLLKRWVLELLQFAICRSTLSLEVRTDLASQSLETLSALLYDSNQYTVKLVTQCFATVYPLLFRMLCTNRHLRQQWDILSQCKTRILEFVWSPNASSGVKFAAVKFMQRVVLVQTRGIADPRLQNKNDPNLAMCPGDHPFIPVAALESEAFKLLEGIITLLYTSQNPDILSAILNSWASLVKLRPGQLVQIVVSALTNWTPNALTGLPASSVKSVEKAISEALAVQGARMDRASADEKARKAALAEANRKRPPSISQEAPPDAKRMKTEHDAATSAAFLANFDFTSLPSTLITDLIVANLEAFAESDLVALAQTYRQSRVATAPASTPPPSVPTGPAAAKPTAAPAAEAPQSTAESIKAVKEEPMDPLQMDIDEEEMEYEPDKLNMELSGADQEGREDEEMEVSGTEEIDLQLADFKLPSPKDLSEDERDSLIQVSLTRIREGALDLGVNQELAGSADWTKSSAPEMWMLLLVRMVTRLALPNSDSDSEDAASKDDAEDASQELDLFSRQDRLRRRLCDYIMADFSGRIRLAITWMNEEWYNDQIRESADWVGFNFTLRPMPPLTALQRPNYDIWLNQIVAAYQTHMDAKDKAFARFLLDIPSVPGDVLGLLRDLCLEPDRVLTDDDVRMQAGFTSLREFVLQRPALRTDAMNVLLELTTHPAHGNAEKVTRGAAIITVKRWVPDVQPMDGMVREFAVQMLRRLQIRRKPVEVHVNGEPRDENMEDGQLPPEDILHTPYLPEEIELPAKKSQILQHLELMFALTVKVPEFLDEIFAAYGQMEVTVQETIQDLITPLIQSLGSTHGKLLTLMRTFPPGAETLALRVLNIFTERGRPSPQLVSLVKGLITERDLDARFLIPIIAEMDKADIVRHLPRIVSILNGTPDMKNLVRSVFGAIVTTPPETFGTVTSNLPRVRQSELLTPAELMVLLHESEKEIGLKSAIEAIGICFSMTDVFRSEILAVVMQQIVDQPILPTLFLRTVIQAVTTYKSLVGFVSTTLLSRLITKKIWTNGPLWEGFIRCAKIIAPASFGALLQLPKDQLRDLVERQPSLKSGLREYVMKKAGNKAQKAGYLDFLGDDGTPQTPMAVVKKSDAVDDNRGRTSDQTSSSEQPSPGSWNVNRGRSRVRKPSNPFSEDNLKRRGYHSLLSSYGKIFHVEKRWKLIREMGSGAYGVVISAADEVSGEPVAIKQINRVLDKVQLAKRALREITLLRHFSNHENITGLIDVDAISHDFNDMFVIYFYGGGTFPCVSECSLTGSSLSQPMEGALGMKYVHSASVVHRDLKPGNLLVNADCELKICDFGLARGFDQSPDENSTQMTEYVATRWYRAPELMLAFRRYDTASCIFAELMLGKPLFKGKDYVDQLNKILEVLGTPSFGSVSIMVLIWMMSEGSPDDKVVTRIANERAQNYVRSLPFKKAIPFRKLIPMADPQGQFSPGAPGKLLTSTVHAALDLLSRMLAFDPAQRIRVPEALEHPWLASYHDIDDEPDCPVKFEKWRWIEELETIDEFREALWDEIQDYRKEVRSMGYDLSGQPIRSTSRGASSSLGRQQQAEPVAPFSTSQISPTVPQPNTREYFPQVTEGSVSPEIGRDGPAATTTDPVVTYSRRSSLLQPRRNSSFASPYVRNQPLPSFAEDSTKTAEPGTMPPGSVGTNTVAFPSESYIVPARSRTLSQAAGVGTASRRLLRTLSTVSIYESVEGLPEELAHIGKYIKDANITDADAPASEGPRDFGFEKPHPPRRGNGEKKFRVG*
