# Supplementary material for: Genome-Wide Identification of Mitogen-Activated Protein Kinase Gene Family across Fungal Lineage Shows Presence of Novel and Diverse Activation Loop Motifs
Source: PLoS One. 2016 Feb 26;11(2):e0149861. doi: 10.1371/journal.pone.0149861 (PMC4769017; doi:10.1371/journal.pone.0149861)
Supplement: S1 Appendix — (ZIP) [file pone.0149861.s001.zip › No. of Identified MAPKs/Laccaria amethystina LaAM-08-1.txt]

>671172
MQRHSFTALNSTFVVDAEYQFVKELGQGAYGCVVSARHRRSGEGCAIKKITNINTKRILTKRCLREIRLLHHFRGHKNITCLYDMDIVFQPNGNFDEVYLYEELMEADLHAIIRSGQPLTDAHFQSFLYQTLCGLKYIHSANVLHRDLKPGNLLVNADCELKICDFGLARGYTPGGGTSKAAGNQGFMTEYVATRWYRAPEIMLSFANYSTAIDVWSVGCILAELLGGKPIYKGRDYVDQLNQILHYLGTPSEDTLRRVGSPRAQDYIRSLPIKPRVPFSTLFPHANPLAIDLLSQMLCFDPAKRISCEQALNHPYLQVWHDPADEPVCDTKFDFGFEEEDSIDGMKKLIIDEVNSFRAEVRAQARAAGQIRRQDSLPIPSRDEILSSPVQEHGPHHGATSSYTAQSHGGARPPSPIMDDPSEELERELASTHLGITRR*
>302829
MQSTSSSRSWARVHMAASSPLDTAVQAKGALSRRSQTSTPREIRLLHHFRGHKNITCLYDMDIVFQPNGNFDEVYLYEELMEADLHAIIRSGQPLTDAHFQSFLYQTLCGLKYIHSANVLHRDLKPGNLLVNADCELKICDFGLARGYTPGGGTSKAAGNQGFMTEYVATRWYRAPEIMLSFANYSTAIDVWSVGCILAELLGGKPIYKGRDYVDQLNQILHYLGTPSEDTLRRVGSPRAQDYIRSLPIKPRVPFSTLFPHANPLAIDLLSQMLCFDPAKRISCEQALNHPYLQVWHDPADEPVCDTKFDFGFEEEDSIDGMKKLIIDEVNSFRAEVRAQARAAGQIRRQDSLPIPSRDEILSSPVQEHGPHHGATSSYTAQSHGGARPPSPIMDDPSEELERELASTHLGITRR*
>118382
MTKTPRRSGRQQRNLAPMENTGQGGRRNHERGHGREHKSGNGGKRPPKTIRLILLNFTALNSTFVVDAEYQFVKELGQGAYGCVVSARHRRSGEGCAIKKITNINTKRILTKRCLREIRLLHHFRGHKNVCGIFVQQWWLSDSQADYMPLRHGYCQPLTDAHFQSFLYQTLCGLKYIHSANVLHRDLKPGNLLVNADCELKICDFGLARGYTPGGGTSKAAGNQGFMTEYVATRWYRAPEIMLSFANYVSTSTAIDVWSVGCILAELLGGKPIYKGRDYVDQLNQILHYLGTPSEDTLRRVGSPRAQDYIRSLPIKPRVPFSTLFPHANPLAIDLLSQMLCFDPAKRISCEQALNHPYLQVWHDPADEPVCDTKFDFGFEEEDSIDGMKKLIIDEVNSFRAEVRAQARAAGQIRRQDRNTVLTTVQLPLIPRRVTVERGHPARLWMIPAKNWSESLPLLILGLRGDEMPIICLDLNGNLTSCCVLWTKYLTYTVAGIFAWGNYSLAIPGSFIFTMCFLPLYAVVAPAIGFSTEYSGIVHRLWTSSVFYFVLVFIPIFCLVRDFVWKSFVPLWRLLAQNVHAAIVSHCTGTPKDQRSRLPAEARTAIKKVRATQRMRRNCGFAFSPTESAGKQDQAKIIRAYDTSKSNARPSGY*
>302825
MEADLHAIIRSGQPLTDAHFQSFLYQTLCGLKYIHSANVLHRDLKPGNLLVNADCELKICDFGLARGYTPGGGTSKAAGNQGFMTEYVATRWYRAPEIMLSFANYSTAIDVWSVGCILAELLGGKPIYKGRDYVDQLNQILHYLGTPSEDTLRRVGSPRAQDYIRSLPIKPRVPFSTLFPHANPLAIDLLSQMLCFDPAKRISCEQALNHPYLQVWHDPADEPVCDTKFDFGFEEEDSIDGMKKLIIDEVNSFRAEVRAQARAAGQIRRQDSLPIPSRDEILSSPVQEHGPHHGATSSYTAQSHGGARPPSPIMDDPSEELERELASTHLGITRR*
>500495
MSRPGSSRRSSRGHRRRESCADGKGEEPKSSSPVPSPGSWNVDRGRSRVRRPSNPFSEDNLRRRGYHSLLSSFGKVFHVERRWKLIREMGSGAYGVVISAADEISGETVAIKLVTRVFEKIQLAKRALREITLLRHFANHENITGLIDVDAISPDFNEIYIFMEPMEADLHQIIKSGQHLTNEHVQYFLYQILRGMKYVHSASVIHRDLKPGNLLVNADCELKICDFGLSRGFDARPDEYASQLTEYVATRWYRAPEIMLAFRRYNTAIDVWSIGCILAELLLGKPLFKGKDYVDQLNKVLDVLGTPDESVIRKVGSDKAQAYVRSLPFKKAVPLRKILPTADPQALDLLSKMLAFDPSDRITVPEALEHPWLTSYHDISDEPDCPQKFERWREIERLNTLEEFREALWNEIEDYRKEVRGIDTHSPDQLFRIPSIGGTRGGESPPQPSQATLPAVPPDVLMPTASVDENKTFPSRRGSTYNSPVPSSQHLPSFVEGYVSAEPSKLEPALAPGSVVFPSQGYVVPARSRTGSTVGGEVTRKLLRTLSTVSIHESVEGLAGGLAGIAPIGKYITEGRSEADAPPSEMPRDFGIGETSEGEEEDSNEKEQGKHSKEKPGGRFQLR*
>89431
MDERMENFITGNTYSLLDVIGEGAYGIVCSAIHLPTQRKVAIKRIAPFEHSMFCLRTLREIKLLRHFRHENIIAILDILYPPSIYDFNEVYLVQELMETDLHRVIRTQELSDDHCQYFIYQTLRALKALHSADVLHRDLKPSNLLLNSNCDLKICDFGLARSARPPPDVDDTSTFMTEYVATRWYRAPEVMLTFKEYTRAIDMWSVGCVLAEMLSGRPLFPGRDYHHQLSLILETLGTPSIDDFYAINSSRSREYIRALPFKKKKNFAQMFPKANPLAIDLMEKCLTFSPKRRLPVSEALQHPYLQPYHDPEDEPTAQPLDSAFFDFDFGDPLPKEQLKGLLPSSLLAPTNCPTVVLIYEEITRSDDGRPPLALAEYR*
>679497
MPDPTQAPTKSKSAAPAPPTPRKVRFNVGTQYQVLDVVGEGAYGIVCSAVHRPSGRKVAIKKIAPFDHSMFCLRTLRELKLLKFLSEAGVSENIISILDIIKPASIEAFKEVYLIQELMETDMHRVIRTQDLSDDHAQYFIYQTLRALKALHSADVIHRDLKPSNLLLNANCDLKVCDFGLARSVKTAEPSGTETGFMTEYVATRWYRAPEIMLTFKQYTKAIDVWSVGCILAEMLSGKPLFPGRDYHHQLTLILDVLGTPTLDEFYAITTRRSRDYIRALPFRKRKPFSQLFPNANPLAVDFLAKTLTFDPKKRITVEDALAHPYLESYHDPEDEPVAPPLDPEFFEFDLHKDDISREQLKELLYDEIMSFQPAPIT*
>619500
MFCLRTLRELKLLKFLSEAGVSENIISILDIIKPASIEAFKEVYLIQELMETDMHRVIRTQDLSDDHAQYFIYQTLRALKALHSADVIHRDLKPSNLLLNANCDLKVCDFGLARSVKTAEPSGTETGFMTEYVATRWYRAPEIMLTFKQYTKAIDVWSVGCILAEMLSGKPLFPGRDYHHQLTLILDVLGTPTLDEFYAITTRRSRDYIRALPFRKRKPFSQLFPNANPLAVDFLAKTLTFDPKKRITVEDALAHPYLESYHDPEDEPVAPPLDPEFFEFDLHKDDISREQLKELLYDEIMSFQPAPIT*
>681486
MSSRKSKPLPKFEIGDDYQLLHAIGEGAYGTVAAALHKPSGRQVAIKKVLPFDHTLFCLRTLRELKLLKFFSETCVNENIISILDIIKPPTLESFTEIYFIQELMQTDLHRVIRTQHLTDDHCQYFVYQTLRALKSIHSADIVHRDLKPANLLLNANCDLKVCDFGLARSVKTSVVGGKEVGIMTEYVATRWYRAPEIMLSFKMYTKAIDIWAVGCILAELLTGRPLFPGRDYSHQLDLILDVIGTPSLEEFYAITSRRSRDYIRALPIRKRRSWETLFPHASKEAIDFLAKTLTFDPKKRMAVDEALEHPYLTAYHDPEDEPTVQPLSPSYFEFDLHKDDLSKDQLKELLYEEVLSFIPSI*
>132015
MSFVKLSIFGTSFEVTTRYIDLQPVGMGAFGLVCSSKDQLTGASVAIKKIMKPFSTPVLSKRTYRELKLLKHIQHENIISLSDVFISPLEDLYFVTELLGTDLHRLLTSRPLEKQFIQYFLYQILRGLKYVHSAGVVHRDLKPSNILVNENCDLKICDFGLARIQDPQMTGYVSTRYYRAPEIMLTWQKYDVAVDIWSTGCIFAEMLEGKPLFPGKDHVNQFSIITELLGTPPDDVIETICSENTLRFVQSLPKRERIPFSQKLRTADPDAIDLLEKMLVFDPRKRIDATQSLGHEYVSPYHDPTDEPVAAEKFDWSFNDADLPVDTWKVMMYSEILDFHQVGEASITASGIPGGALAGPENGSLQTNGIVLAA*
>124061
MSATWSGGGLSVDHPMATTYGPLGRTINPLQPYNPSSYSAFAQLANLPFTLFDSDMPFNARTFQVQGPFGWGLTLSTMVPGALSLAFAGRARSEPPANTNNDMDVDTDRPLTRSQSEYHFDIPMDHPFPTLQDLGLSQQSSQSVPTPSQILTSQPQTNPPPTSDGDAEEGTDEDAEAERTERNRRSPSLAPTELETPEHEDVLKDLQRRGIKVKDFAFLPRQPNVKPAFEIFDQFRGMVEYDYRLGQKPRDKPISGKTLRRLISIGWLKEAEVRETVAQMDLDELEKHDRTLPLHPWKSYSWTDPPTKEQRKLLLELYAISILTSDRYANRAASERAAEAEDEKDRIVTLAALDLKAKEEWEEDGCVGDPPVPKMQPGLDFVPDPAVVRERREQYGKRKKATDELEEEVPRPDGKKRKITRNEEVIRPNAVAGPSNYAPAVPIHVPCKQFPAKKLSGAEFVNRYTGGPPRFGQAAPPLGRQATPLTDGQVTPPATPPPPPFEEDGEAYEGEPRNSLRRRKMGLYVLNVFALRTASLNVWTNTFERNVISVDEACRDGNQYYAQALLSNRKPLSSSSNALIHRLVSGVNNVFPQIKAFAKVRNRGVHRHLGDDYQLLHAIGEDHLHLGYHQAAYLGVVHGDLLQYFVYQTLRALKSIHSADIVHRDLKPANLLLNANCDLKVCDFGLARSVKTSVVGGKEVGIMTEYVATRWYRAPEIMLSFKMYTKAIDIWAVGCILAELLTGRPLFPGRDYSHQLDLILDVIGTPSLEEFYAITSRRSRDYIRALPIRKRRSWETLFPHASKEAIDFLAKTLTFDPKKRMAVDEALEHPYLTAYHDPEDEPTVQPLSPSYFEFDLHKDDLSKDQLKELLYEEVLSFIPSI*
>500478
MEINTGNGFWGIRSRYVAADEISGETVAIKLVTRVFEKIQLAKRALREITLLRHFANHENITGLIDVDAISPDFNEIYIFMEVWPESLSVGKPHAEERSQQPMEADLHQIIKSGQHLTNEHVQYFLYQILRGMKYVHSASVIHRDLKPGNLLVNADCELKICDFGLSRGFDARPDEYASQLTEYVATRWYRAPEIMLAFRYVFQNLSEFAWLMDQGIKAIQHCQYVMSLIFYLFLAHWRLSVDVWSIGCILAELLLGKPLFKGKE*
>500460
MSRPGSSRRSSRGHRRRESCADGKGEEPKSSSPVPSPGSWNVDRGRSRVRRPSNPFSEDNLRRRGYHSLLSSFGKVFHVERRWKLIREMGSGAYGVVISAADEISGETVAIKLVTRVFEKIQLAKRALREITLLRHFANHENITGLIDVDAISPDFNEIYIFMEVWPESLSVGKPHAEERSQQPMEADLHQIIKSGQHLTNEHVQYFLYQILRGMKYVHSASVIHRDLKPGNLLVNADCELKICDFGLSRGFDARPDEYASQLTEYVATRWYRAPEIMLAFRYVFQNLSEFAWLMDQGIKAIQHCQYVMSLIFYLFLAHWRLSVDVWSIGCILAELLLGKPLFKGKE*
>500469
MVKAKNPNHHRLYHLQAPGMWIVVDRGFGDHLTLSQRIICAGGYHSLLSSFGKVFHVERRWKLIREMGSGAYGVVISAADEISGETVAIKLVTRVFEKIQLAKRALREITLLRHFANHENITGLIDVDAISPDFNEIYIFMEVWPESLSVGKPHAEERSQQPMEADLHQIIKSGQHLTNEHVQYFLYQILRGMKYVHSASVIHRDLKPGNLLVNADCELKICDFGLSRGFDARPDEYASQLTEYVATRWYRAPEIMLAFRYVFQNLSEFAWLMDQGIKAIQHCQYVMSLIFYLFLAHWRLSVDVWSIGCILAELLLGKPLFKGKE*
>671174
MLSFANYSTAVDVWSVGCILAELLGGKPIYKGRDYVDQLNQILHYLGTPSEYTLRRVGSPRAQDYIRSLPIKPRVLFSTLFPHANPFAIDLLSQMLCFDPAKRISCGQALNHPYLQVWHDSADEPVCDTKFDFGFEEEDSIDGMKKLIIDEVNSLRA*
>302984
MLSFANYSTAVDVWSVGCILAELLGGKPIYKGRDYVDQLNQILHYLGTPSEYTLRRVGSPRAQDYIRSLPIKPRVLFSTLFPHANPFAIDLLSQMLCFDPAKRISCGQALNHPYLQVWHDSADEPVCDTKFDFGFEEEDSIDGMKKLIIDEVNSLRA*
>467
MSSTAVDVWSVGCILAELLGGKPIYKGRDYVDQLNQILHYLGTPSEYTLRRVGSPRAQDYIRSLPIKPRVLFSTLFPHANPFAIDLLSQMLCFDPAKRISCGQALNHPYLQVWHDSADEPVCDTKFDFGFEEEDSIDGMKKLIIDEVNSLRA*
>122083
MSFVKLSIFGTSFEVQLLVTTRYIDLQPVGMDVSDWCLNDSSSKDQLTGASVAIKKIMKPFSTPVLSKRTYRELKLLKHIQHENFSLEFAGRSLDEPCDRYFVTELLGTDLHRLLTSRPLEKQFIQYFLYQILRGLKYVHSAGVVHRDLICDFGLARIQDPQMTGYVSTRYYRAPEIMLTWQKYDVAVDIWSTGCIFAEMLEGKPLFPGKDHVNQFSIITELLAKMRVVVIDQLTPTSRLTPYVFQTLRFVQSLPKRERIPFSQKLRTADPDAIDLLEKMLVFDPRKRIDATQSLGHEYVSPYHDPTDEPVAAEKFDWSFNDADLPVDTWKVMMYSEILVPPMVRGWVLQLNIHVWVKSVDCHMGPNSTTEAATLSAQERASTSRSAQSTQVAAPCPPSSNGIPQKRRNDATNHDRAPKQQQLPPVSYYRPEGTEVIEIQDLNLNGEDLDDAEEQDGTTNTKPIRILTGFSFFDPRHKNEMVPLTDMEEVHGKDQAFEGAGYAVAKPSDIDEDEGQEEEDEDEPVYLRLGAIFRYTVSYNPEDELVCIETLFAYYVLEKPSKAYEPFYRPFYTPRHIARLVILSAAEPHPESHEAFIRNFKETVDIFGRTYVEQDLWDAVPGIRRAIEEFDQSDQNRLRKAPIIRYLLSRALSTSDRERHYVPQPAQKRVLQPKAFIGDLDTAVLKKENINRTTVTPSIFALAWGRVHEKLDIIGPPYHPPNKAEKESQKREAFLRLRRLVTKAKGPNPTDWLKNERVSPTSDFLKSAIVGGEKYEVGDVVLVRNGEAPFWTKNADVNDLSPEIILPDLFWFARIIWISHTDMTYHLQWFNHGSQIMLEELAHPQELFLANQCEERRLATIVAKVNVHDGPFSNAVKREEFFCRFMYDECSGAFTSIDSELLANLKSLPPRDNCVSCQVMAERTRTEKMEKVNTDGRCQNGVTYNGKTYHIDDVVLFRAESGPAHIGYVTRLEFPRRETDSKTATMVQVRRIGRISSLKHILPQDVLVDERHLFLTKEITTFNAADLIQVVLAPLMSSLTDAAELEEWLALSPDHFYMRYQFDSLNPETWNQRQGMPKNEDFLVCQSCWRERLREKKLASQFSAYSEREPLPTLDLFGGVGAFSKGLAEGSECLRVTHAVEIGPSAAKTFERNSPGTIVYNQCANTMLRYAIKFCEGHKPDPPVQLFDGKTPVPAPPKPGEIKVITIGFPWFQDVRDIKSNLILNALSWIDFYRPTLCYFENVAGFLQFRVFHTDNSDVEGIEMGGLKLLKRGLLDMGYQVREGLLQAAHYGTPQRRERFFLIAALDGTPLPALPQPTHDFPKEFFKNTNSDVSYKTTPSTSLSILYPNRKRIQPIRSANGTALHPCVTIGDAIDDLPRFDWTHRDEQRSRRGREGVPGFPCDSETLARRGFKHCGYVGRPAYHHPPKTMYQRQARMKPVKNLQHFTRILKAATVKRCINIRLVPNADYKSAYGRLDMNAVFPTTVTNAGPTAKQSRCLHPDSHRMLTIREFARSQGFPDSFEFVSLKDKIQRQIGNAVPLPLANALGLELRAALFQKWKRGQEDAIVIDDDDGIIGRYPNYVYFMDTAVIAVMHR*
>655842
MEVWPESLSVGKPHAEERSQQPMEADLHQIIKSGQHLTNEHVQYFLYQILRASLVNLGMKYVHSASVIHRDLKPGNLLVNADCELKICDFGLSRGFDARPDEYASQLTEYVATRWYRAPEIMLAFRRYNTAIDVWSIGCILAELLLGKPLFKGKE*
>277584
MSVQTLRALKALHSADVLHRDLKPSNLLLNSNCDLKICDFGLARSARPPPDVDDTSTFMTEYVATRWYRAPEVMLTFKEYTRAIDMWSVGCVLAEMLSGRPLFPGRDCKSFSIVAVANPDFFLGHSPDHHQLSLILETLGTPSIDDFYAINSSRSREYIRALPFKKKKNFAQMFPKANPLPKTTSASFGSPATSLPAALPRSRG*
