# Supplementary material for: Genome-Wide Identification of Mitogen-Activated Protein Kinase Gene Family across Fungal Lineage Shows Presence of Novel and Diverse Activation Loop Motifs
Source: PLoS One. 2016 Feb 26;11(2):e0149861. doi: 10.1371/journal.pone.0149861 (PMC4769017; doi:10.1371/journal.pone.0149861)
Supplement: S1 Appendix — (ZIP) [file pone.0149861.s001.zip › No. of Identified MAPKs/Laetiporus sulphureus var. sulphureus.txt]

>715329
MDGRLIMHEVTKLLPHVLAEATWSSGSGAEDYNRQFSRVNTEAAHSQHTTFAHAPQVLLEPARPVQVAVLQGDDRCSMQCPPQITPAIWGTPSPRALSIASRTNVRCLVFSALHPCAHSSSTSLTSSISTFPAAMQRHTFTALNSTFVVDSEYQFVKELGQGAYGCVVAAKHRRTGEGCAIKKITNINTKRILTKRCLREIKLLHHFRGHKNITCLYDMDIVFRSDGNFDEVYLYEELMEADLHAIIRSQQPLSDAHFQSFIYQTLCGLKYIHSANVLHRDLKPGNLLVNADCELKICDFGLARGYNPGSGAPASKGAANQGFMTEYVATRWYRAPEIMLSFANYGPAIDVWSVGCILAELLAGKPIFKGRDYVDQLNQILHYLGTPLEDTLRRVGSPRAQDYIRSLPIKPRVPFQTLFPRANPLAIDLLGQLLHFDPAKRITCEQALNHPYLAVWHDPADEPICNETFDFGFEEEDTIDGMKQLIVEEVREFRAEVRQQARASGQIRRQDSLPIPTREEILASPVLEQAYAEPGQARADSPVMDDPSAELERELAGTHLGRVWNKSIQSLVERYWPASMCPLSGRWMRSTRSDKAEGVRTSRTSAPREDGAEHDLNTNSPELRTNRGLPCCALRLSVVLRDSGLGPGVRICQNQVCQVRPYDIADGSLHTGNVIAYVFFILAPSLSLPSPAEFRFMTTRGSVVRFIDPPLTPSAVKWRTNSRFAYDMPPTRSSKSVGDQRDHSRLLIRTMGSPLTAAGTASAALTRSRKETRDAKDAFMLWDAMIITNASLTFDVLEAYAWTFWANETSDMLASVRQIATHSPFLRCIIEAWVTPQDHPELLPPNETCTASGKLSELQIWKVASPATPLKRMDRNTRPEMISLLGTVSWITHEERAGLPEYENGRQVIHTIEVAYDGCSIEFNQVFSEPPIAA*
>283473
MEADLHAIIRSQQPLSDAHFQSFIYQTLCGLKYIHSANVLHRDLKPGNLLVNADCELKICDFGLARGYNPGSGAPASKGAANQGFMTEYVATRWYRAPEIMLSFANYGPAIDVWSVGCILAELLAGKPIFKGRDYVDQLNQILHYLGTPLEDTLRRVGSPRAQDYIRSLPIKPRVPFQTLFPRANPLAIDLLGQLLHFDPAKRITCEQALNHPYLAVWHDPADEPICNETFDFGFEEEDTIDGMKQLIVEEPSDPNARGDPGVARARAGVCGTGAGACGLAGDGRPECGAGARAGGDAPREGVSARGCIASACVRELLILGAGAGVGSVRKLFDLVLGWPHGGLFESMYIVISVGRLLLCIE*
>722194
MTTTDDNTHPEASGSRDANADGKQLLQIEGAANEHGKSSSLAPSPASSSGKRGRSRTRATLGARQSDEDLRRRGYHTLMSSFGKAFHVEKRWKLIREMGSGAYGYVISAADQISGEPVAIKMVARATEKLQLAKRALREITLLRHFNHENITGLIDVDCTSDLSEIYIFMEPMEADLHQIIKSGQALSNEHVQYFVYQILRGMKYVHSASVVHRDLKPGNLLVNADCELKICDFGLSRGFNSKSDDNPTMMTEYVATRWYRAPEIMLAYKEYNTAIDVWSIGCILAELMLGKPLFKGKDYVDQLNKILDVLGTPDDEVIRRVASQKAAAYVRSLPIRKAVSFSKVLPVADLQATDLLTKILAFDPASRFSVVEALEHPWLASYHDVNDEPECPEPFKRWHTLEALETLEQYKETLWDEIQDYRREVRSVAATEGEHSASGRGSPTSEIRRGLEEIREMAENMPRPSDSVFLASPDMGAQVPERPLSFDERLAEQSQEETVPASAADESTLADLPAGRITDPVVRYSRRASTFIPSRTHSLFAGHTGTNIWQQRTHTPSSNEQPESSSVAFPTQDYVIPGRSRTSSEIGGEGRKLLRTLSTVSIYESGKGLAGGLADIAPIGKYIVEQDEALPSEMPRELESPPKVEQAQ*
>717949
MPDTERGAANFVVGTNYQVLDVIGEGAYGVVCQLCMQSGHYHSSALHLPSQRKVAIKRITPFDHSMFCLRTLREIKLLRHFHHENIISILDILRPPSLAEFREVYLVQELMETDLHRVIRTQDLSDDHCLSSRLLTLRALKALHSADVLHRDLKPSNLLLNANCDLKLCDFGLARSARPPPNVANDSSTFMTEYVATRWYRAPEVMLTFKEYTRAIDIWSVGCVLAEMLSGKPLFPGRDYHHQLSIILDVLGTPSLDDFYAITSPRSREYIRALPFRKKKPFNQLFPNANPLALDLMEKCLTFSPKRRIEVDEALKHPYLEAYHDPLDEPTAEPIDPSFFDFDYGEPLGKEELKASLNLVNYSEAKRKNMPIQKRRTEVYDEALGTNAWRDVSCDRRPAEGHPAADTIQRVLDPYGAVQRHTRTQIEGRDGKMQGRRRVSWDETLRLLASARDALAACTRSRVMIFNARWFMYAFANAISNNGILSASSGSWCYSFMPNAHRPTYASPEDSSFTHRAIDGSAAIWMYTQRIRPEMSDARGGRVNDIRMNGELEFIAKLHLQHDCITFQHGERLVVADMNTRACTRLALSVVEPEMGVREERRRHWSWLALRPHRLSRELETVQLALGNKLPRTNGIPADTRTGVLVGIWGWSRRASGCVQQACEDAHRQRERKLRRKVWSTLWSRTTSTGERIAASRLHVEGGDAKVGGDSVGRLYAHVTRRSVNFSAFRILWERIHHYASFPQTGVSLQQMVLFGQNPSQGTLLRASQFLLEELPIRLAHRVKELDQLPHNLSAMPSIHKVKDWYAQSFEELISFPSPKLPKHIREALMVNNSEMSLPESTTNPSLPFFIDDYGAFPSSVGLPPSQHNNGHGNGNANSGHHKLRIPMERRYYANTSAINWPPEVQDFNRRFTKALEHIKRRHDPTVTTVAQGVLEWKRSQNARNINLDVQHWLDRFYLSRIGIRFLIGQHIALNTLQPHPDYVGIICTSANVHDIVQEAIENARFVCEEHYAMFKGPPVQLICPRELHFAYVPGHLSHICFELLKNSLRAVVERFGPDAEDAFPPIKVIVVEGKEDITVKITDEGGGIPRSAIPLIWTYMYTTMEGQNIDQDFQASDFKAPMAGFGYGLPLSRLYARYFGGDLRLISMDGFGTDVYIHLNRLSSNREPLP*
>743174
MSRRAPKPLPKFDVGEDYVILHGLGEGAYGTVAAALHKPSGREVAIKKVLPFEHTLFCLRTLRELKLLKFFSESCVNENIISILDIIKPPSLDSFKEIYFIQELMQTDLHRVIRTQHLTDDHCQYFIYQTLRALKTMHSADIVHRDLKPANLLLNANCDLKVCDFGLARSMRSTHPDGKEAGLMTEYVATRWYRAPEIMLSFKMYTKAIDIWAVGCILAELLTGRPLFPGRDYGHQLDLILDVIGTPTLEEFYSITSRRSRDYIRALPIKKRKSFSALFPKASPEALDFLRKTLTFDPKKRLTVDQALEHPYLTAYHDPDDEPAVSSLDADYFECDYLDLSKQELKELLYEEVMSFTPAI*
>713967
MVVKRLYPPSVVTAPEFRTVLLSQGPKLPYQYTYGGDAARTITMSASCCFDGDADGNAMRGSVRRPVKVLERVSEHVAQRVASILQLPDAAIDGLETHQVAEQPDDPNCCTRAHLLNGAFAGGRSVTMSRRAPKPLPKFDVGEDYVILHGLGEGAYGTVAAALHKPSGREVAIKKVLPFEHTLFCLRTLRELKLLKFFSESCVNENIISILDIIKPPSLDSFKEIYFIQELMQTDLHRVIRTQHLTDDHCQASPFRCLIASTHRELMGSSTLRALKTMHSADIVHRDLKPANLLLNANCDLKVCDFGLARSMRSTHPDGKEAGLMTEYVATRWYRAPEIMLSFKMYTKAIDIWAVGCILAELLTGRPLFPGRDYGHQLDLILDVIGTPTLEEFYSITSRRSRDYIRALPIKKRKSFSALFPKASPEALDFLRKTLTFDPKKRLTVDQALEHPYLTAYHDPDDEPAVSSLDADYFECDYLDLSKQELKGICLTRFRCGDL*
>774567
MITVRQYFIYQTLRALKTMHSADIVHRDLKPANLLLNANCDLKVCDFGLARSMRSTHPDGKEAGLMTEYVATRWYRAPEIMLSFKMYTKAIDIWAVGCILAELLTGRPLFPGRDYGHQLDLILDVIGTPTLEEFYSITSRRSRDYIRALPIKKRKSFSALFPKASPEALDFLRKTLTFDPKKRLTVDQALEHPYLTAYHDPDDEPAVSSLDADYFECDSDLDLSKQELKELLYEEVMSFTPAI*
>138915
MQYFIYQTLRALKTMHSADIVHRDLKPANLLLNANCDLKVCDFGLARSMRSTHPDGKEAGLMTEYVATRWYRAPEIMLSFKMYTKAIDIWAVGCILAELLTGRPLFPGRDYGHQLDLILDVIGTPTLEEFYSITSRRSRDYIRALPIKKRKSFSALFPKASPEALDFLRKTLTFDPKKRLTVDQALEHPYLTAYHDPDDEPAVSSLDADYFECDYLDLSKQELKELLYEEVMSFTPAI*
>295270
METDMHRVIRTQDLSDDHAQYFIYQTLRALKALHSADVIHRDLKPSNLLLNANCDLKVCDFGLARSVKTAEPSGTETGFMTEYVATRWYRAPEIMLTFKQYTKAIDIWSVGCILAEMLSGKPLFPGRDYHHQLTLILDVLGTPTLDEFYAITTRRSRDYIRALPFRKRKPFAQLFPNASPLAVDFLTRSLTFDPKKRITVEEALAHPYLEAYCTKTISAANSSRNCSMRKSCPSIRRPWCRRAHFTRTSTTS*
>600771
MSFVKLSIFGTSFEASSLVTTRYVDLQPVGMGAFGLVCSAKDQLTGSSVAIKKIMKPFSTPVLSKRTYRELKLLKHIQHENIISLSDVFISPLEDIYFVTELLGTDLHRLLTSRPLEKQFIQYFLYQILRGLKYVHSAGVVHRDLKPSNILINENCDLKICDFGLARIQDPQMTGYVSTRYYRAPEIMLTWQKYDVAVDIWSAGCIFAEMLEGKPLFPGKDHVHQFSIITELLGTPPEDVIQTIASENTLRFVQSLPKRERVPFSEKLTCKDPVAIDLLEKMLVFDPRKRINATESLAHEYVAPYHDPTDEPEAAEKFDWSFNDAELPVDTWKVMMYSEILDFHQVGDSRLNDGVPEGALAAPEDTATASTAVAATAE
>711875
MRFIKLIERPLRDHPSNTSRGCFAGNNCKFLHGETEKYTPFDKSKTCKFYAAGYCRRGDQCWFIHSDSPSAVASSSAEPATEEDQLCCICYEKPVTYGLLGGCSHIFCVQCIREWRDPHGKSEDVVSSGVTKQCPLCRASSRFITPSSQFFPEGHPGKAKTIEQYKASMARVPCRHFSKSPLNDRFCPFGKDCFYQHVNEDGTPYIFRHGVDHNMRYKIVASQPVQEHRRRISREYSIGYEHEFFSHVFDDLNARLDVIRATLPELVGDFAVASDDGSSESSTDSETDHNEDSPAAQLDQQAAEDRGRPMADTMERLVELLSASFEDLDRVRRMLGSTDDELDSPDDGPQTPLLEAVAEQLALAGDIAESSLSRIAPPSDLEVALPDAALQTSGTGVAPAPMPRFSTVVHREGFVVDHTAPTMDDLRQLPDMATVRFTSDEATAAEEAQRDSAQHRAREDEQFAQEATTLLNETEALGRRVQEVLRLDSLGRGESQSLASGPEPGPPRDEMRSEPSAPDTPEVIQDTDPPFLTDGRGRVVWSSTTPGRHRDGRRGRLGTTSNQQKIRREASDSDIIAVRASEESTMEQDCKQFDRPFAQRAMSEPGASLSRDMDVDEPSELATDGRESIVSSLLRGFMKDYDPCTFCAQHDQVLQAFTHKIVLHRISQATCSKENGERGPHSLYYPHGYYCLLNDRVERGLVGVATKLKRIINNVLKHTTTPRSATRRLASPAMTTTDDNTHPEASGSRDANADGKQLLQIEGAANEHGKSSSLAPSPASSSGKRGRSRTRATLGARQSDEDLRRRGYHTLMSSFGKAFHVEKRWKLIREMGSGAYGYVISAADQISGEPVAIKMVARATEKLQLAKRALREITLLRHFNHENITGLIDVDCTSDLSEIIHRLPRKPMEADLHQIIKSGQALSNEHVQYFVYQILRGMKYVHSASVVHRDLKPGNLLVNADCELKICDFGLSRGFNSKSDDNPTMMTEYVATRWYRAPEIMLAYKEYNTARCILAELMLGKPLFKGKDYVDQLNKILDVLGTPDDEVIRRVASQKAVSFSKVLPVADLQATDLLTKILAFDPASRFSVVEALEHPWLASYHDVNDEPECPEPFKRWHTLEALETLEQYKETLWDEIQDYRREVRSVAATEGEHSASGRGSPTSEIRRGLEEIREMAENMPRPSDSVFLASPDMGAQVPERPLSFDERLAEQSQEETVPASAADESTLADLPAGRITDPVVRYSRRASTFIPSRTHSLFAGHTGTNIWQQRTHTPSSNEQPESSSVAFPTQDYVIPGRSRTSSEIGGEGRKLLRTLSTVSIYESGKGLAGGLADIAPIGKYIVEQDEALPSEMPRELESPPKVEQAQ*
>761034
MPSEQSQAAAKSKHGHAASQAQPAPRKVRFNVGSQYQVLDVVGEGAYGIVCSAVHRPSGRKVAIKKIAPFDHSMFCLRTLRELKLLKFLSEAGVSENIISILDIIKPPSIEQFKEVYLIQELMETDMHRVIRTQDLSDDHAQYFIYQTLRALKALHSADVIHRDLKPSNLLLNANCDLKVCDFGLARSVKTAEPSGTETGFMTEYVATRWYRAPEIMLTFKQYTKAIDIWSVGCILAEMLSGKPLFPGRDYHHQLTLILDVLGTPTLDEFYAITTRRSRDYIRALPFRKRKPFAQLFPNASPLAVDFLTRSLVSIGNAPVACAGALISPFSLQTFDPKKRITVEEALAHPYLEAYHDPEDEPVAPPLDPEFFEFDLHKDDISREQLKELLYEEIMSFHPPPMVVSSLSHGSLDVYNTITSHFGLFSLHLAGARVAHLPYRRRVDLPASSLLCCASV*
