# Supplementary material for: Genome-Wide Identification of Mitogen-Activated Protein Kinase Gene Family across Fungal Lineage Shows Presence of Novel and Diverse Activation Loop Motifs
Source: PLoS One. 2016 Feb 26;11(2):e0149861. doi: 10.1371/journal.pone.0149861 (PMC4769017; doi:10.1371/journal.pone.0149861)
Supplement: S1 Appendix — (ZIP) [file pone.0149861.s001.zip › No. of Identified MAPKs/Leucogyrophana mollusca KUC20120723A-06.txt]

>1111368
MRKGSWCSVWRCLVPSIEVLGLGLESLYHWGCSLTARTQRSSVKTLSCASVFYPSLISCTDQRKSAMQRHTFTALNSTFVVDSDYQFVKELGQGAYGCVVAARHRGSGEGFAIKKITNINTKRILTKRCLREIRLLHHFRGHKNITCLYDMDIVFQPNGNFDEVYLYEELMEADLHAIIRSGQPLTDAHFQSFLYQTLCGLKYIHSANVLHRDLKPGNLLVNADCELKICDFGLARGYTPGGGASKSAGNQGFMTEYVATRWYRAPEIMLSFANYTTAIDVWSVGCILAELLGGKPIYKGRDYVDQLNQILHYLGTPSEDTLRRVGSPRAQDYIRSLPIKPKVPFSTLYPHANPLAIDLLSNLLCFDPAKRISCEQALNHPYLQVWHDPADEPICEAKFDFSFEEEDSIEGMKKLIVDEVNSFRAEVRQPARAAGQIRRQDSLPIPSRDEIISSPVQEYGPLHGATSGFTAPSHRPASPVMDDPSDALERELAGTHLSKR*
>1150169
MREHLSQTSSSSDEESSSPVASPVSATVDRGRSRIRRPSNQLAEHNLRKRGYHSFMSSFGKMFHVEKRWKLVREMGSGAYGVVVHVSSAADEISGQTVAIKLVTRVFEKLQLAKRALREIVLLRHFSNHENITGLIDVDAISPDFQEIYIFMEVRAEHGTADLHQIIKSGQQLTNEHVQYFLYQILRGMKYVHSACVIHRDLKPGNLLVNSDCELKICDFGLSRGFDASPDERVGHLTEYVATRWYRAPEIMLAFRLIPYLTVDVWSIGCIFAELLQGRPMFKGRDYVDQLNKILEVLGTPEESVIHRIGSDKAQAYVRSLPYKKAVPLRRLLPAADFQALDLLSKMLSFDPVTRITISEALAHPWLASYHDEADEPVCTTKFEKWKEIEKLETLEEFREALWNEIEDYRMEVRGIRRVSGGEKRVEASPIQSPTPSVKSPISRESNITGISAPPRVESPEGLTEQNGVTDTLMPSTAQEFLRPTTPTDPVVTYARRSSILQPTRQTSTSAYNSPLGSISHQLSQSIEGLPTSNNGSAGGIAFPTQSYVVPARSRAPSTTGGDMTMRKLLRTLSTVSIHESVEGLPGGLAGVAPIGKYIVDTESGADAPPSEMPGEFGIEEGSEGESRSGGRA*
>312015
MDVSSLRDIVDLAKALLLRRSPISILRILTKRCLREIRLLHHFRGHKNITCLYDMDIVFQPNGNFDEVYLYEELMEADLHAIIRSGQPLTDAHFQSFLYQTLCGLKYIHSANVLHRDLKPGNLLVNADCELKICDFGLARGYTPGGGASKSAGNQGFMTEYVATRWYRAPEIMLSFANYTTAIDVWSVGCILAELLGGKPIYKGRDYVDQLNQILHYLGTPSEDTLRRVGSPRVCVISLVYFVSLNLNSSTPLFRLRTISGRFPSNPRFHSRRCTLTQTPLLSIFSPTYCALTPPSASAASRR*
>244084
MEADLHQIIKSGQQLTNEHVQYFLYQILRGMKYVHSACVIHRDLKPGNLLVNSDCELKICDFGLSRGFDASPDERVGHLTEYVATRWYRAPEIMLAFRGYDTAIDVWSIGCIFAELLQGRPMFKGRDYVDQLNKILEVLGTPEESVIHRIGSDKAQAYVRSLPYKKAVPLRRLLPAADFQALDLLSKMLSFDPVTRITISEALAHPWLASYHDEADEPVCTTKFEKWKEIEKLETLEEFREALWNEIEDYRMEVRGIRRVSGGEKRVEASPIQSPTPSVKSPISRESNITGISAPPRVESPEGLTEQNGVTDTLMPSTAQEFLRPTTPTDPVVTYARRSSILQPTRQTSTSAYNSPLGSISHQLSQSIEGLPTSNNGSAGGIAFPTQSYVVPARSRAPSTTGGDMTMRKLLRTLSTVSIHESVEGLPGGLAGVAPIGKYIVDTESGADAPPSEMPGEFGIEEGSEGESRSGGRA*
>1114014
MSIMAHRLDNFGVGDAYRVLDVIGEGAYGIVCSAIHVASQHKVAIKRIAPFDHSMFCLRTLREIKLLRHFHHENIIAILDILLPASFDDFKEVYLVQELMETDLHRVIRTQQLSDDHCQYFIYQTLRALKALHSADILHRDLKPSNLLLNANCDLKLCDFGLARSARPPPNVANDSSTFMTEYVATRWYRAPEVMLTFKEYTRAIDMWSVGCVLAEMLSGKPLFPGRDYHDQLSIILDILGTPSIDDFYAISSSRSREYIRALPFRKNRPFAQLFPQANPLAIDFLEKCLTFSPKRRITVGEALQHPYFEPYHDAEDEPVADPIDPSFFDFDNGDPLEKEELKVLIYKEITTPRQSPFLLSSTTGGG*
>1040134
MPDQAQQAPAAAAASSKSKHSHAASQAQPAPRKVRFNVGTQYQVLDVVGEGAYGIVCSAVHRPSGRKVAIKKIAPFDHSMFCLRTLRELKLLKFLSEAGVSENIISILDIIKPPSIEAFKEVYLIQELMETDMHRVIRTQDLSDDHAQYFIYQTLRALKALHSADVIHRDLKPSNLLLNANCDLKVCDFGLARSVKTAEPSGTETGFMTEYVATRWYRAPEIMLTFKQYTKAIDVWSVGCILAEMLSGKPLFPGRDYHHQLTLILDVLGTPTLDEFYAITTRRSRDYIRALPFRKRRPFAQLFPNATPMAVDFLSKTLTFDPKKRISVEDALAHPYLEAYHDPDDEPVAPPLDPEFFEFDLHKDDISREQLKELLYEEIMSFRPAPIT*
>819552
METDMHRVIRTQDLSDDHAQYFIYQTLRALKALHSADVIHRDLKPSNLLLNANCDLKVCDFGLARSVKTAEPSGTETGFMTEYVATRWYRAPEIMLTFKQYTKAIDVWSVGCILAEMLSGKPLFPGRDYHHQLTLILDVLGTPTLDEFYAITTRRSRDYIRALPFRKRRPFAQLFPNATPMAVDFLSKTLTFDPKKRISVEDALAHPYLEAYHDPDDEPVAPPLDPEFFEFDLHKDDISREQLKELLYEEIMSFRPAPIT*
>243933
MREHLSQTSSSSDEESSSPVASPVSATVDRGRSRIRRPSNQLAEHNLRKRGYHSFMSSFGKMFHVEKRWKLVREMGSGAYGVVVSAADEISGQTVAIKLVTRVFEKLQLAKRALREIVLLRHFSNHENITGLIDVDAISPDFQEIYIFMEPMEADLHQIIKSGQQLTNEHVQYFLYQILRGMKYVHSACVIHRDLKPGNLLVNSDCELKICDFGLSRGFDASPDERVGHLTEYVATRWYRAPEIMLAFRGYDTAIDVWSIGCIFAELLQGRPMFKGRDTFVAC*
>31001
MTTASTVSKGKLQKPLPKFEVGPDYEILHGLGEGAYGTVAAALHKPTGRQVAIKKILPFDHTLFCLRTLRELKLLKFFSETCVNENIISILDITKPPSLSEFKEVYFIQELMQTDLHRVIRTQELTDDHCQYFVYQILRALKSIHSADIVHRDLKPANLLLNANCDLKVCDFGLARSIKSTSPGGKEMGLMTEYVATRWYRAPEIMLSFKMYTKAVDVWAVGCILAELLTGKALFPGRDYGHQLDLILDVIGTPTLAEFYSITSRRSRDYIRALPIRKRKNFSSLFPKASPDAIDFLQKTLTFDQKRRLTVDEALQHPYLSAYHDPEDEPIVASLDPDYFDFDLKVEYKDDLSKSELKELLYEEILSFVPAI*
