# Supplementary material for: Genome-Wide Identification of Mitogen-Activated Protein Kinase Gene Family across Fungal Lineage Shows Presence of Novel and Diverse Activation Loop Motifs
Source: PLoS One. 2016 Feb 26;11(2):e0149861. doi: 10.1371/journal.pone.0149861 (PMC4769017; doi:10.1371/journal.pone.0149861)
Supplement: S1 Appendix — (ZIP) [file pone.0149861.s001.zip › No. of Identified MAPKs/Lichtheimia hyalospora.txt]

>212434
MGQGAYGVVCAAKDTESGEQVAIKKVCRIFEKNILAKRALREVKLLKHFNGHENITSVIDMDIVNLQDFNELYLVQELMEADLHQIIRSGQPLTDAHFQYFVYQICRGLKYIHSANVLHRDLKPGNLLVNADCELKICDFGLARGYSESPESNAAGFMTEYVATRWYRAPEIMLSFQNYTKAIDMWSVGCIFAEMLGGKPLFKGRDYVDQLNQILGILGTPDEETLRRVGSERAQVYIRSLPRMPKIPFQNLYPRANPLAIDLLNKLLEFDPAKRITVEEALAHPYLSAYHDEDDEPSHTETFDFSFEVVDSIEDMRKMIAQEVMSFKANKQGLMPPQAGANLRRKESLSAQDREALERSKQAAAQQPRGGEQEANVAAGGSVAASAVGNHAVHHMEVDELERELSGRA*
>164796
MPAYQSFPVINQHFIVDRKYQFIREMGQGAYGVVCAAKDTESGEQVAIKKVCRIFEKNILAKRALREVKLLKHFNGHENITSVIDMDIVNLQDFNELYLVQELMEADLHQIIRSGQPLTDAHFQYFVYQICRGLKYIHSANVLHRDLKPGNLLVNADCELKICDFGLARGYSESPESNAAGFMTEYVATRWYRAPEIMLSFQNYTKAIDMWSVGCIFAEMLGGKPLFKGRDYVDQLNQILGILGTPDEETLRRVGSERAQVYIRSLPRMPKIPFQNLYPRANPLAIDLLNKLLEFDPAKRITVEEALAHPYLSAYHDEDDEPSHTETFDFSFEVVDSIEDMRKMIAQEVMSFKANKQGLMPPQAGANLRRKER*
>177826
MHGYQSFPVINQHFIVDRKYQFLREMGQGAYGVVCAAKDSESGEQVAIKKVCRIFEKNILAKRALREVKLLKHFNGHENITSIIDMDIVNLQDFNELYLVQELMEADLHQIIRSGQPLTDAHFQYFVYQICRGLKYIHSANVLHRDLKPGNLLVNADCELKICDFGLARGYSENPESNAAGFMTEYVATRWYRAPEIMLSFQNYTKAIDMWSVGCIFAEMLGGKPLFKGRDYVDQLNQILGILGTPDEETLRRVGSERAQVYIRSLPHMPKILFQNLYPRANPLAIDLLNKLLEFDPAKRITVEEALAHPYLSAYHDVDDEPVHTETFDFSFEVVDSIEDMRKMIAQEVMSFKANKQGLLQPQPSVSLRRKESLSTQDRETLERSQQVAAQSRTVDGAAQDTHATASGSVAGSTVANPPVNHMEVDELERELSGHM*
>212435
MEADLHQIIRSGQPLTDAHFQYFVYQICRGLKYIHSANVLHRDLKPGNLLVNADCELKICDFGLARGYSESPESNAAGFMTEYVATRWYRAPEIMLSFQNYTKAIDMWSVGCIFAEMLGGKPLFKGRDYVDQLNQILGILGTPDEETLRRVGSERAQVYIRSLPRMPKIPFQNLYPRANPLAIDLLNKLLEFDPAKRITVEEALAHPYLSAYHDEDDERLSNQLWLSNKNIYTLCSSAVLLTGPILMPRSKIITK*
>127228
MSHSRREEITNRLKQFNAGDQYEIIDVVGEGAYGVVCSAVHKPTGQMVAIKRILPFDHAMFCLRTLREIKLLKYFNHENIISILDIVKPRSYDDFTEVYLIQELMETDMHRVIRTQDLSDDHCQYFTYQTLRALKAMHSANVLHRDLKPSNLLLNANCDLKICDLGLARSSNSADENSGFMTEYVATRWYRAPEIMLTFKEYTKAIDVWSVGCILAEMLSGKPLFPGRDYHHQLTLILDVLGTPTMDDFYGIKSRRARDYIRSLPFKKRIPFSRLFPNANPMAVDLLEKLLTFNPAKRITVEEALKHPYLEPYHDPDDEPDAPPIHESFFDFDKYKDQLTKEQLKRKFLFLLWFHCHS*
>173207
MSRHYSVAIDGGPEVFTIDTRYRIVRKVGSGSYGTVCSAFDLHADRYCAIKKVYRIFDKRLLTKRCLREIKLLQHFNNHPRIIELFDMDIVDVNNFNEIYLVFNCMDASLHDVIHSDKPINTVQGQWILYQMLSGLQYIHAANVIHRDLKPANILVNVNCDIKICDFGMAREYRAQDGRQSAFLTEYVTTRWYRAPEVMISPNNYSKSIDVWSVGCIYGEILGRRVLFKGRDYIDQLHKILGILGLPESISFWDPSESVATHLEQLCTVNGQPPPRHPIDFTSLFPDCPTDGIDILQQLLQLDPHQRITVTDAIAHPFLAPFGDPEEESMEPGTCDFHFEQYANDEDLRQHVIDEIMRFRRKQWQLEQCLRSSSMHADMCCGVGTLGSSNIILRHQQQHQRHATMSLLDRTAIQWQYPTTDHTPPSPPPVDHQYDDTSVLVTEEGSSMFSGGLVGEPEEMTAEEDALLNQTAGMDVEPHRQFMLPARGPERDLLERELSGTW*
>193627
MATNNNPLKQLSVIAGKDGLSSLHIPTITDGAEDVVGLQGRIRLQKDHNIVNSRGLDKIRETLQAYEYLCHIGEAKEWIENCLQETIDPVIQLEESMRNGIILAKLAAWFTDGVVKKIFYGKRLEFRHSDNINYFLEALSVVRLPDTFWFEFTDLYDKKNIPRVIYCIHALSHLLARRNLAPSIKNLYGQLQFTDEELHATQRNLDSCGTNIPNFMDLRPSLYKELHGDDSFRQHDDHRFNKSPTTPDLIIEESDESDHETMTDQERFELYWSDPENLERLKTCQNIARTWLAHREMERQRQELHKSTYVVSHLSRVQAHARGMLQRRDMEDKHITYESSEEWVIKLQTHVRGCLARLNYRHTLDHYNEHLDKVIMVQNFVKNKIMGKAYRRLTSDNNPSIGTVKSFVHLLDDSDLDFDRELALEDLRQKVIEQIRENDQMDAHVNALDIQICLFLRNAITIDEVVKSTSAFKKKQQRRRMSELAASTRNTNPYSLRGVDKESRTRLELYQRLLYLLQTEPGYLARMLSMCGRRELDSSISTRDIESTVRSLFGYDTPNAREEYLLINLCKCCIDEELSYVENAQEFMRGNYSFMKLVVRTNRGAKERMFFRGLLTPLVESIVQDEYLDLETDPVAIYHKVINEEESRTGRPSMRKHSATVQEALQDQEVCDTFLMHLRNLREITTRFLNAITSTVDQVPYGIRIIARKLRVAMEESFPEEKEQAARIIGNFIYYRYLNPAIVAPEQYDVIDAVVLPVQRKNLAEVAKMLHQISSGKKFDADNMFLAPLNEYVRKSSDVFEQWFMKLTDVEEPETYFDIPELNDQMSTHKPTVYITPYDLFHLHHALQQHLDDLEPGRRNGPLQSLLTELGPSPYYPQLELPESILCLKLTHPSDNIPMDPAARERQLLVDSKRLVVYTIKIQSGESLQSILESPTPAELESEWDALKAVEFTQQEQGKTSKRRFVKLSQTDPPLDLQSLAFHQLKVVTSRLLYYLTRTGVISAEGGYQEIINMIARDITGKTSRRQQRDNELTKLGQTLKNVVRKQHYLTEQRTQYEDYLKECMTIMAKKRGRRPRYGLPFTRQYFHVRALKKQGLEPTFGSFKYSGKQLYERGILVDVDGIEPKDYDKINIILSMDTVGIITMEGAYSRWPIPSVQVDMRYEELLQTQFEGAQTMQVLDGLVKVNVNLLIFLINKNPLKVVAIKKCFRIFDKKLITKRCLREIKLLQHFNGHPRIINLRALDIVDYHDFNEVYLIQDCCDTTMADIIHSRQRLEPVHYQWFMYQLFSGLKYIHSANVLHRDLKPANILVNENCDIRICDFGMARGYSSQSSQLEAMNMTHYVVTRWYRAPEVMLSPNTYDKAIDMWSVGCIFAELLGRKVLFKGTDYVDQLHKIVGILGLPEDTSFWDKNASEFVIEYIKNLRDGDGLPPPKEPIDFSSLFPDCPMEGIDLLKNLLHLNPGLRITPDEALAHPFVEQMRDPADEVDCPETFDFESFEYLQQEDALRRSIVHEVMHSKGLLKGRNRRLLSVEPIDTDMGASNKRPRRRYTGSSISTPHSASATEAHQHAMAAVQQGREITVQDTEMDDDGGSGMITDRFVGEPEDMDEEDFKLMDSDDSIRVEYRRRLVGPSGADVQALERHLSRDW*
>127887
MTHDDTHCTISLEGGRETFTVEKKYKIIRRVGSGSYGTVCSAIELATNDGNSLVALSCHFYSNSPLKVVAIKKCFRIFDKKLITKRCLREIKLLQHFNGHPRIINLRALDIVDYHDFNEVYLIQDCCDTTMADIIHSRQRLEPVHYQWFMYQLFSGLKYIHSANVLHRDLKPANILVNENCDIRICDFGMARGYSSQSSQLEAMNMTHYVVTRWYRAPEVMLSPNTYDKAIDMWSVGCIFAELLGRKVLFKGTDYVDQLHKIVGILGLPEDTSFWDKNASEFVIEYIKNLRDGDGLPPPKEPIDFSSLFPDCPMEGIDLLKNLLHLNPGLRITPDEALAHPFVEQMRDPADEVDCPETFDFESFEYLQQEDALRRSIVHEVMHSKGLLKGRNRRLLSVEPIDTDMGASNKRPRRRYTGSSISTPHSASATEAHQHAMAAVQQGREITVQDTEMDDDGGSGMITDRFVGEPEDMDEEDFKLMDSDDSIRVEYRRRLVGPSGADVQALERHLSRDW*
>206269
MAEFVKLSIFGTVFEVTTRYVDLQPVGMGAFGLVCSAKDQLTGMNTAVKKIMKPFSAPVLAKRTYRELKLLKALRHENIISLSDIFISPLEDIYFVTELLGTDLHRLLQSRPLEKQFIQYFLYQILRGLKYVHSAGVIHRDLKPSNILINENCDLKICDFGLARIQDPQMTGYVSTRYYRAPEIMLTWQKYDVAVDIWSAGCIFAEMLEGNPLFPGKDHVHQFSIITELLGTPPDDVIATICSENTLRFVKNLPKRDPIPFSQRFAGQDPEAIDLLDKMLTFDPRKRISAMEALEHPYLSPYHDPSDEPAAADKFDWSFNEAELPVDTWKVMMYSEILEFHNVDNVDGAQYLGTPLTGPKLEAQDAVAFQQ*
