# Supplementary material for: Genome-Wide Identification of Mitogen-Activated Protein Kinase Gene Family across Fungal Lineage Shows Presence of Novel and Diverse Activation Loop Motifs
Source: PLoS One. 2016 Feb 26;11(2):e0149861. doi: 10.1371/journal.pone.0149861 (PMC4769017; doi:10.1371/journal.pone.0149861)
Supplement: S1 Appendix — (ZIP) [file pone.0149861.s001.zip › No. of Identified MAPKs/Macrolepiota fuliginosa.txt]

>527701
MHQIRWQGQLLTDRSHHPYLSYRCPSDPHPLPKHTSPSTLISLRLSGTMARHSFTALNSTFVVDAQYRMVKELGQGAYGCVIAAVHSSTGEGCAIKKITNINTKRILTKRCLREIKLLRHFRGHKNITCLYDMDIVFRPDGNFDEVYLYEELMEADLHAIIRSGQPLTDAHFQSFIYQTLCGLKYIHSANVLHRDLKPGNLLVNADCELKICDFGLARGYSPGGGTSKAAGNQGFMTEYVATRWYRAPEIMLSFANYTTAIDVWSIGCILAELLGGKPIYKGRDYVDQLNQILHYLGTPPEETLRRVGSPRAQDYIRSLPIKPRVPFSTLFPRANPLAIDLLTQMLHFDPIKRISCEQALNHPYFAVWHDLADEPVCPSTFHFGFEEEDGIEGMKKLIVEEVRSFRTEVRNQAKASTQIRRQAFLFPVAKKSSTLPFRNTLPLMELPLVIPQATLLKGLLAR*
>800193
MSQSRRSPRRSPRRSSRGHRRRRSRGRSNDGGDDKTTSPRPSPGSWNVDRGRSRVRRASNPFSEESLRRRGYHSLSSSFGKVFHVEKRWKLVREMGAGAYGVVISAADEISGETVAIKLVTRVFEKVQLAKRALREITLLRHFNHENITGLIDVDAISPDFNEIYIFMEPMEADLHQIIKSGQVLTNEHVQYFVYQILRGMKYIHSASVIHRDLKPGNLLVNADCELKICDFGLSRGFNSVPDENATHLTEYVATRWYRAPEIMLAFRRYNTAIDVWSIGCILAELLMGKPLFKGKDYVDQLNKILDVLGTPEEHIIKKIGSDKAQAYVRSLPIKKTVPFQKLMPNADPQALDLLEKTLTFDPTWRITVCEALEHPWLSSYHEPDDEPECPEKFDKWKEVEKLETLEQFREALWNEIEDFRKEVRGMNLNMADMTNRTIDAAINASAQAYRTTEAPIAPSETLPPAPVPAPSQIAFPLVPEPETIPETEVHVEPPTSVGTTAVVTDNHPLVETTTTETIVERIEEPSKKLDSVIVEENQDMRQMLSPSPEVYRQITTPTDPLINYARRSSIMQPSRQGSTYNSPIPSAQNLSFIASPEAIGGQVGGSSIAFPTQGYVLPARSRTGSTAGGGEVTRRLLRTLSTVSIHESAEGLAGGLAGIAPIGKFIVEPETEADAPPSEMPRDFRVVDEEEEDEEREMTMRLAIGGGGKFHLP*
>22041
MEGEDRGYHSLSSSFGKVFHVEKRWKLVREMGAGAYGVVISAADEISGETVAIKLVTRVFEKVQLAKRALREITLLRHFNHENITGLIDVDAISPDFNEIYIFMEPMEADLHQIIKSGQVLTNEHVQYFVYQILRGMKYIHSASVIHRDLKPGNLLVNADCELKICDFGLSRGFNSVPDENATHLTEYVATRWYRAPEIMLAFRRYNTAIDVWSIGCILAELLMGKPLFKGKDYVDQLNKILDVLGTPEEHIIKKIGSDKAQAYVRSLPIKKTVPFQKLMPNADPQALDLLEKTLTFDPTWRITVCEALEHPWLSSYHEPDDEPECPEKFDKWKEVEKLETLEQFREALWNEIEDFRKEVRGMNLNMADMTNRTIDAAINASAQAYRTTEAPIAPSETLPPAPVPAPSQIAFPLVPEPETIPETEVHVEPPTSVGTTAVVTDNHPLVETTTTETIVERIEEPSKKLDSVIVEENQDMRQMLSPSPEVYRQITTPTDPLINYARRSSIMQPSRQGSTYNSPIPSAQNLSFIASPEAIGGQVGGSSIAFPTQGYVLPARSRTGSTAGGGEVTRRLLRTLSTVSIHESAEGLAGGLAGIAPIGKFIVEPETEADAPPSEMPRDFRVVDEEEEDEEREMTMRLAIGEHTYNII*
>22014
MSMPFRLTLTRCQWHLVVISVRYADILFSYIFMEPMEADLHQIIKSGQVLTNEHVQYFVYQILRGMKYIHSASVIHRDLKPGNLLVNADCELKICDFGLSRGFNSVPDENATHLTEYVATRWYRAPEIMLAFRRYNTAIDVWSIGCILAELLMGKPLFKGKDYVDQLNKILDVLGTPEEHIIKKIGSDKAQAYVRSLPIKKTVPFQKLMPNADPQALDLLEKTLTFDPTWRITVCEALEHPWLSSYHEPDDEPECPEKFDKWKEVEKLETLEQFREALWNEIEDFRKEVRGMNLNMADMTNRTIDAAINASAQAYRTTEAPIAPSETLPPAPVPAPSQIAFPLVPEPETIPETEVHVEPPTSVGTTAVVTDNHPLVETTTTETIVERIEEPSKKLDSVIVEENQDMRQMLSPSPEVYRQITTPTDPLINYARRSSIMQPSRQGSTYNSPIPSAQNLSFIASPEAIGGQVGGSSIAFPTQGYVLPARSRTGSTAGGGEVTRRLLRTLSTVSIHESAEGLAGGLAGIAPIGKFIVEPETEADAPPSEMPRDFRVVDEEEEDEEREMTMRLAIGEHTYNII*
>862988
MPDTTAAQPQAKQRGHSHAASAAQPAPRKVRFNVGTQYQVLDVVGEGAYGIVCSAVHRPSGRKVAIKKIAPFDHSMFCLRTLRELKLLKFLSESGVSENIISILDIIKPPSLEAFKEVYLIQELMETDMHRVIRTQDLSDDHAQYFIYQTLRALKALHSADVIHRDLKPSNLLLNANCDLKVCDFGLARSVKTAEPSGTETGFMTEYVATRWYRAPEIMLTFKQYTKAIDVWSVGCILAEMLSGKPLFPGRDYHHQLTLILDVLGTPTLDEFYAITTRRSRDYIRALPFRKRRPFAQIFPNASPLAVDFLTKTLTFDPKKRITVEDALAHPYLEAYHDPEDEPVAPPLDPEFFDFDLHKDDISREQLKELLYEEIMSFQPAPMT*
>177514
MSSRKSSKPLPKFEIGDDYQLLHAIGEGAYGTVAAALHKPTGRQVAIKKILPFDHTLFALRTLRELKLLKFFSETCVNENIISVLDIIKPDSLESFKEIYFIQELMQTDLHRVIRTQHLTDDHCQYFIYQTLRALKSIHSAGIVHRDLKPANLLLNANCDLKVCDFGLARSVNTSVPPGKEVGIMTEYVATRWYRAPEIMLSFKMYTKAIDIWAVGCVLAELLSGRPLFPGRDYSHQLDLILDIIGEYCPSLNVHRQKNNLFDLLLGTPTLDEFYAITSRRSRDYIRALPIRKRRPFATLFPHASKDAIDFLSKTLTFDPKKRLTVDEALEHPYLSAYHDPDDEPVVAPLSPTYFEFDLHKEKLSKDQLKELLYEEVLAFVPSINAPGESHNANN*
>866574
MGLALEQLSTMEEHMRQSLLASGYEPLDLIGEGAYGVVCSALHMPTQRKVAIKRITPFDHTMFCLRTLREIKLLRHFHHENIIAILDILRPPSINQFNEVYLVQELMETDLHRVIRTQELSDDHCQYFIYQTLRALKALHSADVLHRDLKPSNLLLNANCDLKICDFGLARSARPPPNLANDSNTFMTEYVATRWYRAPEVMLTFKEYTRAIDMWSVGCVLAEMLSGKPLFPGRDYHHQLSLILDTLGTPSIDDFYAISSTRSREYLRALPFRKRVNFHHVFSKANPQAVDLMEKCLTFSPKRRITVEEALQHPYLAPYHDPQDEPTAAPLDPSFFDFDNGEPLGKEELKVLIYQEVTKPPSQMSAYLASGYS*
>780486
MATTPVDPLQLLQAALTAPENTKEQADLLASLREALELHPAPIAPFVHTLIGKVVNAEDSLLKRWVLDLLHFALGRSTLSLEQRTQMALQLLDPLAHLLNDPYSHFLKVTIQCLTTVYPLLFRHLCINRSNPAPWHTLTACKNRIIEMVWSPAASVGVKLSAMKFVQRVILVQTRSVQDPRLQKPNDTNISFCPVDHPFIPVAKLEAEGQKLQEGLIATLYSSQDADLLSAMLNSWAALAKLRPGVLQTLVPALRTWAPTALENLPPSNVKSVEKAYRILLSHINRNCVPNNTPLSQQINDALNIQAQRMEEAAREEKRRKTAIQAGMDGRKRSASTPAEQPADAKRPKLESEISSTPNLASTLAAFDFTSLPPSLITDLIIANLEAFTEPALETLVQQHRQKRGPGTTPASTSTAAVPPSGLPLNIPTGPRKLLTQERDSTPPSRATPPVVKVEEPVDPLQMDIDQDELEFEPETLNAQLSGGEPAMEEEHPVAELELGLQAIEFKLPPPEDLSEGDRMELITSSIARIWTGADELPVDSLQAGGTSATEVWMLLLVRMITRVAQPPLEEDAEEGNKEQVVNDFYACQDQLRQKLCSYIMADFPSRVRLATTWMNEEWYNDQIHSAQDDTWRPNYDIWLNQIVASYQTLLDGRDRTFSRFLLDLPAVPPDVLGLLRDLCIDDSSDRVTIGFITLRGLVLQRPSLRTEALNILLELTTHPDKKTRAAAINVVKAWVPHIQPMDSMIREFALQMLRKLQYKSANGHAKPQEELEEAPDVNMEDVSAPKENGTHVEGQDQVEEKPPTPPALDSDMEGNQEDRQLPDEDLVHTPYLPERIELPAQKAQVLQHVELLFALSVKVPDFLEELFLAYGQMDITVQEAIQDLITALIKSLGPNNGKLLTLMRQFPLGAESLALRVLTIFTENGRANATLVALVKALINERDLDARFLIPIIAEMDRADIIRHLPRIVSILNGQPENKNIVRNVFSSIVAVPPSTFGSVSSNLPRVRHSELLPPDRLMVLLHQCEKEIGLKSAMEAISICFSMTDIFRSEVLGAVMQQLMDEVVLPTLFLRTVIQAVTTYKTLVGFVSTTLLSRLITKKIWTNSPLWEGFIRCAKVTAPASFSALLQLPKDQLRELVDKQPSLKTSLRDYVTKRAPNKARLAGLLDIFGEVEDGTALTPAHAFRLGRPRTAHTHVGDMIKPRIGDLARIFEEVTQEITAKVLTRPSTPEKSRSVQRRRRRQDDITSPISRFVERRSREIARPTSLQPILGGKSQETGEDRGYHSLSSSFGKVFHVEKRWKLVREMGAGAYGVVISAADEISGETVAIKLVTRVFEKVQLAKRALREITLLRHFNHENITGLIDVDAISPDFNEIYIFMEPMEADLHQIIKSGQVLTNEHVQYFVYQILRGMKYIHSASVIHRDLKPGNLLVNADCELKICDFGLSRGFNSVPDENATHLTEYVATRWYRAPEIMLAFRRYNTAIDVWSIGCILAELLMGKPLFKGKDYGTPEEHIIKKIGSDKAQAYVRSLPIKKTVPFQKLMPNADPQALDLLEKTLTFDPTWRITVCEALEHPWLSSYHEPDDEPECPEKFDKWKEVEKLETLEQFREALWNEIEDFRKEVRGMNLNMADMTNRTIDAAINASAQAYRTTEAPIAPSETLPPAPVPAPSQIAFPLVPEPETIPETEVHVEPPTSVGTTAVVTDNHPLVETTTTETIVERIEEPSKKLDSVIVEENQDMRQMLSPSPEVYRQITTPTDPLINYARRSSIMQPSRQGSTYNSPIPSAQNLSFIASPEAIGGQVGGSSIAFPTQGYVLPARSRTGSTAGGGEVTRRLLRTLSTVSIHESAEGLAGGLAGIAPIGKFIVEPETEADAPPSEMPRDFRVVDEEEEDEEREMTMRLAIGGGGKFHLP*
>790328
MGWLSNAGYGGWKPLGKLLRGSCLAGMSLVMSAQVQMGIGKGLAGLMLKLSRKRKALVDKNKVASRIVAPGSTKSTMPHCLARGSISTSFLLRPGNTRMGGKGFNQAVALALATGGGDQGKVSFYGTVGDDEAGAGLREKLYKKWRIRNDTLVVDPTKATGRAIIQVADDGENSIGERFLGLYEFRMFSEELVATVLFPGANHSEVIETLEKSWPAGTTHVLLQNEISLASTLKAIASAEKLTTIFNPSPMLSEEEIVEFPWSKIDWLIINQLEAQSLLASFAPEKAPDKIQEMLRDLARQPALSTTRIICTLGADGVLAMVPGIPIVFVPAAQLEGPVVDTTGAGDTFAGYFVAELMSLDRQEVKEAEVIRLLEAATRAAGMCVERAGTVDSMPAAEEVERRFGDMGLALEQLSTMEEHMRQSLLASGYEPLDLIGEGAYGVRKVAIKRITPFDHTMFCLRTLREIKLLRHFHHENIIAILDILRPPSINQFNEVYLVQELMETDLHRVIRTQELSDDHCQYFIYQTLRALKALHSADVLHRDLKPSNLLLNANCDLKICDFGLARSARPPPNLANDSNTFMTEYVATRWYRAPEVMLTFKEYTRAIDMWSVGCVLAEMLSGKPLFPGRDYHHQLSLILDTLGTPSIDDFYAISSTRSREYLRALPFRKRVNFHHVFSKANPQAVDLMEKCLTFSPKRRITVEEALQHPYLAPYHDPQDEPTAAPLDPSFFDFDNGEPLGKEELKVLIYQEVTKPPSQMSAYLASGYS*
>765763
MPHCLARGSINLDEYYYVPHISRPGETISSHDFQQRMGGKGFNQAVALALATGGGDQGKVSFYGTVGDDEAGAGLREKLYKKWRIRNDTLVVDPTKATGRAIIQVADDGENSIGERFLGLYEFRMFSEELVATVLFPGANHSEVIETLEKSWPAGTTHVLLQNEISLASTLKAIASAEKLTTIFNPSPMLSEEEIVEFPWSKIDWLIINQLEAQSLLASFAPEKAPDKIQEMLRDLARQPALSTTRIICTLGADGVLAMVPGIPIVFVPAAQLEGPVVDTTGAGDTFAGYFVAELMSLDRQEVKEAEVIRLLEAATRAAGMCVERAGTVDSMPAAEEVERRFGLSTMEEHMRQSLLASGYEPLDLIGEGASALHMPTQRKVAIKRITPFDHTMFCLRTLREIKLLRHFHHENIIAILDILRPPSINQFNEVYLVQELMETDLHRVIRTQELSDDHCQYFIYQTLRALKALHSADVLHRDLKPSNLLLNANCDLKICDFGLARSARPPPNLANDSNTFMTEYVATRWYRAPEVMLTFKEYTRAIDMWSVGCVLAEMLSGKPLFPGRDYHHQLSLILDTLGTPSIDDFYAISSTRSREYLRALPFRKRVNFHHVFSKANPQAVDLMEKCLTFSPKRRITVEEALQHPYLAPYHDPQDEPTAAPLDPSFFDFDNGEPLGKEELKVLIYQEVTKPPSQMSAYLASGYS*
>521401
MARSAHSSLSTMDSGSSIHSSALHMPTQRKVAIKRITPFDHTMFCLRTLREIKLLRHFHHENIIAILDILRPPSINQFNEVYLVQELMETDLHRVIRTQELSDDHCQYFIYQTLRALKALHSADVLHRDLKPSNLLLNANCDLKICDFGLARSARPPPNLANDSNTFMTEYVATRWYRAPEVMLTFKEYTRAIDMWSVGCVLAEMLSGKPLFPGRDYHHQLSLILDTLGTPSIDDFYAISSTRSREYLRALPFRKRVNFHHVFSKANPQAVDLMEKCLTFSPKRRITVEEALQHPYLAPYHDPQDEPTAAPLDPSFFDFDNGEPLGKEELKVLIYQEVTKPPSQMSAYLASGYS*
>850251
MSRSISSVRARTASYGTSALHMPTQRKVAIKRITPFDHTMFCLRTLREIKLLRHFHHENIIAILDILRPPSINQFNEVYLVQELMETDLHRVIRTQELSDDHCQYFIYQTLRALKALHSADVLHRDLKPSNLLLNANCDLKICDFGLARSARPPPNLANDSNTFMTEYVATRWYRAPEVMLTFKEYTRAIDMWSVGCVLAEMLSGKPLFPGRDYHHQLSLILDTLGTPSIDDFYAISSTRSREYLRALPFRKRVNFHHVFSKANPQAVDLMEKCLTFSPKRRITVEEALQHPYLAPYHDPQDEPTAAPLDPSFFDFDNGEPLGKEELKVLIYQEVTKPPSQMSAYLASGYS
>22020
MGTQGMKYIHSASVIHRDLKPGNLLVNADCELKICDFGLSRGFNSVPDENATHLTEYVATRWYRAPEIMLAFRRYNTAIDVWSIGCILAELLMGKPLFKGKDYVDQLNKILDVLGTPEEHIIKKIGSDKAQAYVRSLPIKKTVPFQKLMPNADPQALDLLEKTLTFDPTWRITVCEALEHPWLSSYHEPDDEPECPEKFDKWKEVEKLETLEQFREALWNEIEDFRKEVRGMNLNMADMTNRTIDAAINASAQAYRTTEAPIAPSETLPPAPVPAPSQIAFPLVPEPETIPETEVHVEPPTSVGTTAVVTDNHPLVETTTTETIVERIEEPSKKLDSVIVEENQDMRQMLSPSPEVYRQITTPTDPLINYARRSSIMQPSRQGSTYNSPIPSAQNLSFIASPEAIGGQVGGSSIAFPTQGYVLPARSRTGSTAGGGEVTRRLLRTLSTVSIHESAEGLAGGLAGIAPIGKFIVEPETEADAPPSEMPRDFRVVDEEEEDEEREMTMRLAIGEHTYNII*
>807502
MSFVKLSIFGTSFEVTTRYVDLQPVGMGAFGLVCSAKDQLTGASVAIKKIMKPFSTPVLSKRTYRELKLLKHIQHENIISLSDVFISPLEDLYFVTELLGTDLHRLLTSRPLEKQFIQYFLYQILRGLKYVHSAGVVHRDLKPSNILVNENCDLKICDFGLARIQDPQMTGYVSTRYYRAPEIMLTWQKYDVAVDIWSTGCIFAEMLEGKPLFPGKDHVNQFSIITELLGTPPDDVIETICSENTLRFVQSLPKRERQPFSQKLRTSDPDALDLLERMLVFDPRKRIDAAESLAHPYVAPYHDPTDEPVAAEKFDWSFNDADLPVDTWKVMMYSEILDFHQVGDPTDPNNQNYQNYPNYQDPSMGLVQ*
