# Supplementary material for: Genome-Wide Identification of Mitogen-Activated Protein Kinase Gene Family across Fungal Lineage Shows Presence of Novel and Diverse Activation Loop Motifs
Source: PLoS One. 2016 Feb 26;11(2):e0149861. doi: 10.1371/journal.pone.0149861 (PMC4769017; doi:10.1371/journal.pone.0149861)
Supplement: S1 Appendix — (ZIP) [file pone.0149861.s001.zip › No. of Identified MAPKs/Melanconium sp. NRRL 54901.txt]

>29684|estExt_Genemark1.C_4_t20284
MEADETLLSDVFRTILSSSVLHFVSGASYHHRAPARTSSLTKPVAEHEDHAYQHVYQIAVKMADLQGRKVFKVFNQDFIVDERYTVTKELGQGAYGIVCAAVNNQTNEGVAIKKVTNVFSKKILAKRALREIKLLQHFRGHRNITCLYDMDIPRPDNFNETYLYEELMECDLAAIIRSGQPLTDAHFQSFIYQILCGLKYIHSANVLHRDLKPGNLLVNADCELKICDFGLARGFSVDPEENAGYMTEYVATRWYRAPEIMLSFQSYTKAIDVWSVGCILAELLGGRPFFKGRDYVDQLNQILHILGTPNEETLSRIGSPRAQEYVRNLPFMPKKPFASLFPNANPDALDLLDRMLAFDPSSRISVEQALEHPYLQIWHDASDEPDCPTTFDFDFEVVEDVGEMRKMILEEVYRFRQVVRTVPGSGGGQHAGQQGGASQVPMPSGGATGQWRTEDPRPEEYMGQQPGGLEADLAMGADGRRSYRYLLSESDRNSDAYRRKEYSEEVTDCVVEDLSPAQQDEYWLWVQKRLEVVRRVLEKQSGASAPNSAVSFLRRCRGQR*
>170459|fgenesh1_pg.4_#_657
MADLQGRKVFKVFNQDFIVDERYTVTKELGQGAYGIVCAAVNNQTNEGVAIKKVTNVFSKKILAKRALREIKLLQHFRGHRNITCLYDMDIPRPDNFNETYLYEELMECDLAAIIRSGQPLTDAHFQSFIYQILCGLKYIHSANVLHRDLKPGNLLVNADCELKICDFGLARGFSVDPEENAGYMTEYVATRWYRAPEIMLSFQSYTKAIDVWSVGCILAELLGGRPFFKGRDYVDQLNQILHILGTPNEETLSRIGSPRAQEYVRNLPFMPKKPFASLFPNANPDALDLLDRMLAFDPSSRISVEQALEHPYLQIWHDASDEPDCPTTFDFDFEVVEDVGEMRKMILEEVYRFRQVVRTVPGSGGGQHAGQQGGASQVPMPSGGATGQWRTEDPRPEEYMGQQPGGLEADLAMGADGRRSYRYLLSESDRNSDAYRRKEYSEEVTDCVVEDLSPAQQDEYWLWVQKRLEVVRRVLEKQSGASAPNSAVSFLRRCRGQR*
>613191|MIX19655_6743_41
MDIPRPDNFNETYLYEELMECDLAAIIRSGQPLTDAHFQSFIYQILCGLKYIHSANVLHRDLKPGNLLVNADCELKICDFGLARGFSVDPEENAGYMTEYVATRWYRAPEIMLSFQSYTKAIDVWSVGCILAELLGGRPFFKGRDYVDQLNQILHILGTPNEETLSRIGSPRAQEYVRNLPFMPKKPFASLFPNANPDALDLLDRMLAFDPSSRISVEQALEHPYLQIWHDASDEPDCPTTFDFDFEVVEDVGEMRKMILEEVYRFRQVVRTVPGSGGGQHAGQQGGASQVPMPSGGATGQWRTEDPRPEEYMGQQPGGLEADLAMGADGRR
>196817|fgenesh1_pm.4_#_492
MECDLAAIIRSGQPLTDAHFQSFIYQILCGLKYIHSANVLHRDLKPGNLLVNADCELKICDFGLARGFSVDPEENAGYMTEYVATRWYRAPEIMLSFQSYTKAIDVWSVGCILAELLGGRPFFKGRDYVDQLNQILHILGTPNEETLSRIGSPRAQEYVRNLPFMPKKPFASLFPNANPDALDLLDRMLAFDPSSRISVEQALEHPYLQIWHDASDEPDCPTTFDFDFEVVEDVGEMRKMILEERLAGSTSLSISPG*
>18186|gm1.8564_g
MSRAQPPNPAGSRKISFNVSEQYDIQDVVGEGAYGVVCSAIHKPSGQKVAIKKITPFDHSMFCLRTLREMKLLRYFNHENIISILDIQKPRSYETFNEVYLIQELMETDMHRVIRTQDLSDDHCQYFIYQTLRALKAMHSANVLHRDLKPSNLLLNANCDLKVCDFGLARSAASQEDNSGFMTEYVATRWYRAPEIMLTFKEYTKAIDVWSVGCILAEMLSGKPLFPGKDYHHQLTLILDVLGTPTMEDYYGIKSRRAREYIRSLPFKKKVPFRTLFPKTSDLALDLLEKLLAFNPVKRITVEEALKHPYLEPYHDPDDEPTAPPIPEEFFDFDKHKDNLSKDQLKQLIYQEIMRDPIEPPFPRPQNQLNPPLTSHRSPAGESSSKHALGADLLVLCRAQPRPPASDAGFLFAELPAAEEAAQIKTILTTRGRGSRGCPSLRVTAGRLGLASQ*
>219827|estExt_fgenesh1_pm.C_90321
MFCLRTLREMKLLRYFNHENIISILDIQKPRSYETFNEVYLIQELMETDMHRVIRTQDLSDDHCQYFIYQTLRALKAMHSANVLHRDLKPSNLLLNANCDLKVCDFGLARSAASQEDNSGFMTEYVATRWYRAPEIMLTFKEYTKAIDVWSVGCILAEMLSGKPLFPGKDYHHQLTLILDVLGTPTMEDYYGIKSRRAREYIRSLPFKKKVPFRTLFPKTSDLALDLLEKLLAFNPVKRITVEEALKHPYLEPYHDPDDEPTAPPIPEEFFDFDKHKDNLSKDQLKQLIYQEIMR*
>443298|CE219825_13677
MAEFVRAQIFGTTFEITSRYSDLQPVGMGAFGLVCSARDQLTSQNVAIKKIMKPFSTPVLAKRTYRELKLLKHLRHENVISLSDIFISPLEDIYFVTELLGTDLHRLLTSRPLEKQFIQYFLYQIMRGLKYVHSAGVVHRDLKPSNILVNENCDLKICDFGLARIQDPQMTGYVSTRYYRAPEIMLTWQKYDVEVDIWSAGCIFAEMLEGKPLFPGKDHVNQFSIITELLGTPPDDVINTIASENTLRFVKSLPKRERQPLATKFKNADESAVDLLERMLVFDPKKRITAADALAHEYLAPYHDPTDEPVAEEKFDWSFNDADLPVDTWKIMMYSEIKLQHVQHLKLPHGGQGVMKEEGGSLLFTYWGTNNKVSKSKSLMGLSAPVLLMCASLLCLIALT*
>591714|CE368241_7208
METDMHRVIRTQDLSDDHCQYFIYQTLRALKAMHSANVLHRDLKPSNLLLNANCDLKVCDFGLARSAASQEDNSGFMTEYVATRWYRAPEIMLTFKEYTKAIDVWSVGCILAEMLSGKPLFPGKDCKSQAFAMRAPALAQVYWPELTTIPRPPPAYPHLGRPRHPDDGGLLRHQVPPGSGVHPLSALQEEGSLPNPVPQDL*
