# Supplementary material for: Genome-Wide Identification of Mitogen-Activated Protein Kinase Gene Family across Fungal Lineage Shows Presence of Novel and Diverse Activation Loop Motifs
Source: PLoS One. 2016 Feb 26;11(2):e0149861. doi: 10.1371/journal.pone.0149861 (PMC4769017; doi:10.1371/journal.pone.0149861)
Supplement: S1 Appendix — (ZIP) [file pone.0149861.s001.zip › No. of Identified MAPKs/Meliniomyces bicolor E.txt]

>665550
MADLVGRKVFKVFNQDFIVDERYTVTKELGQGAYGIVCAATNGQTNEGVAIKKVTNVFSKKILAKRALREIKLLQHFRGHRNITCLYDMDIPRPDNFNETYLYEGIHFPAILVQWLISAELMECDLAAIIRSGQPLTDAHFQSFIYQILCGLKYIHSANVLHRDLKPGNLLVNADCELKICDFGLARGFSVDPEENAGYMTEYVATRWYRAPEIMLSFQSYTKAIDVWSVGCILAELLGGRPFFKGRDYVDQLNQILHILGTPNEETLSRIGSPRAQEYVRNLPFMAKRPFPSLFPNANPDALDLLNHMLAFDPSSRISVEEALEHPYLQIWHDASDEPGCPTTFNFDFEVVEDVGEMRKMILDEVSRFRQHVRIQPGQQGQNQGPAVPIPQAGGSWGAEDPRPQEAYGQSSQGLEQDLERGLDAMHG*
>681426
MSQRLWDNEWAKKSGPEDSRFWWATSMHLSLVNIWNPPPAGALASIGLANFTNPTKAVVPSDELIEAYLKAYLSATPRGQPTIIRQLRTSQPLPHKFAHKSLRPSAFLCVVDFFLQFLIPGASSSFTCARLRYSNQPSYAHSFADTRLLLTCLLPPQSNIDRERIAIYDLLDIQTRWQTSWAERSSRYTVTKELGQGAYGIVWYIITYAFCSRHTLTTNEGVAIKKVTNVFSKKILAKRALREIKLLQHFRGHRNITCLYDMDIPRPDNFNETYLYEGIHFPAILVQWLISAELMECDLAAIIRSGQPLTDAHFQSFIYQILCGLKYIHSANVLHRDLKPGNLLVNADCELKICDFGLARGFSVDPEENAGYMTEYVATRWYRAPEIILEHLLTKLVDVWSVGCILAELLGGRPFFKGRDYVDQLNQILHILGTPNEETLSRIGSPRAQEYVRNLPFMAKRPFPSLFPNANPDALDLLNHMLAFDPSSRISVEEALEHPYLQIWHDASDEPGCPTTFNFDFEVVEDVGEMRKMILDEVSRFRQHVRIQPGQQGQNQGPAVPIPQAGGSWGAEDPRPQEAYGQSSQDCECFPLKGDFPGYIDCESFSAKERIDETTEKNLIMNLTTSQAYLPFTFTGLFILNDRMPFQGLCITSTRYDCYPSSLLLFLLLFISFFLCFNLEPKKFLSISKYKSSCPQTTNETPPLPPPSHPSPLIFPLITNTNLYNGKRIRCQRQLTYDITEQQPTASPAHHGSTASGADDNREIPIEEGGDIGRTVRQPTRTRDFEGVGAPEDNERLAREQGEGDDAVAWTGLVGLKCRRKRVSSEGGFEALRKIGFLALKIDDTERALNELMIFTARFGTGAEGIEKGKDYVQKSQSPMQLSPMKPFVVTMHHDIIIHPFYPFTSATKNTTHSAIEPVFCCFIPPAGPWRDSQSFPSGPTLDPAGALTPSVFATKAVCNVMVAEDIEVLAQHCHISGGLRLVNDDGGNGLSRRREAGVVLDTAADCNKLKGEISRLEGLDIEGNSEGNIPPVRGRVGSGAVGLVTPVERFSSSDLEEEDEAEAQGATRFEGREFRLNRSKSRGIRWFKSFLEVNEEGDRSKVKLIRILLRDMERRLDEMEEAMMGEGEIGEAKMGDPPSDRPYARRSFNRAKVWDQTLPSWAPWGGWATSRELEIPIPEQGRAEQKLTFQQARPRTEADRVGCCCTSSAPPTLLPPFVLPVAAHEGQALFSPGRYSPVFSTGSTLHSGCAPTSQPTNQHLNSDRSLSYESVSWEGPSSRLYTLFFSSAAAAAAKRPLLQHQSAVKRLRPQLTGGNSSMKNTPRRGPKLVALGRTHDPGNVEGVALGPNLQILRSGMFDAQNIGTVVSDHRTRMIFPLILSFPTYDYRVFETSDDLTIPTCQTRAQNSEWITPVLLNGSSVLVAAFSNATRNRTSIHLSPDALSFFRLAQGWTYSHDSLRARAGWN*
>727596
MRRKLMTSEQAPTLLWVVNLKLGEHFNHQLQQAQPGYGAPQYGGQVGGATPGTPGSGYPAAAPYGGGVGYQAPEPGYPGPGAPAAGGVGGITQGMGQMSVGGQPPLPGAQPGQPQAGQAAARPAILNQLYPTDLLNQPFNVAELDLPPPPIILPPNSSVTPSPDANCPPKYVRSTLNAVPTTHSLLKKSKLPFALFPSFKIRSFPVAEGVGPISIPICNMCNLTNDVPQAFDWDAAAQKSVDRWQRPELNHAVVEFVAPQEYMVRPPQPLVYLFLFDVSYASVSCGLLATSARTILDSLNRIPNADRRTRVGFMAVDSSLHYFAVPKDSEENGETQMLVVSDLDEPFLPIPQELLVPLSESRLSVEKFLQQLPTMFQNNTNNGSCMGSALRAGHKLISPLGGKITVVTASLPNVGYGKLEMREDKKLLGTGKENSLLQTGNSFYKSFAVECSKNQVSIDMFLFSSQYQDVASLSNLPRYTGGQTYFYPGWNAGRSEDAIKFATEFSDYLSAEIGLEAVLRVRATTGLRMSTFYGNFFNRSSDLCAFPAFPRDQSYVVEVAIDESLTKNFVCMQTAVLHTTSNGERRIRVMTLALPTTTNLADVYASADQCAITTFFSHKAVERSLSSGLEAARDALQSKLIELLQTFKKELAGGNMGGGGLQFPANLRGLPVLFLGLIKNVGLRKSAQIPSDLRSAALCQLSTLPLPLLMQYIYPRLYSLHDMPDNAGVPDPETGLIVLPPPHNLSSERLVPYGLYLIDDGQTQFLWVGREAVPQLLADVFDIADRTKLKVGKSTLPELDNDFNERIRAVVQKSKDYRSRSVGSIIVPHLYVIREDGDPSLKLWAQTLLVEDRADQGMSFQQWMGTLRDKSWPYADISRSFNDLLVADNILVTQLNWLRNISSWHRGLLNLLPRVDYALADVKIGLPEGRGPFKPKGQNMGKTTIQWTDPTTLLLRTLMRKIWGSLRHLGADLPLRTNSIRSHNGAELGLRERGHKVSRTLTDRKLDTLAGRAGTGGGQLQESICQTYRTSLASFIIQGNTCHETVLEGETGALCHEGGHWRLETKHQRPQRASDDRGRTPGALIRWRGFHTGAVLLNRIEGDDPEEDPEDPGPKKACVRPSPLLAGVAARPVQSNIVTSRRCPLPSAICPLPLSNIFAALRPALVGLCALCTTGTPEKGAASLAGDYRYGHFSSRTTGKQKRKPSLLEACTKGRRTWGDEKKADKNSATSGEPPPHLLRLLSELPRHTQKLRQSSIPGRAERKFTSNLKTIPSGWTKLYIGHTLDDKEAEVQFTLDKETEETSNSAHFSKRKFRYSPSNCKFALAQSLQSCLLYRLDKDCGIYLLQDVFPSPSTSLSNTIFRMFRRVSIHPAIWSSKTAYNCSLFYIVDAASPVFTQAAYSALHKPSGQKVAIKKITPFDHSMFCLRTLREMKLLRYFNHENIISILDIQKPRSYETFTEVYLIQELMETDMHRVIRTQDLSDDHCQYFIYQTLRALKAMHSANVLHRDLKPSNLLLNANCDLKVCDFGLARSAASQEDNSGFMTEYVATRWYRAPEIMLTFKEYTKAIDVWSVGCILAEMLSGKPLFPGKDYHHQLTLILDVLGTPTMEDYYGIKSRRAREYIRSLPFKKKVPFKQMFPKTSDLALDLLEKLLAFNPVKRITVDEALQHPYLEPYHDPDDEPTASPIPEEFFDFDKNKDNLSKEQLKELIYQEIMR*
>606069
MSSRAPNPSTGSRKISFNVSEQYDIQDVVGEGAYGVVCSALHKPSGQKVAIKKITPFDHSMFCLRTLREMKLLRYFNHENIISILDIQKPRSYETFTEVYLIQELMETDMHRVIRTQDLSDDHCQYFIYQTLRALKAMHSANVLHRDLKPSNLLLNANCDLKVCDFGLARSAASQEDNSGFMTEYVATRWYRAPEIMLTFKEYTKAIDVWSVGCILAEMLSGKPLFPGKDYHHQLTLILDVLGTPTMEDYYGIKSRRAREYIRSLPFKKKVPFKQMFPKTSDLALDLLEKLLAFNPVKRITVDEALQHPYLEPYHDPDDEPTASPIPEEFFDFDKNKDNLSKEQLKELIYQEIMR*
>603877
MAEFVRAQIFGTTFEITSRYAGPGAGGVYSDLQPVGMGAFGLVCSAKDNLTGQNVAVKKIMKPFSTPVLSKRTYRELKLLKHLKHENVISLSDIFISPLEDIYFVTELLGTDLHRLLTSRPLEKQFIQYFLYQILRGLKYVHSAGVVHRDLKPSNILVNENCDLKICDFGLARIQDPQMTGYVSTRYYRAPEIMLTWQKYDVEVDIWSAGCIFAEMLEGKPLFPGKDHVNQFSIITELLGTPPDDVIHTIASENTLRFVQSLPKRERQPLKDKFRNADPAAIDLLEDMLVFDPKKRVKATDALAHEYLSPYHDPTDEPSAEEKFDWSFNDADLPVDTWKIMMYSEILDYHNVETGGDNHVMQEFTNGQ*
>271149
MRMLSPSVISSFRRSRICMSEAFRTSWWFTDNACSYFVTELLGTDLHRLLTSRPLEKQFIQYFLYQILRGLKYVHSAGVVHRDLKPSNILVNENCDLKICDFGLARIQDPQMTGYVSTRYYRAPEIMLTWQKYDVEVDIWSAGCIFAEMLEGKPLFPGKDHVNQFSIITELLGTPPDDVIHTIASENTLRFVQSLPKRERQPLKDKFRNADPAAIDLLEDMLVFDPKKRVKATDALAHEYLSPYHDPTDEPSAEEKFDWSFNDADLPVDTWKIMMYEQLYEYQDETS*
>271167
MSEAFRTSWWFTDNACSYFVTELLGTDLHRLLTSRPLEKQFIQYFLYQILRGLKYVHSAGVVHRDLKPSNILVNENCDLKICDFGLARIQDPQMTGYVSTRYYRAPEIMLTWQKYDVEVDIWSAGCIFAEMLEGKPLFPGKDHVNQFSIITELLGTPPDDVIHTIANPEIRSVSSQA*
>687684
MYSDLPEDLILILILILNSLTRGIMSIVVKRRWLCHDDRPTHAYSAMMRSSLPTSNIGILGRPEDAYFSGFATLVVLKYISLPFVALRKVLKRKFVKSGKGEFLKSTRVSSSDARGTRATGHQPGPMTRCIRRSCDFSDMAMADVWQNEDRQTDDRQVGKQTDGARPTTRKPMTSMDADPCTPAALRDVESAAEGREVGQELAQPSLAIEIFICTPPNPLLPGNASSLGSTLALSPAQKQRRDGSDPSPSLHRRSGFLIACCCCCCCCPLRIDINILIFTACKLLHLLSTTNIHSWDLRSLLVEAQLTLPLFAHSRIATTTHYCGCREKVRLLQAKSLSSLSTAAARSIRPLLFIDWGCLGHSFTFARFPPPRQRTERPFTSQTSSFPPPALHPFTSQSLIMAEFVRAQIFGTTFEITSRYAGPGAGGTKLIFSQVLGSPTGRHGRVWSGLDNLTGQNVAVKKIMKPFSTPVLSKRTYRELKLLKHLKHENVISLSDIFISPLEDIYFVTELLGTDLHRLLTSRPLEKQFIQYFLYQILFGANPGTEGTQVCPLRSNILVNENCDLKICDFGLARIQDPQMTGYVSTRYYRAPEIMLTWQKYDVEVDIWSAGCIFAEMLEGKPLFPGKDHVNQFSIITELLGTPPDDVIHTIAMLIESLPKRERQPLKDKFRNADPAGTFPQSGGSFMLTTLVAIDLLEDMLVFDPKKRVKATDALAHEYLSPYHDPTDEPSAEEKFDWSFNDADLPVDTWKIMMNSALFHRTFLLDRRNSKKYSEILDYHNVETGGDNHVMQEFTNGQYRRWEVIWALHGMDGRERIRAELGFFSSALAWPLHGNFSYGVIRICMDWVGNGQFFSSCFFSGPRTQMLLLDVVDDGMEREAEHYITNDIKKDMKTSNALVSMTTVATRGNVLCTNYQQSGNTLVPNRCYSSTPLEAAPAVFVNATHRFLASSNNALCHPFASQYPISAAPTDYVHGPRLSTASASLDPDLPDAYRTPPGPLAAAHCAGLAATEAAQIPNAAFHRSLSARVFSRREYVCAYVAGWWSPSLGLFLFERSLGSESKLCFDIWRREGVAFRPIEIDDAQRRIENPTSFEGRGVIMRHLKMESPHRESEVSATAPSNVESVPSSSNGNGHGFVPLVRDPRSREHGQTANRFMDRGPEVESWFGAEEGTDPAVDNDDGAHLIWWGCRSTEDFSYFTLLRPARGSVPATSLFGISCTRQMDASQLLNRPADVTRSTVQKAVVVIADSPQFFGMLRERLGVVTKAWFAQREFSDTEILRRFQESLQEEKERGEGLADEDREEYLGMSLRELCCLLQPKMLFFGSRCERLCMMQFSLISLIPGLIRNLQDCADPDLDHYEKHLVKPASLKSSDRNSLLTYMGLPLQIFGKVMQLVQQLGSLFGPYTPLQQLDILADYGTKSYIVGSTNSLLLQQKDRYSDILINLDNSTINITSSSLRAALALSVADRRWIDFITQSVNDTWDETNPGRPKTMGYVGSEEFIRLQFEEYLLSLISAVKCRNYMNHHAHNPKMLPQVEGDPSHDFGVDWIEAWSRSENYRIWDRYTDSHLFDIVEPKHPCAGGLTIDDVQKRMMEQVKEFHLDERFAVGKEVLGRNLQAGKEKAGTVFNKLYADMEAFRETQRKKHEEAKREAEKNGTPVPSLGFAAPDLNGARQTVQSVGSKAGAYIGSWGTWMGEKRKTGWGRSTSSSTPNPRKEKENVALPVRNVRIERSPEPIPEAVRPRTQESYEENLFDAEAGAGHSSSGLKKLAVHPPPHPSKFHESIDEPIAVPAAAADEVGQSSKKWEDSSPRKEDADSRAKARRFRRRRDRVWPANK*
