# Supplementary material for: Genome-Wide Identification of Mitogen-Activated Protein Kinase Gene Family across Fungal Lineage Shows Presence of Novel and Diverse Activation Loop Motifs
Source: PLoS One. 2016 Feb 26;11(2):e0149861. doi: 10.1371/journal.pone.0149861 (PMC4769017; doi:10.1371/journal.pone.0149861)
Supplement: S1 Appendix — (ZIP) [file pone.0149861.s001.zip › No. of Identified MAPKs/Metschnikowia bicuspidata NRRL.txt]

>108847
MAQNGRLVNKVFNQDFVIDKRFKITKELGHGAYGIVCSAQYDDGSGSPGGNNVAIKKITNIFSKKILCKRALREVKLLQFFRGHKNITCLYDLDIVMDPVTGVFNDIYLYEELMECDMHQIIRSGQPLTDSHYQSFIYQILCGLKYIHSADVLHRDLKPGNLLVNVECDLKICDFGLARGFSEDVEQNSGFMTEYVATRWYRAPEIMLSFSNYTKAIDIWSVGCILGELLGGKPLFRGKDYVDQLNQILMVLGTPKESALTKIGSPRAQNYVRSLPIMRKIHYREILPNANPLALDLLERMLAFDPHERITVEEALNHPYLAVWHDPQDEPESKIKFDFKTFETVDDMESMKQLIIEEVKSFREFVRKPIQEQKQIQLQIQEKQQQQQQREADQEQLRKKLERERQQQQQQQQQYIQHREQQIQDQHQHQQQQFQTQQDHQRFETSSKSIPGGEFSDQFGGIMTSNASVLNNTGLLTDPSQLRNEDNLQHYDAMPKPQEFEEFSLLARNEDPNLLLEEELGFGMDGSAFHN*
>50744
MDPVTGVFNDIYLYEELMECDMHQIIRSGQPLTDSHYQSFIYQILCGLKYIHSADVLHRDLKPGNLLVNVECDLKICDFGLARGFSEDVEQNSGFMTEYVATRWYRAPEIMLSFSNYTKAIDIWSVGCILGELLGGKPLFRGKDYVDQLNQILMVLGTPKESALTKIGSPRAQNYVRSLPIMRKIHYREILPNANPLALDLLERMLAFDPHERITVEEALNHPYLAVWHDPQDEPESKIKFDFKTFETVDDMESMKQLIIEEVKSFREFVRKPIQEQKQIQLQIQEKQQQQQQREADQEQLRKNSKSIPGGEFSDQFGGIMTSNASVLNNTGLLTDPSQLRNEDNLQHYDAMPKPQEFEEFSLLARNEDPNLLLEEELGFGMDGSAFHN*
>216015
MSSQLPQTPIESQVLQTSQMPSAQVSAAPQMGQNVPSPSNPNAVAFNVSDHYQILEMVGQGAYGVVCSAIHKPTQQKVAIKKIEPFERSMLCLRTLRELKLLKNFNHENIISILALQRPSSYETFNEIYLIQELMETDLHRVIRTQKLSDDHIQYFIYQTLRALKALHSANVLHRDLKPSNLLLNANCDLKICDFGLARSVASSEDNFGFMTEYVATRWYRAPEIMLTFQEYTTAIDVWSVGCILAEMLSGRPLFPGRDYHNQLWLIMEVLGTPNSEDYYNIKSKRAREYIRSLPFCKKVSFSELFQSIPNINPKALDLLEQLLAFNPTKRITVDKALEHPYLELYHDPNDEPMCEPIPEDFFDFDRRKDELSVEELKRMLYEEIMKPL*
>102078
MKMSSRKVVFNISRSYETKQVLGEGAYGVVASAVHKPTGLTVAIKKIEPFSKTIVCLRTIRELHLLNFFRNHENIIGFYDVQRPKDFESFNEVYLIQEYMPTDLHKLNHSSDISDKHIQYFIYQILRGLKTIHSANVIHRDLKPSNVLVNYNCDVKICDFGLARIMGSTMSPLESKLTEYVATRWYRAPEIMLSQSMYTTAVDLWSVGCMMAELYLGYPLFPGKDYKHQLLLIFQYLGTPEGEDLECVKSPRARDYIQSLPRQRAVDVFSYFHNHPRRIQRFGTATINPLGLDLMTRLLTFDPEKRITASEALKHPYLEQYHDPSDEPITKVKLEPDYLDQKSKSDLSIDALKTYLYDAILEMTRSRLK*
>103311
MTSAGEFTRTQIFGTVFEITSRYTDLNPVGMGAFGLVCSAMDKLTNQNVAVKKIMKPFSTSVLAKRTYRELKLLKHLRHENLITLDDIFLSPLEDIYFVTELQGTDLHRLLTSRPLEKQFIQYFTYQILRGLKYVHSAGVIHRDLKPSNILINENCDLKICDFGLARIQDPQMTGYVSTRYYRAPEIMLTWQKYDTEVDMWSVGCILAEMIEGKPLFPGKDHVHQFSIITELLGSPPPDVIETICSENTLRFVQSLPQRDPIPFGDRFASCTHVEPEAIDLLSKMLVFDPKKRITAADALQHPYMEPYHDPTDEPACESKFDWSFNDADLPVDTWRVMMYSEILDFHQMNGADPSSAVPTETGQVPVNEAGETSQV*
>219362
MTDFQAYKGTNFYVPSRYKIQEVLGRGSYGVVCVAIDTKSQDPVKLAVKKICKILQREILLKRAIRELKLMRFFRGHRNIVSLVDVYFITLSPYEGLYCFQEHMDYDLARVLYSTVQFSEFHIRNFLYQVVCGIKYIHSANVVHRDLKPGNILVSSRGVLKICDFGLARAISGSPSNRSEEPITNYVATRWYRAPELILRSTHYGKEVDMWAVGCILGELYGRQPLMPGKSSVHQLHEIIKYLGSPPPHISIRRDWDLPGGERKAVNWSTVYPFASADSLDLLGQLLKWEPTARLDVEQTIAHSFFKKIRDITCEPQSRSVFNFGKEENEDDLNKLHGLLKEEVAAFQTERNKRLV*
