# Supplementary material for: Genome-Wide Identification of Mitogen-Activated Protein Kinase Gene Family across Fungal Lineage Shows Presence of Novel and Diverse Activation Loop Motifs
Source: PLoS One. 2016 Feb 26;11(2):e0149861. doi: 10.1371/journal.pone.0149861 (PMC4769017; doi:10.1371/journal.pone.0149861)
Supplement: S1 Appendix — (ZIP) [file pone.0149861.s001.zip › No. of Identified MAPKs/Mixia osmundae IAM 14324.txt]

>66635
MPLGRHRATSSVQDTLAAGLSSSAAVGASIAPQGLSKATMANQAPVASSSSANQPPKTSKHSFPVLGNDFWVEREYEFVKELGQGAYGIVCAAKNSRTGEAVAIKKITKVFTKKILTKRALRELKLLRFFCGHKNITCLYDMDIIDPHDFQEVYLYEELMEADLHAIIRSGQPLSDAHFQSFIYQTLCGLRYIHSANVLHRDLKPGNLLVNADCELKICDFGLARGFDLDNKGNDPNGGGLMTEYVATRWYRAPEIMLSFQNYTTAIDMWSVGCILAELLGGRPIFKGKDYVDQLNQIIHYLGTPSDQTLRRVGSPRAQEYIRSLPYKAGIPFNLLYPHANPQALDLLARLLAFDPAERITCQDALRHPYLSVWYDPADILTTTTTFDFAFENEDTIEGMKVLIAEEVREFRAFVREPIQEPVRPAKRQESLPIPSREEIINSPPSSALDGEGTSMAAGGRMIAEFAESPKDEHPWDGLQQDLARTSL*
>53870
MARATLLLLSAAVLSSAACSSINTGASLLTDLNNVRDHDVAHGLGPISLQRRQYDGRPSMLSERAAALDALTDEEDDGDSEAFLEAELASPQPERVDDDEAGEAEGEDDEGTEESGLTKRAKHHHHHHHHHRHHHHHRKHRHQKHHHKHHHKSKHHSAKPKKVAHKKHASHQSSAGTTFLSGAGSKAVSSGGSGTTYSGQLTFYSCGLNACGTVNKDSDMIAAASYKLFDSFPNGGNPNNSPLCNRKGKLLPQVSWGGKSIVVSIVDRCAGCEIAGSLDLSPAAFQKLSPLGAGRLSGMTVMAIHLVGRGMAFGQLQAYHAIALAHLERLLHIVHTACSHRRSTLQRMIHRATSSVQDTLAAGLSSSAAVGASIAPQGLSKATMANQAPVASSSSANQPPKTSKHSFPVLGNDFWVEREYEFVKELGQGAYGIVCAAKNSRTGEAVAIKKITKVFTKKILTKRALRELKLLRFFCGHKNITCLYDMDIIDPHDFQEVYEELMEADLHAIIRSGQPLSDAHFQSFIYQTLCGLRYIHSANVLHRDLKPAGNLLVNADCELKICDFGLARGFDLDNKGNDPNGGGLMTEYVATRWYRAPEIMLSFQNYTTAIDMWSVGCILAELLGGRPIFKGKDYVDQLNQIIHYLGTPSDQTLRRVGSPRAQEYIRSLPYKAGIPFNLLYPHANPQALDLLARLLAFDPAERITCQDALRHPYLSVWYDPADILTTTTTFDFAFENEDTIEGMKVLIAEEVREFRAFVREPIQEPVRPAKRQESLPIPSREEIINSPPSSALDGEGTSMAAGGRMIAEFAESPKDEHPWDGLQQDLARTSL*
>103018
MAAAAPPAASRQFNVGKDYQIVDCIGEGAYGVVVSAIHLPTQQKVAIKKITPFDHSMFCLRSLREIKLLRHFQHENIISILDIIRPASIDAFNEIYLIQELMETDMHRVIRTQELSDDHCQYFLYQTLRGLKALHSAAVLHRDLKPSNLLLNANCDLKICDFGLARSSIPSQNQEGQGFLTEYVATRWYRAPEIMLTFKEYTKAIDVWSVGTVLAEMLSGRPLFPGRDYHHQLTLILDVLGTPSLDDFYAIQSHRSRDYLRALPFNKRRPFSTIFPNANPLAIDLLDKCLTFNPKKRITVEEALAHPYLEPYHDADDEPNADPLSIEFFAFDHSPTPLSREELKELIYEEVCH*
>98706
MADVAMETMQPAPAPAAVKESAPPAAAEPRRVRFNVGSKYQVREIIGEGAYGVVCSAYHKPTGTRVAIKKIQPFDHTMFALRTLRELKLLKYFQEQNVSENIISIIDIIKPSTIDSFKEVYIIQELMETDLHRVIRTQDLSMSHIEYLTYQCLRALKACHSADIIHRDLKPSNLLLNSNCDLKVCDFGLARSIQTAQPAANSSTGFMTEYVATRWYRAPEIMLTFKQYTKAIDIWSVGCIVAEMLSGRPLFPGRDYHHQLTLILDVLGTPPLDEFYAINSRRSRDYLRALPFRKKRSFESLFPNAPPEAIDFLSRSLTFSPTKRMTVEEALAHPFMSAYHDPEDEPSAPPLPPHFFHFDHVKDEITKDALKQLLYDELQRERHTSPTKHRVRATPDDTSTPSDCQGRPAAVIMASASTSRAAANPEGQWKEKLNLPAKDNRPQTEDVLRTKGNEFEDYFLKRELLMGIFEAGFEKPSPIQEEAIPIALAGRDILARAKNGTGKTGSFVIPALEKVNPKVNKIQALILVPTRELALQTSQVCKTLGKHLGVQIMVTTGGTSLKDDILRLQETVHIVVGTPGRVLDLASKGIADVSACPTFVMDEADKLLSPEFTLVIEQILSLLPKDRQVMLFSATFPLLVKDFKDKHMTKPYEINLMDELTLRGVTQYYAFLEERQKVHCLNTLFSKLQINQSIIFTNSTSRVELLAKKITELGYSCFYSHAKMLQADRNRVFHDFRSGKCRNLVCSDLLTRGIDVPSVNVVINFDFPKQSESYLHRIGRSGRFGHLGLAINLITYEDRFNLYRIEQELGTEILPIPPTIDRSLYVAPGSGDHPAERKPQQPRNASQQQPQQTAQRVQGSSQPSYASNHAPNSTNRPIIPPQQSMVQAQNPINEISHAKPTHYANGAPPNGRQRAGAGRGQQPDGLSHSSCHSLEESATTIKEAPKDKIIIYRQQLRQAVSIRSGIRCVNSGSNREDLAGRSHLCSHRSAQPLWPITMLPESAMARGRRHHPRASFNACSLSSMLGVEATLIILHGISTNELKTRPNCDIMDYTSDASAQKAKAKGSSRRVKQSDSQWDPVDPNHLGQPEAMTWQQQEDASKLRRSARQTKPVHQRPAQSSPKATQAQTSFTPDEIWDAVPNRRELIGNELTWQQQLLNQRDAKRKRRRPLRPVCPT*
>419576
MRTSSPSSISFDMHRVIRTQELSDDHCQYFLYQTLRGLKALHSAAVLHRDLKPSNLLLNANCDLKICDFGLARSSIPSQNQEGQGFLTEYVATRWYRAPEIMLTFKEYTKAIDVWSVGTVLAEMLSGRPLFPGRDYHHQLTLILDVLGTPSLDDFYAIQSHRSRDYLRALPFNKRRPFSTIFPNANPLAIDLLDKCLTFNPKKRITVEEALAHPYLEPYHDADDEPNADPLSIEFFAFDHSPTPLSREELKELIYEEVCH*
>70072
MVDFVKLSIFGTVFEVTTRYVDLQPVGMGAFGLVCSAKDQLTNTSVAIKKIMKPFSTPVLAKRTYRELKLLKHIRHENIISLSDIFISPLEDIYFVTELLGTDLHRLLTSRPLEKQFIQYFLYQILRGLKYVHSAGVVHRDLKPSNILVNENCDLKICDFGLARLQDPQMTGYVSTRYYRAPEIMLTWQKYDVAVDIWSAGCIFAEMLEGKPLFPGKDHVNQFSIITELLGTPPEDVIQTICSENTLRFVQSLPKRERIPFSHKFRNADPLALDLLERMLVFDPKKRITAAQALAHEYLAPYHDPTDEPIAEEAFDWSFNDADLPVDSWKVMMYSEILDFHQIETPAETAEETPSCTLKGLSFGSRQRSKSAHGLSGWVQERQSMYISSPHDARSFSVEIRTHARDMLVH*
