# Supplementary material for: Genome-Wide Identification of Mitogen-Activated Protein Kinase Gene Family across Fungal Lineage Shows Presence of Novel and Diverse Activation Loop Motifs
Source: PLoS One. 2016 Feb 26;11(2):e0149861. doi: 10.1371/journal.pone.0149861 (PMC4769017; doi:10.1371/journal.pone.0149861)
Supplement: S1 Appendix — (ZIP) [file pone.0149861.s001.zip › No. of Identified MAPKs/Monascus ruber NRRL 1597.txt]

>184715
MSVTMLARSWAKEHTVLSGSAASNIHTGEGVAIKKVTNVFSKKILAKRALREIKLLQHFRGHRNITCLYDMDIPRPDNFNETYLYEELMECDLAAIIRSGQPLTDAHFQSFIYQILCGLKYIHSANVLHRDLKPGNLLVNADCELKIADFGLARGFSIDPEENAGYMTEYVATRWYRAPEIMLSFQNYTKAIDVWSVGCILAELLGGRPFFKGRDYVDQLNQILHYLGTPNEETLRRIGSPRAQDYVRNLPYMPKIAFQRLFPNSNPDALDLLDRMLAFDPSSRISVEDALEHPYLQIWHDASDEPTCPTTFDFRFEVVDDIHEMRKMIYNEVMNFRAVVRQQSQAQAAAAQQQQIAQTNVPIPEHSQGGWKGEEPKPQEAIAAGGHINDLESSLQRGMDVIH*
>432134
MADLRGRKVFKVFNQEFVVDERYNVSKELGQGAYGIVCAASNIHTGEGVAIKKVTNVFSKKILAKRALREIKLLQHFRGHRNITCLYDMDIPRPDNFNETYLYEELMECDLAAIIRSGQPLTDAHFQSFIYQILCGLKYIHSANVLHRDLKPGNLLVNADCELKIADFGLARGFSIDPEENAGYMTEYVATRWYRAPEIMLSFQNYTKAIDVWSVGCILAELLGGRPFFKGRDYVDQLNQILHYLGTPNEETLRRIGSPRAQDYVRNLPYMPKIAFQRLFPNSNPDALDLLDRMLAFDPSSRISVEDALEHPYLQIWHDASDEPTCPTTFDFRFEVVDDIHEMRKMIYNEVMNFRAVVRQQSQAQAAAAQQQQIAQTNVPIPEHSQGGWKGEEPKPQEAIAAGGHINDLESSLQRGMDVIH*
>434551
MVQQLPPGGPRKISFNVSDQYEIQDVIGEGAYGVVCSAIHKPSGQKVAIKKITPFDHSMFCLRTLREMKLLRYFNHENIISILDIQRPRSFENFNEVYLIQELMETDMHRVIRTQDLSDDHCQYFIYQTLRALKAMHSANVLHRDLKPSNLLLNANCDLKVCDFGLARSAASSDDNSGFMTEYVATRWYRAPEIMLTFKEYTTAIDVWSVGCILAEMLSGKPLFPGKDYHHQLTLILDVLGTPTMEDYYGIKSRRAREYIRSLPFKKKIPFKALFPKSNDLALDLLEKLLAFNPAKRITVDDALRHPYLEPYHDPDDEPTAPPIPEGFFDFDKNKDALSKEQLKYLMYEEIMR*
>460525
MAEFVRAQIFGTTFEITSRYTDLQPVGMGAFGLVCSARDQLTGQPVAVKKIMKPFSTPVLSKRTYRELKLLKHIRHENIISLNDIFISPLEDIYFVTELLGTDLHRLLTMRPLEKQFIQYFLYQILRGLKYVHSAGVVHRDLKPSNILINENCDLKICDFGLARIQDPQMTGYVSTRYYRAPEIMLTWQKYDVEVDIWSAGCIFAEMLEGKPLFPGKDHVDQFSIITELLGTPPDDVIKTICSETTLRFVKSLPKREPQPLANKFKNADPDAIDLIERMLLFNPKKRISATEALAHQYLAPYHDPTDEPEAESKFDWSFNDADLPVDTWKIMMYSEILDFHNIDQGAEAETVEDSLPPRALTAYLSHRRVATCRDLAKGDHWFVARPDSELAHVVDDDFIGMARVPSRGGPIVMVVDFHHARGPEIELSIGDEGTDPVAENDWSLLPFMALSDGAHTSVEEFSYFTLRRKETPTEKPTSLFGVSCSRQIESSLLKNRPPDVTRSTVQKAVVVVTDNPHSLGQLREKLSMVTTAWFAQRDFLDIDILKKFRESLVHGLKSSEELKREYFGSSLREMIRKFKYQTLILFKSLLLQPKILFFGSRCENLCLIQFSLISLIPGLMNHLEDCADPAFDSYARNVEKPTSLKTSERASLLAYMGLPLQIFGKGSMFGPYTPLQQLDLLADHGTKSYVVGSTNSLLLQQKDRYSDILVNLDEDTVTVSSPSLRNALALSAADRRWIDFLTQVVNDTWDDAHPERPKTHGYMGSEEFIRLQFEEYLLALLSCMKYHDELNSYNTGESGRRSQSQLQAFNIEGDPALEFNQEFLTKWKETSNYALFQQLTSDALLYSIVEPRHPCAGGLSIDDIQRRLTQQISELHLDDRVREGREVLNKHLASGQKKVSAAFNSFWADIEAMREAQRKRNEEKAAQSQQLLSDKGYESLATSESASAAPSSPGLMSRSTSRRAPSVDLSQAQASVSAVGQKASAYFNSWASWAGEKRKEWQEKRTAPSVSTPPGTSSSTSTFASAAEANKLDADSRQVTPRQSEDSMRRSQSVSRKKRWSNIILRRESGDYSFLKRAQDNGEDEKQCLKADEESSHREVKNTNVDDRLQREPSEEPPIESNEYAEKASTTDETKTSPEKPSAEHQPNTSDEPSLETSKKPTTA*
>35549
MGAFGLVCSARDQLTGQPVAVKKIMKPFSTPVLSKRTYRELKLLKHIRHENIISLNDIFISPLEDIYFVTELLGTDLHRLLTMRPLEKQFIQYFLYQILRGLKYVHSAGVVHRDLKPSNILINENCDLKICDFGLARIQDPQMTGYVSTRYYRAPEIMLTWQKYDVEVDIWSAGCIFAEMLEGKPLFPGKDHVDQFSIITELLGTPPDDVIKTICSETTLRFVKSLPKREPQPLANKFKNADPDAIDLIERMLLFNPKKRISATEALAHQYLAPYHDPTDEPEAESKFDWSFNDADLPVDTWKIMMYSEILDFHNIDQGAEAETVEGALAA*
>35612
MKPFSTPVLSKRTYRELKLLKHIRHENIISLNDIFISPLEDIYFVTELLGTDLHRLLTMRPLEKQFIQYFLYQILRGLKYVHSAGVVHRDLKPSNILINENCDLKICDFGLARIQDPQMTGYVSTRYYRAPEIMLTWQKYDVEVDIWSAGCIFAEMLEGKPLFPGKDHVDQFSIITELLGTPPDDVIKTICSETTLRFVKSLPKREPQPLANKFKNADPDAIDLIERMLLFNPKKRISATEALAHQYLAPYHDPTDEPEAESKFDWSFNDADLPVDTWKIMMYSEILDFHNIDQGAEAETVEGALAA*
>440587
MKMLVRPLDERQLGWTRAHSQQIISLNDIFISPLEDIYFVTELLGTDLHRLLTMRPLEKQFIQYFLYQILRGLKYVHSAGVVHRDLKPSNILINENCDLKICDFGLARIQDPQMTGYVSTRYYRAPEIMLTWQKYDVEVDIWSAGCIFAEMLEGKPLFPGKDHVDQFSIITELLGTPPDDVIKTICSETTLRFVKSLPKREPQPLANKFKNADPDAIDLIERMLLFNPKKRISATEALAHQYLAPYHDPTDEPEAESKFDWSFNDADLPVDTWKIMMYSEILDFHNIDQGAEAETVEDSLPPRALTAYLSHRRVATCRDLAKGDHWFVARPDSELAHVVDDDFIGMARVPSRGGPIVMVVDFHHARGPEIELSIGDEGTDPVAENDWSLLPFMALSDGAHTSVEEFSYFTLRRKETPTEKPTSLFGVSCSRQIESSLLKNRPPDVTRSTVQKAVVVVTDNPHSLGQLREKLSMVTTAWFAQRDFLDIDILKKFRESLVHGLKSSEELKREYFGSSLREMIRKFKYQTLILFKSLLLQPKILFFGSRCENLCLIQFSLISLIPGLMNHLEDCADPAFDSYARNVEKPTSLKTSERASLLAYMGLPLQIFGKGSMFGPYTPLQQLDLLADHGTKSYVVGSTNSLLLQQKDRYSDILVNLDEDTVTVSSPSLRNALALSAADRRWIDFLTQVVNDTWDDAHPERPKTHGYMGSEEFIRLQFEEYLLALLSCMKYHDELNSYNTGESGRRSQSQLQAFNIEGDPALEFNQEFLTKWKETSNYALFQQLTSDALLYSIVEPRHPCAGGLSIDDIQRRLTQQISELHLDDRVREGREVLNKHLASGQKKVSAAFNSFWADIEAMREAQRKRNEEKAAQSQQLLSDKGYESLATSESASAAPSSPGLMSRSTSRRAPSVDLSQAQASVSAVGQKASAYFNSWASWAGEKRKEWQEKRTAPSVSTPPGTSSSTSTFASAAEANKLDADSRQVTPRQSEDSMRRSQSVSRKKRWSNIILRRESGDYSFLKRAQDNGEDEKQCLKADEESSHREVKNTNVDDRLQREPSEEPPIESNEYAEKASTTDETKTSPEKPSAEHQPNTSDEPSLETSKKPTTA*
>35597
MKILNDIFISPLEDIYFVTELLGTDLHRLLTMRPLEKQFIQYFLYQILRGLKYVHSAGVVHRDLKPSNILINENCDLKICDFGLARIQDPQMTGYVSTRYYRAPEIMLTWQKYDVEVDIWSAGCIFAEMLEGKPLFPGKDHVDQFSIITELLGTPPDDVIKTICSETTLRFVKSLPKREPQPLANKFKNADPDAIDLIERMLLFNPKKRISATEALAHQYLAPYHDPTDEPEAESKFDWSFNDADLPVDTWKIMMYSEILDFHNIDQGAEAETVEGALAA*
