# Supplementary material for: Genome-Wide Identification of Mitogen-Activated Protein Kinase Gene Family across Fungal Lineage Shows Presence of Novel and Diverse Activation Loop Motifs
Source: PLoS One. 2016 Feb 26;11(2):e0149861. doi: 10.1371/journal.pone.0149861 (PMC4769017; doi:10.1371/journal.pone.0149861)
Supplement: S1 Appendix — (ZIP) [file pone.0149861.s001.zip › No. of Identified MAPKs/Mortierella elongata.txt]

>28915
MATTVDSPTDNNNLATDASPVAERATRAKATIDKHESILFKIKLQDATGKHVPVYEVANKTIGFLCAAGRYSACQELATLIDQFLESNPDFVIIYISLDQSVEAFNRTLAAHPRWLAIPYNEPVRQDILNEWQTKGVPCLHVYDPVEHEIVTSWGGSCLRFNAERCMSEWKKGREGVSYLQIVLGWWYYRAPPGVYRDMSDLELVNSGFPSQESADTKKNNFPTPPTMPTHSFPVLNQQFIVDTKYQFIREIGQGAYGVVCAAKNTQTGEDVAIKKVTKVFEKAILAKRALREVKLLRHFSGHENITSILDMDITNVQEFNEIYLVQELMEADLHQIIRSEQPLTDAHFQYFIYQICRGLKYIHSANVLHRDLKPGNLLVNADCELKICDFGLARGFSDDAESNVGFMTEYVATRWYRAPEIMLSFQSYTKAIDMWSVGCIFAEMLGGKPLFKGRDYVDQLNQILQILGTPDEATLRRVGSERAQAYIRSLPRMPTIHFQQLYPRASPLAIDLLEKLLNFDPAARITVEQALAHPYLAAYHEEDDEPSHEKVFDFSFEVTDRIDEMKRLIAQEVMSFKASKEQALGSQNGGLRRAASLSAADRNATTHAARDTPRASQQIQEEPAMAQQAPGGGHLESAMEVDEDLERELSGQAMQA*
>863837
MDITNVQEFNEIYLVQELMEADLHQIIRSEQPLTDAHFQYFIYQICRGLKYIHSANVLHRDLKPGNLLVNADCELKICDFGLARGFSDDAESNVGFMTEYVATRWYRAPEIMLSFQSYTKAIDMWSVGCIFAEMLGGKPLFKGRDYVDQLNQILQILGTPDEATLRRVGSERAQAYIRSLPRMPTIHFQQLYPRASPLAIDLLEKLLNFDPAARITVEQALAHPYLAAYHEEDDEPSHEKVFDFSFEVTDRIDEMKRLIAQEVMSFKASKEQALGSQNGGLRRAASLSAADRNATTHAARDTPRASQQIQEEPAMAQQAPGGGHLESAMEVDEDLERELSGQAMQA*
>835420
MTATTNPRARNFNVGEQYEILDVVGEGAYGIVCSAIYKPTGQKVAIKKITPFDHSMFCLRTLREIKLLKYFNHENIISILDIVKPPSLEAFQEVYLIQELMETDMHRVIRTQDLSDDHCQYFIYQTLRALKCMHSANVLHRDLKPSNLLLNANCDLKICDFGLARSANSNDEHSGFMTEYVATRWYRAPEIMLTFKEYTKAIDVWSVGCILAEMLSGKPLFPGRDYHSQLNLILDVLGTPTMEDFYGIKSRRARDYIRTLAFKRRIPFASMFPDANPLALDLLEKFLTFNPAKRITVEEALRHPYLEPYHDPEDEPSMDPIPESFFDFDKHKDTLSKEQLKGLIYTEVTGTGVNFN*
>863830
MLGAVSGKKGETKEKGRMSIYPANQKAKKICVIFNRLPVGSPFCSSYLNLYSAAKNTQTGEDVAIKKVTKVFEKAILAKRALREVKLLRHFSGHENITSILDMDITNVQEFNEIYLVQELMEADLHQIIRSEQPLTDAHFQYFIYQICRGLKYIHSANVLHRDLKPGNLLVNADCELKICDFGLARGFSDDAESNVGFMTEYVATRWYRAPEIMLSFQSYTKASTSLYSQSAQDANNPLSTVIPSRQSPGD*
>155373
MAQFAKLSIFGTVFEVTTRYVDLQPVGMGAFGLVCSAKDELTGQPVAIKKIMKPFSTPVLSKRTYRELKLLKHLKHENIISLSDIFISPLEDIYFVTELLGTDLHRLLTSRPLDKQFIQYFLYQILRGLKYLHSAGVVHRDLKPSNILVNENCDLKICDFGLARIQDPQMTGYVSTRYYRAPEIMLTWQKYDVAVDIWSVGCIFAEMLEGKPLFPGKDHVNQFSIITELLGTPPDDVIKTIGSENTLRFVQSLPKREKIPLTTKFPNSDPVALDLLEKMLVFDPKKRITAGDALYHKYLEPYHDPDDEPVAAEVFDWSFNDADLPVDTWKVMMYSEILDFHHVDEAQSNFMGDVQQQQVPGQAAQAPFA*
