# Supplementary material for: Genome-Wide Identification of Mitogen-Activated Protein Kinase Gene Family across Fungal Lineage Shows Presence of Novel and Diverse Activation Loop Motifs
Source: PLoS One. 2016 Feb 26;11(2):e0149861. doi: 10.1371/journal.pone.0149861 (PMC4769017; doi:10.1371/journal.pone.0149861)
Supplement: S1 Appendix — (ZIP) [file pone.0149861.s001.zip › No. of Identified MAPKs/Mucor circinelloides CBS277.49.txt]

>161919
MPGYQSFPVLNQQFIVDKKFQFIREMGQGAYGVVCAAKDCETNEQVAIKKVCRIFEKTILAKRALREVKLLKHFNGHENITSIIDMDIVNLQDFNEIYLVQELMEADLHQIIRSGQPLTDAHFQYFVYQICRGLKYIHSANVLHRDLKPGNLLVNADCELKICDFGLARGYSSSPEGNAGFMTEYVATRWYRAPEIMLSFQKYTKAIDMWSVGCIFAEMLGGRPLFKGRDYVDQLNQILGILGTPDEETLCRVGSERAQVYIRSLTRMPKIPFQNLYPRASPLAIDLLNKLLTFDPAKRITVEEALAHPYLSAYHDEDDEPSHTQTFDFSFEVVESMEDMRKMIAQEVMTFKAQKQGLPPLQMGAANLKRKESLSANDREALERSRDVAKDLDNNSHRHSSSIAASAAAPVAQNRQDNMDVDALERELGGGI*
>158631
MSNSGYQAFPVLNQQFIVDKKFQFIREMGQGAYGVVCAAKDTDSDEQVAIKKVCRIFEKTILAKRALREVKLLKFFNGHENITSVLDMDIVNLQDFNEIYLVQELMEADLHQIIRSGQPLTDAHFQYFVYQICRGLKYIHSANVLHRDLKPGNLLVNADCELKICDFGLARGYSENDEHNVGFMTEYVATRWYRSPEIMLSFQNYTKAIDMWSVGCIFAEMLGGRPLFKGRDYVDQLNQILGILGTPDEETLCRVGSERAQVYIRSLPRMPKIPFENLYPRANPMAIDLLNKLLEFDPSKRIDVDEALAHPYLSAYHDEDDEPTHSSTFDFSFEVVDSVDEMRRMIAQEVMSFKANKESSDPRNAGNSGTNLKRRESMSAQDRETLAAAQARATLEPSPAADSGLAVAETAVNPPTATHHMEVDDLERELSGAI*
>154156
MGYHALSCFGQTFQVAEKYELVKLIGQGAYGIVCAAVNTRNGEKCAIKKVNKLFERPILTKRALRELKLLEHFNGHKNIIGLLDMDIVDYSDFNELYLYQELMEADLHQIIRSGQPLTDEHYQSFIYQACCGLKYIHSANVLHRDLKPCNLLVNTKCELKICDFGLARGYVDAKGGQEGDVGFMTEYVATRYYRAPEIMLSFRSYTKAIDMWSLGCIFAELLGSKPLFKGRDFVDQLNQILYILGTPDDDTLNRIGSERAQTYIRGLERFAKIPLDQLYPNATETALDLLEKLLTFDPMSRIGVEDALDHPYFELFHDPDDEPTHFATVDFSFESLNTIEEMKETIIDEHYDTYIQAGTVQLASQ*
>166841
MRSNLQQNSMGYHALSCFGQTFQVAEKYELVKLIGQGAYGIVCAAVNTRNGEKCAIKKVNKLFERPILTKRALRELKLLEHFNGHKNVGREEVGYRRWLTRWMQIIGLLDMDIVDYSDFNELYLYQELMEADLHQIIRSGQPLTDEHYQSFIYQACCGLKYIHSANVLHRDLKPCNLLVNTKCELKICDFGLARGYVDAKGGQEGDVGFMTEYVATRYYRAPEIMLSFRIDMWSLGCIFAELLGSKPLFKGRDFVDQLNQILYILGTPDDDTLNRIGSERAQTYIRGLERFAKIPLDQLYPNATETALDLLEKLLTFDPMSRIGVEDALDHPYFELFHDPDDEPTHFATVDFSFESLNTIEEMKETIIDEVKMFKARKQSLRLDMRGLRRQNSITTPTSKRARYNSQVNEMGYADQLITSPVGVDPNLERDLSGII*
>167765
MSMEDSSGQHDEKINHTISDTAKQISTTISMLKGFTMENMDTSFQTLRQVKIFGVQTITDTITLTETTYDKTSTNKYLHKAVRTARIPVNYDERHNWLRVFELLAYLLVELQAQVHYCMEARPFFKVPAQDFLFYFRIISYYNSQQLLFKPVNNVSIDNGPEKFTINKQYKVIRKIGSGSYGSVCSALDVQTNEVVAIKKCRHVFDKKLITKRCLREIKVLQHFNGHPRIIDLKALDIVDPQNFNEVYLIQSCCDTTMADIIHSKLELEPVHYQWFMYQLFSGLKYIHSANVLHRDLKPANILVNENCDLRICDFGMARGFARSNAQIESQYMTHYVVTRWYRSPEIMLSRKTYDKPIDIWSVGCILAELLGRKVLFRGTDYVDQLHKIVGILGLPKDTSFWDSSSSVTEYIRNLRDESGLPPPEEPIDFSTLFPNAPPEAIHLLENLLTLDPSKRLTANEALEHPFVAPVRDPAEEIECATLFDFESFEMIESEHVLRQCIIEQVMQSKGADISLHAPPLPLYRTSTASSSSHQTSRRYTGSSISTPSSAFTTEANLNAIQLAQQGKDVTMATGNTATAAGNPQMTQFMVMSDQFVGEPEDMDEDDIKMMDSDESDIHVGKRRTLRGPSNADFQALERHLSKDW*
>150384
MTLSNDYYTVSIDNGPEKFTINKQYKVIRKIGSGSYGSVCSALDVQTNEVVAIKKCRHVFDKKLITKRCLREIKVLQHFNGHPRIIDLKALDIVDPQNFNEVYLIQSCCDTTMADIIHSKLELEPVHYQWFMYQLFSGLKYIHSANVLHRDLKPANILVNENCDLRICDFGMARGFARSNAQIESQYMTHYVVTRWYRSPEIMLSRKTYDKPIDIWSVGCILAELLGRKVLFRGTDYVDQLHKIVGILGLPKDTSFWDSSSSVTEYIRNLRDESGLPPPEEPIDFSTLFPNAPPEAIHLLENLLTLDPSKRLTANEALEHPFVAPVRDPAEEIECATLFDFESFEMIESEHVLRQCIIEQVMQSKGADISLHAPPLPLYRTSTASSSSHQTSRRYTGSSISTPSSAFTTEANLNAIQLAQQGKDVTMATGNTATAAGNPQMTQFMVMSDQFVGEPEDMDEDDIKMMDSDESDIHVGKRRTLRGPSNADFQALERHLSKDW*
>186494
MATSRRDEIAARLKHFNGGDQYDVIDIVGEGAYGVVCSAVHKPTGQMVAIKRILPFDHAMFCLRTLREIKLLKYFNHENIISILDIMKPKSIDDFTEVYLIQELMETDMHRVIRTQDLSDDHCQYFTYQTLRALKAMHSANVLHRDLKPSNLLLNANCDLKICDLGLARSANSADENSGFMTEYVATRWYRAPEIMLTFKEYTKAIDVWSVGCILAEMLSGKPLFPGRDYHHQLTLILDVLGTPTMDDFYGIKSRRARDYIRSLPFKKRIPFARLFPHANPMGKSLSFVPVIPSLMLTPSHIAVDLLEKLLTFNPTKRTTVEEALKHPYLEPYHDPDDEPDAPPIPESFFDFDRYKDQLTKEQLKQMLYDEIAH*
>154265
MAEFVKLSIFGTVFEVTTRYVDLQPVGMGAFGLVCSSKDQLTGMNVAIKKIMKPFSAPVLAKRTYRELKLLKALRHENIISLSDIFISPLEDIYFVTELLGTDLHRLLQSRPLEKQFIQYFLYQILRGLKYVHSAGVIHRDLKPSNILINENCDLKICDFGLARIQDPQMTGYVSTRYYRAPEIMLTWQKYDVAVDIWSAGCIFAEMLEGKPLFPGKDHVHQFSIITELLGTPNDDLVATICSENTLRFVKNLPKREPIPFSQRFAGQDPQAIDLLEKMLTFDPRQRITAEEALSHPYLAPYHDPTDEPSAPEKFDWSFNEADLPIDTWKVMMYSEILDFHNVDNVDGSQFLGTPLTGPTMGNPDGATVDGNNVPTTSNNNFPAQQ*
