# Supplementary material for: Genome-Wide Identification of Mitogen-Activated Protein Kinase Gene Family across Fungal Lineage Shows Presence of Novel and Diverse Activation Loop Motifs
Source: PLoS One. 2016 Feb 26;11(2):e0149861. doi: 10.1371/journal.pone.0149861 (PMC4769017; doi:10.1371/journal.pone.0149861)
Supplement: S1 Appendix — (ZIP) [file pone.0149861.s001.zip › No. of Identified MAPKs/Neolentinus lepideus.txt]

>81317
MLCTPTWELSIPSERRRYMGGPLPSIPLCTAQLVSLSETMQRHTFTALNSTFIVDSEYQFVKELGQGAYGCVVAARHRRSGEGCAIKKITNINNKAILTKRCLREIKLLHHFRGHKNITCLYDMDIVFGPDGDFDEVYLYEELMEADLHAIIRSGQPLSDAHFQSFLYQTLCGLKYIHSANVLHRDLKPGNLLVNADCELKICDFGLARGYTPGGGASRAAGNQGFMTEYVATRWYRAPEIMLSFANYTTAIDVWSVGCILAELLGGKPIFKGRDYVDQLNQILHYLGTPSEDTLRRVGSPRAQDYIRSLPIKPRISFATLYPRANPLAIDLLSKMLCFDPAKRISCEEALNHPYLQVWHDPADEPVCEKKFDFSFEEEDNIDGMKKLIVEEVNCFRAEVRAQARAAGQIRRQDSLPIPSRDEIINSPVGEHAAPNGHTSSYTTSSRHPPSPVMDDPSAELERELAGTHLGRR*
>1159263
MARRFVKELGQGAYGCVVAARHRRSGEGCAIKKITNINNKAILTKRCLREIKLESLLSFITCLYDMDIVFGPDGDFDEVYLYEELMEADLHAIIRSGQPLSDAHFQSFLYQTLCGLKYIHSANVLHRDLKPGNLLVNADCELKICDFGLARGYTPGGGASRAAGNQGFMTEYVATRWYRAPEIMLSFANYTTAIDVWSVGCILAELLGGKPIFKGRDYVDQLNQILHYLGTPSEDTLRRVGSPRAQDYIRSLPIKPRISFATLYPRANPLAIDLLSKMLCFDPAKRISCEEALNHPYLQVWHDPADEPVCEKVPVVCRHPLRW*
>81355
MDIVFGPDGDFDEVYLYEELMEADLHAIIRSGQPLSDAHFQSFLYQTLCGLKYIHSANVLHRDLKPGNLLVNADCELKICDFGLARGYTPGGGASRAAGNQGFMTEYVATRWYRAPEIMLSFANYTTAIDVWSVGCILAELLGGKPIFKGRDYVDQLNQILHYLGTPSEDTLRRVGSPRAQDYIRSLPIKPRISFATLYPRANPLAIDLLSKMLCFDPAKRISCEEALNHPYLQVWHDPADEPVCEKVPVKFDFSFEEEDNIDGMKKLIVEEVNCFRAEVRAQARAAGQIRRQDSLPIPSRDEIINSPVGEHAAPNGHTSSYTTSSRHPPSPVMDDPSAELERELAGTHLGRR*
>64718
METCQGNGFWGVRCRNVSIQPLRSHVILGPILTSVYSSALDDISGETVAIKQVSRVFDKVQLAKRALREITLLRHFSNHENITGMIDLDVISPDADEIYIFMEPMEADLHQIIKSGQILTNEHVQYFLYQILRGMKYIHSASVVHRDLKPGNLLVNADCELKICDFGLARGFEHHPDGNQTQLTEYVATRWYRAPELMLAFKQYNTAIDVWSIGCIFAELLLGKPLFKGKDYVDQLNKILEVLGTPDDEVIRRIGSERAQAYIRSLPFKKTVPFHKLLPNADPQAIDLLAKMLTFDPAARMTVPEALEHPWLSSYHDIDDEPSCPAKFTRWREVEELETIEQFRDAIWKEIQDYRREVRTFPFELSKERDRTRSPDRRDPSAPEETPTTQFPSIPEQSETSLSEAEESMVSDAALPRGANTPTDPLLTYSRRSSFFGPRRRDSSYASSPYVRNQTLPPSRGEPAFVAEPGAMAPGTVGSNSVAFPSESYVVPARSRTISQAAGMGTFSRKVLRTLSTVSIHESVDGLPADLAHLAKYIKERDVSDADAPASEVPKDFDPIDENTGGNGGGGEGGDKCKFHIA*
>64830
MYVKSWPVPTLLQSLIYTPFLRSTYSRTDLPVVLIVALTLLSMGGDAGLKELSLKSTSPGAVKRGQSESNVPSSSTRPSPSSWDGNRGRSRVRRMSNPTSEENLRRRGYHALHSSYGKVFHVEKRWKLVREMGSGAYGVVISALDDISGETVAIKQVSRVFDKVQLAKRALREITLLRHFSNHENITGMIDLDVISPDADEIYIFMEPMEADLHQIIKSGQILTNEHVQYFLYQILRGMKYIHSASVVHRDLKPGNLLVNADCELKICDFGLARGFEHHPDGNQTQLTEYVATRWYRAPELMLAFKQYNTAIDVWSIGCIFAELLLGKPLFKGKDYVDQLNKILEVLGTPDDEVIRRIGSERAQAYIRSLPFKKTVPFHKLLPNADPQAIDLLAKMLTFDPAARMTVPEALEHPWLSSYHDIDDEPSCPAKFTRWREVEELETIEQFRDAIWKEIQDYRREVRTFPFELSKERDRTRSPDRRDPSAPEETPTTQFPSIPEQSETSLSEAEESMVSDAALPRGANTPTDPLLTYSRRSSFFGPRRRDSSYASSPYVRNQTLPPSRGEPAFVAEPGAMAPGTVGSNSVAFPSESYVVPARSRTISQAAGMGTFSRKVLRTLSTVSIHESVDGLPADLAHLAKYIKERDVSDADAPASEVPKDFDPIDENTGGNGGGGEGGDKCKFHIA*
>1154823
MVISESDWNRGRGYHALHSSYGKVFHVEKRWKLVREMGSGAYGVVISALDDISGETVAIKQVSRVFDKVQLAKRALREITLLRHFSNHENITGMIDLDVISPDADEISWECLADLHQIIKSGQILTNEHVQYFLYQILRGMKYIHSASVVHRDLKPGNLLVNADCELKICDFGLARGFEHHPDGNQTQLTEYVATRWYRAPELMLAFNRVDVWSIGCIFAELLLGKPLFKGKESVSILTVDQLNKILEVLGTPDDEVIRRIGSERAQAYIRSLPFKKTVPFHKLLPNADPQAIDLLAKMLTFDPAARMTVPEALEHPWLSSYHDIDDEPSCPAKFTRWREVEELETIEQFRDAIWKEIQDYRREVRTFPFELSKERDRTRSPDRRDPSAPEETPTTQFPSIPEQSETSLSEAEESMVSDAALPRGANTPTDPLLTYSRRSSFFGPRRRDSSYASSPYVRNQTLPPSRGEPAFVAEPGAMAPGTVGSNSVAFPSESYVVPARSRTISQAAGMGTFSRKVLRTLSTVSIHESVDGLPADLAHLAKYIKERDVSDADAPASEVPKDFDPIDENTGGNGGGGEGGDKCKFHIA*
>1167917
MAYPHALEDHINDDAIHIACAKSTVAPTLRRLMVSRAILHGTIRAGDWRRRSALALDAAGLTLGVAMSRRLAAGELSEIEESSRGVQQPDTYMMPQPADSLVVRVSPREWSVSRRHWYPKASALGFVRGHNIVLSDKNNSPASVSPTNRRNSSRHSDLAPHTTLSFAFEFPADPSLCLFHFNTSSISPSTSLPRSKSSGSSPGPGFSVDARMPVSQTHFAQEAENRDLSKQSAACSKVPKRKRLAKACDACHKSKRRCDGTAPCSNCYFASKECTYTDASGRPVPAPRAGHPSEDSQHRGQQGSVDGASTHVGPAVIPAARTAPQVHHVKLPSPLGSGDPHDLNDAGDIRKRRRVEQAPKYNGPVIPSPPQAVLMKPPILDRSNSPDAALTRELVNLFFTHCHPSRLILHKPSFSAALSHNGVPPYLLHAIYALAAPLSKQPGIRTTPLRLAGKRFFNEAIAMMFDSTGRLCCPPDLVTAQALCLLQMHVIQTSHPTTAPIKYHDLALGIIENAGVYKPDNPVITPLPSAEHIRGSIERECMRRVFWFIYWIELLRQTYAHRSMLLRREGHDENVRLPVDETSFELAVHITLPAEYLHFPPPRMRYASEFGHLIRVTKIMTEFETKVCPSCSGGMLQNDRARATQLQHTEKQLDEWAQSLAEHLRFNEQNLQLQISMFETSSNTGAWCFFFMHAMYASCVLAINELKRTAKGEAPNSSLDWARSTLNQILSSLGNRAKNSFILAAILWPLYKYCKEDNQQLREWSAAYQEFWGVEIKDLALNSQSPHPPELYASGSSSSTSRTSDYSLPIAKPANLEINDPYAPDARSERADGPLLPSLKASGLLDSWRPVGDSNGPNGNPWTSSNPPLAGRELALNTMDPSRHPHPAAGVPVGWRICIDHSVIIGQAEAIACYWVYTWGSAKFTDQISSGCGAALVGREQHVISDLLELDFCLPIHRGLGALNDACMLHMTSVLPLLWTRSSTRQSAFMINAARMCATDHGVQNRWETGFETPTGLGALRVQHYDRRNPLDPLQALSAALAVQPDSKEQADLLAALRESLEAHPSPIPILCKTLIRTLSGAGDSVLKRWVLDLLHFAICRSNLSVDVRTDLASQSVESLAGLLHDPNPATVKLVVQTFATVYPLLFRVLCMNRNLRQMWDVLVHAKTQILEFVRAPGVPMGVKLAAVKFMQRVILVQTRGVADPRLQNKNDPNLSMCPGDHPFVPVAALEHEGVKLLESIITMLYTSPNPDILSAILNSWAALVKNRPGPMVQIVVTALTQWTPSALTGLPNSSVKSAEKAVRILLIHISRTPQGAPFASQISEALAVQGARMDRAAAEEKARKAAVAEASRKRPPSAQQEPPPDPKRAKLESDENTAAAAAFLASFDFTTLPTNLINDLIIANLYAFQEPALQALVQTYRETRRSATPSMAPASVPSIPAVPSSIPAPAPGPSPIATPAATSVSSEKKTATPEPPAPEPVKEEPIDPLQMDIDEEEIEYEPDKLNLELSGGDQVNAEEGDLGAVEPIDIDLLAELKLPPPKEWTEEDRDALIRSSIARIREGVDVVSPGDDATLNPSKMAATDLWMLLIIRMVTRVVEPPKETEEAQPMDDSKDDVELFARQERLRQRLCDYIMANFSARVRLATTWMNEEWYNDRIRSAQDPDWRPNYDIWLSQILAAYQTHLDARDRTFTRFLLDLPSIPMDVLELLRELCIGPERMQVGFTTLREFVLQRPTLRYESMNILLELTTHSEKITRGAAINTVKRWVPDVQPMGGMVRDFALQILRRLQSRKPKDKQTDVDVQMNGEGQTEDEEDGQLPPEDLVQTPYLPEELDVPVQKAQVLQHVELLFALSVKSPELLDEIFTVYGQMEAPVQETVQELITPLIRSLGSSHGKLLTLLRTFPPGAESLALRVLTIFTEHGRPSPQLVALVKGLIAERDLDARFLIPIIAEMDKADIVRHLPRIVSILNGNIEEKNLVRSVFSAIVTTPPETFGTVTSNLPRVRQSELLTPAELMVLLHSSEKEIGLKAAIEAIGICFSITDVFRSEILAVVMQQIMDQPVLPTLFLRTVIQAVTTYKSLVGFVSTTLLSRLITKKIWTNPPLWEGFIRCAKIIAPSSFGALLQLPKDQLRDLVEKQPSLKAGLREYVMKKAGNKAQKAGYLEFLGDETSTQQPQAVAPLHFRGSVLMYVKSWPVPTLLQSLIYTPFLRSTYSRTDLPVVLIVALTLLSMGGDAGLKELSLKSTSPGAVKRGQSESNVPSSSTRPSPSSWDGNRGRSRVRRMSNPTSEENLRRRGYHALHSSYGKVFHVEKRWKLVREMGSGAYGVVISALDDISGETVAIKQVSRVFDKVQLAKRALREITLLRHFSNHENITGMIDLDVISPDADEIYIFMEPMEADLHQIIKSGQILTNEHVQYFLYQILRGMKYIHSASVVHRDLKPGNLLVNADCELKICDFGLARGFEHHPDGNQTQLTEYVATRWYRAPELMLAFKQYNTAIDQLNKILEVLGTPDDEVIRRIGSERAQAYIRSLPFKKTVPFHKLLPNADPQAIDLLAKMLTFDPAARMTVPEALEHPWLSSYHDIDDEPSCPAKFTRWREVEELETIEQFRDAIWKEIQDYRREVRTFPFELSKERDRTRSPDRRDPSAPEETPTTQFPSIPEQSETSLSEAEESMVSDAALPRGANTPTDPLLTYSRRSSFFGPRRRDSSYASSPYVRNQTLPPSRGEPAFVAEPGAMAPGTVGSNSVAFPSESYVVPARSRTISQAAGMGTFSRKVLRTLSTVSIHESVDGLPADLAHLAKYIKERDVSDADAPASEVPKDFDPIDENTGGNGGGGEGGDKCKFHIA*
>1147795
MSTKTSSQAQPAAAAKSKHGHAASHAQPAPRKVRFNVGSKIEGFAGTQYQVLDVVGEGAYGIVCSAVYKPTGRKVAIKKIAPFEHSMFCLRTLRELKLLKFLSEAGVSENIISILDIIKPPSIEQFKEVYLIQELMETDMHRVIRTQDLSDDHAQYFIYQTLRALKALHSADVIHRDLKPSNLLLNANCDLKVCDFGLARSVKTAEPSGTETGFMTEYVATRWYRAPEIMLTFKQYTKAIDVWSVGCILAEMLSGKPLFPGRDYHHQLTLILDVLGTPSLDEFYAITTRRSRDYIRALPFRKKRPFAQLFPNANPLAVDFLTKTLTFDPKKRITVEDALAHPYLEAYHDPDDEPVAPPLDPEFFEFDLHKDDISREQLKELLYEEIMSFRPTMQ*
>338545
MLHLMPSRHQGRCDSTSYQVLDVVGEGAYGIVCSAVYKPTGRKVAIKKIAPFEHSMFCLRTLRELKLLKFLSEAGVSENIISILDIIKPPSIEQFKEVYLIQELMETDMHRVIRTQDLSDDHAQYFIYQTLRALKALHSADVIHRDLKPSNLLLNANCDLKVCDFGLARSVKTAEPSGTETGFMTEYVATRWYRAPEIMLTFKQYTKAIDVWSVGCILAEMLSGKPLFPGRDYHHQLTLILDVLGTPSLDEFYAITTRRSRDYIRALPFRKKRPFAQLFPNANPLAVDFLTKTLTFDPKKRITVEDALAHPYLEAYHDPDDEPVAPPLDPEFFEFDLHKDDISREQLKELLYEEIMSFRPTMQ*
>338563
MFCLRTLRELKLLKFLSEAGVSENIISILDIIKPPSIEQFKEVYLIQELMETDMHRVIRTQDLSDDHAQYFIYQTLRALKALHSADVIHRDLKPSNLLLNANCDLKVCDFGLARSVKTAEPSGTETGFMTEYVATRWYRAPEIMLTFKQYTKAIDVWSVGCILAEMLSGKPLFPGRDYHHQLTLILDVLGTPSLDEFYAITTRRSRDYIRALPFRKKRPFAQLFPNANPLAVDFLTKTLTFDPKKRITVEDALAHPYLEAYHDPDDEPVAPPLDPEFFEFDLHKDDISREQLKELLYEEIMSFRPTMQ*
>1245527
MDAAFLVGHNYTVLDVIGEGAYGVVCSAIHTPTQRKVAIKRITPFDHSMFALRTLREIKLLRHFHHENIISILDILRPPSLDDFKEVYLVQELMETDLHRVIRTQELSDDHCQYFIYQTLRALKALHSADVLHRDLKPSNLLLNANCDLKLCDFGLARSARPPPNVDDTSTFMTEYVATRWYRAPEVMLTFKEYTRAIDIWSVGCVLAEMLSGKPLFPGRDCECANFVRRAETNHDDASFILHSSLTDTQYVFLPVMSSLLVSNLDALPMSRPPAYLFNLSLLPLPTPHHRHPTPALSYPHHLLAVDHHQLSLILDILGTPTLDDFYAITSPRSREYIRALPFRKKKSFQQLFPGKNPLAIDFLEQCLTFSPKRRIQVEEALQHPYLEPYHDPADEPTAAPLDPSFFDFDNGVPLEKEELKVLIYEEIMKP*
>16071
MSVLGMVSTTIIDGPIHIYSTWQFLLQDTQTCAEIRSRVLNNLGEGAYGTVVSALHIPSGNQVAIKKVRPFEHVLFCLRTLRELKLLRFFSEVCVNENIVSILDIIKPPSYDDFTEIYFVQELMQTDLHRVIRTQILTDDHCQYFIYQVLRALKSIHSADIVHRDLKPANLLLNSNCDLKVCDFGLARSVNCTSPDGKDAGLLTEYVATRWYRAPEIMLSFKRYTKAIDLWSVGCILAELLNGKPLFPGRDYSHQLDLILDVIGTPTLEEYHSITSRRSREYIRALPIRKRRAFTTLFPKASTDAIDFLQKTLTFDPKKRITVDQALQHPYLAAYRDPGDEPSCAAIDPDYFNFDTIKEDLTVEALKTLLYEETISFKSAL*
>1126092
MPSKTHKPVPKFEVGDDYRVLNNLGEGAYGTVVSALHIPSGNQVAIKKVRPFEHVLFCLRTLRELKLLRFFSEVCVNENIVSILDIIKPPSYDDFTEIYFVQELMQTDLHRVIRTQILTDDHCQYFIYQVLRALKSIHSADIVHRDLKPANLLLNSNCDLKVCDFGLARSVNCTSPDGKDAGLLTEYVATRWYRAPEIMLSFKRYTKAIDLWSVGCILAELLNGKPLFPGRDYSHQLDLILDVIGTPTLEEYHSITSRRSREYIRALPIRKRRAFTTLFPKASTDAIDFLQKTLTFDPKKRITVDQALQHPYLAAYRDPGDEPSCAAIDPDYFNFDTIKEDLTVEALKTLLYEETISFKSAL*
