# Supplementary material for: Genome-Wide Identification of Mitogen-Activated Protein Kinase Gene Family across Fungal Lineage Shows Presence of Novel and Diverse Activation Loop Motifs
Source: PLoS One. 2016 Feb 26;11(2):e0149861. doi: 10.1371/journal.pone.0149861 (PMC4769017; doi:10.1371/journal.pone.0149861)
Supplement: S1 Appendix — (ZIP) [file pone.0149861.s001.zip › No. of Identified MAPKs/Pachysolen tannophilus NRRL Y-2460.txt]

>86943
MDVNEQYHKFKVFHQDFVIDKRFQLIKELGHGAYGIVCSAKYIETPDGGSVAIKKVTNIFSKKILCKRALRELKLLRHFRGHKNITCLYDLDIIPDANMNFNEIYLYEELMECDMHQIIRSNQPLTDQHYQSFVYQILCGLKYIHSADVLHRDLKPGNLLVNADCELKICDFGLARGYSNDPEKNAGYLTEYVATRWYRAPEIMLSFQSYTKAIDIWSVGCILAELLGGKPIFRGKDYVDQLNQILYIVGTPKESTLTRIGSKRAQEYVRSLPLMAKVPFSGLFPNANSDALDLLEKMLTLDPQERITVEDALNHPYLKIWHDPNDEPSCHSKFDFSFEVVDDMQLMKQMIVEEVKSFREFVRKPIEEQHLIQYNQNIVDQSQLQRPDDDLNDQQQQQQPQQPQSFDQFEQLASPATYFNQQQQQQQQQQQLQGNFVGNPNIIPNANDFIIDQEFQPPKPQENSGSSDNNVDLEQELEFGLDRRSSYFKIPK*
>83931
MSSSGHQQEPRKISFNVSDHYQILDIVGEGAYGIVCSSIHKPSQQKVAIKKIVPFERSMFCLRTLRELKLLKHFNHENIISILDIQIPYSFESFNEVYLIQELMETDLHRVIKTQKLSDDHCQYFIYQTLRALKALHSANVLHRDLKPSNLLLNANCDLKICDFGLARSVASTEDNFGFMTEYVSTRWYRAPEIMLTFQEYTTAIDVWSVGCILAEMLSGKPLFPGRDYHNQLWLIIEILGTPSMEDYYSIKSRRAKEYIKSLPLRKKVPFDKLFPNANPLAIDLLEKLLTFNPSKRIKVEDALKHPYLKLYHDPNDEPIAEKIPEDFFDFDKKKDELNIPELKKLLYDEVMKPLQYD*
>1060
MESFNHSSDQLLGSNKPNYVVYDKANFYIDSRYQVQHVLGKGSYGTVCSAVDLKSRENVPLAIKKVSDIFTKEVLLKRALRELKLMRYFKGHKNIINLLDLDIIYIKPYDGLYCFQELIDYDLARVIHSSVQFSEFHIQNFFYQILCGLKYIHSADVIHRDLKPGNILVTIQGTLKICDFGLARGINTKFITKGSKASQITNYVATRWYRAPELILSRKNYSKAVDMWAVGCILAELYGRRPLFAGNDLVHQITEIVKVLGSPSKGLVDRFSSKMAFDFFGPPKPQYRAISWDHIYPFASCDAHALMTNLLCWDAEKRYNVERCLQDIFVSKCRDLNNEPSCARPFDFSFENQIESMNDLKKLLHEEVESFKSDRINFGKKL*
>184799
MFWERDLMERENVPLAIKKVSDIFTKEVLLKRALRELKLMRYFKGHKNIINLLDLDIIYIKPYDGLYCFQELIDYDLARVIHSSVQFSEFHIQNFFYQILCGLKYIHSADVIHRDLKPGNILVTIQGTLKICDFGLARGINTKFITKGSKASQITNYVATRWYRAPELILSRKNYSKAVDMWAVGCILAELYGRRPLFAGNDSVHQITEIVKVLGSPSKGLVDRFSSKMAFDFFGPPKPQYRAISWDHIYPFASCDAHALMTNLLCWDAEKRYNVERCLQDIFVSKCRDLNNEPSCARPFDFSFENQIESMNDLKKLLHEEVESFKSDRINFGKKL*
>184754
MDGKVEEPRKIVFNISNQFQVQKIIGEGSYGIVSLAVHKPTGTKVAIKKIEPFQRALFCLRTLREIKILKYFKHENIITVFDIQRPLDFENFNEVYIIQELMQTDLHKVISTQALTDDHCQYFIYQILRALKMLHSANVIHRDLKPSNLLLNANCDLKICDFGLARIDAAKEGNGTEKINLLTEYVATRWYRAPEIMLTSSQYSKAIDIWSVGCILAELFLGQPLFPGRDYKHQLILIFEILGTPIGDDLQSIKSKRAREYIKSLPFYKKTPLRNLFGDHINPLGVDLVEKMLAFNTVNRITVEEALKHPYLRAFHVPSDEPVANPIPKDFFKFDLYKDQLSISQLKMLLYEEITKK*
>185764
MSQEEFTRTQIFGTVFEITNRYGDLNPVGMGAFGLVCSAKDKLTNQNVAIKKILKPFSTPVLAKRTYRELKLLKHLRHENLITLEDIFLSPLEDIYFVTELQGTDLHRLLTSRPLEKQFIQYFLYQILRGLKYVHSAGVIHRDLKPSNILINENCDLKICDFGLARIQDPQMTGYVSTRYYRAPEIMLTWQKYDVEVDIWSAGCIFAEMIEGKPLFPGKDHVHQFSIITELLGSPPEDVIDTICSENTLRFVQSLPKREPIPLTERFKDVEPDAVDLLSKMLVFDPRKRITAEEALAHPYLAPYHDPTDEPVASEKFDWSFNDADLPIDTWRVMMYSEILDFHQVDSGFDQSNSNDQQGQQQDEQEVVKSIA*
>54281
MQTDLHKVISTQALTDDHCQYFIYQILRALKMLHSANVIHRDLKPSNLLLNANCDLKICDFGLARIDAAKEGNGTEKINLLTEYVATRWYRAPEIMLTSSQYSKAIDIWSVGCILAELFLGQPLFPGRDYKHQLILIFEILGTPIGDDLQSIKSKRAREYIKSLPFYKKTPLRNLFGDHINPLGVDLVEKMLAFNTVNRITVEEALKHPYLRAFHVPSDEPVANPIPKDFFKFDLYKDQLSISQLKMLLYEEITKK*
>48349
MLHSANVIHRDLKPSNLLLNANCDLKICDFGLARIDAAKEGNGTEKINLLTEYVATRWYRAPEIMLTSSQYSKAIDIWSVGCILAELFLGQPLFPGRDYKHQLILIFEILGTPIGDDLQSIKSKRAREYIKSLPFYKKTPLRNLFGDHINPLGVDLVEKMLAFNTVNRITVEEALKHPYLRAFHVPSDEPVANPIPKDFFKFDLYKDQLSISQLKMLLYEEITKK*
