# Supplementary material for: Genome-Wide Identification of Mitogen-Activated Protein Kinase Gene Family across Fungal Lineage Shows Presence of Novel and Diverse Activation Loop Motifs
Source: PLoS One. 2016 Feb 26;11(2):e0149861. doi: 10.1371/journal.pone.0149861 (PMC4769017; doi:10.1371/journal.pone.0149861)
Supplement: S1 Appendix — (ZIP) [file pone.0149861.s001.zip › No. of Identified MAPKs/Paxillus rubicundulus Ve08.2h10.txt]

>831329
MLQRHSFTALNSTFVVDSEYQFVKELGQGAYGCVVAARHRRSGEGCAIKKITNINTKRILTKRCLREIRLLHHFRGHKNITCLYDMDIVFQPNGNFDEVYLYEELMEADLHAIIRSGQPLTDAHFQSFLYQTLCGLKYIHSANVLHRDLKPGNLLVNADCELKICDFGLARGFTPGGGASKSAGNQGFMTEYVATRWYRAPEIMLSFANYTTAIDVWSVGCILAELLGGKPIFKGRDYVDQLNQILHYLGTPSEDTLRRVGSPRAQDYIRSLPIKPRVPFATLYPHANPLAIDLLLQMLCFDPAKRISCEQALNHPYLQVWHDPADEPICETKFDFSFEEEDSIDGMKKLIIEEVNSFRAEVRAQARAAGQIRRQDSLPIPSREEIISSPVQEYGPVPGATSGFTAPSQRPSSPVMDHPSDALEKELAGTHLGR*
>27246
MSQTNGRTFASQHNLRAHQKLHEQQEVETLLRNDVNDSTPGDVTDSECRQPLKRRRGGELCRDWKCDFAGCEKDFKSKKALTTHHNVIHLNQRNHVCPHSHCDSAFGYKHLLERHLAKIHSSKRTYRKTSSGESLATDTGDAHMGIEAITGKAYTSRLLESTAILCPYPDVDALLASTGTVDVSQGASSKICEHVLTRAYDLRRHLKAEHGVDVDKEKVDTWMYISLFGASILPSPTSTMLQRHSFTALNSTFVVDSEYQFVKELGQGAYGCVVAARHRRSGEGCAIKKITNINTKASFLLTYCTGATRMYIPFSSRRRMRSTDGVQITCLYDMDIVFQPNGNFDEVYLYEELMEADLHAIIRSGQPLTDAHFQSFLYQTLCGLKYIHSANVLHRDLKPGNLLVNADCELKICDFGLARGFTPGGGASKSAGNQGFMTEYVATRWYRAPEIMLSFANYTTAIDVWSVGCILAELLGGKPIFKGRDYVDQLNQILHYLGTPSEDTLRRVGSPRAQDYIRSLPIKPRVPFATLYPHANPLAIDLLLQMLCFDPAKRISCEQALNHPYLQVWHDPADEPICETKFDFSFEEEDSIDGMKKLIIEEVNSFRAEVRAQARAAGQIRRQDSLPIPSREEIISSPVQEYGPVPGATSGFTAPSQRPSSPVMDHPSDALEKELAGTHLGR*
>433002
MGSGAYGVVVSAADEISGETVAIKLVTRVFEKVQLAKRALREITLLRHFANHENITGLIDVDAISPDFQEIYIFMEPMEADLHQIIKSGQTLTNEHVQYFLYQILRGMKYIHSASVIHRDLKPGNLLVNSDCELKICDFGLSRGFDAVPDEHTSGHLTEYVATRWYRAPEIMLAFRGYTTAIDVWSIGCIFAELLLGRPLFKGKDYVDQVNKILDVLGTPEESIIHRIGSDKAQAYIRSLPVKSGVPLRKLLPTADVQALDLLEKMITFDPTSRIAVPDALAHPWLASYHEETDEPECPTKFERWRDIEKLETLEEFREALWKEIEDYRMDVRGIKPEAASSPRVVEEGQLPVSPSRSPGQSITSPTRETNSKSLDASLPRVNSPEQEREAVDTLVPPTTASEFLRSTTPTDPVVTYARRSSILQPARQSSTSAYNSPLASTIQHALPTVFDGLPTTSSHGVAFPSETYVLPARSRAASTAGGDVSLRKLLRTLSTVSIHESVEGLPCGLAGVAPIGQFITDQESEADAPPSEIPIEFAGKGGRGVYGDSGL*
>822334
MANKSGDDSDNQSSSPVVSAASESLDRGRSRVRQRSNQLLEHYSNKKRGYHKFMSSFGKVFHVEKRWKLVREMGSGAYGVVVSAADEISGETVAIKLVTRVFEKVQLAKRALREITLLRHFANHENITGLIDVDAISPDFQEIYIFMEPMEADLHQIIKSGQTLTNEHVQYFLYQILRGMKYIHSASVIHRDLKPGNLLVNSDCELKICDFGLSRGFDAVPDEHTSGHLTEYVATRWYRAPEIMLAFRGYTTAIDVWSIGCIFAELLLGRPLFKGKEYLDQVNKILDVLGTPEESIIHRIGSDKAQAYIRSLPVKSGVPLRKLLPTADVQALDLLEKMITFDPTSRIAVPDALAHPWLASYHEETDEPECPTKFERWRDIEKLETLEEFREALWKEIEDYRMDVRGIKPEAASSPRVVEEGQLPVSPSRSPGQSITSPTRETNSKSLDASLPRVNSPEQEREAVDTLVPPTTASEFLRSTTPTDPVVTYARRSSILQPARQSSTSAYNSPLASTIQHALPTVFDGLPTTSSHGVAFPSETYVLPARSRAASTAGGDVSLRKLLRTLSTVSIHESVEGLPCGLAGVAPIGQFITDQESEADAPPSEIPIEFAGKGGRGVYGDSGL*
>30260
MSSFGKVFHVEKRWKLVREMGSGAYGVVVSAADEISGETVAIKLVTRVFEKVQLAKRALREITLLRHFANHENITGLIDVDAISPDFQEMWVLFAADLHQIIKSGQTLTNEHVQYFLYQILRGMKYIHSASVIHRDLKPGNLLVNSDCELKICDFGLSRGFDAVPDEHTSGHLTEYVATRWYRAPEIMLAFRGYTTAIDVWSIGCIFAELLLGRPLFKGKDYAPAILSSFYSDIPKALDLLEKMITFDPTSRIAVPDALAHPWLASYHEETDEPECPTKFESELEALSSLKRLGSCRAEVRTRCKQVPNDIHTRKQDIATVTITRTTTACV*
>832111
MDPHQQLLVEPSGRRRSTCTDMSYDHRLDNFPLDSAYRVLEVIGEGAYGIVCSAIHQPSQRKVAIKRITPFDHSMFCLRTLREIKLLRHFHHENIISILDILRPPSFEMFKEVYLVQELMETDLHRVIRTQNLSDDHCQYFIYQTLRALKALHSADVLHRDLKPSNLLLNANCDLKLCDFGLARSARPPPNVANDSSTFMTEYVATRWYRAPEVMLTFKEYTRAIDMWSVGCVLAEMLSGTPMFPGRDYHDQLSLILDVLGTPSIDDFYAISSPRSREYIRALPFRRGRDFKTMFHGANELAIDFLEKCLTFSPKRRITAAEALRHPYFEPYHDPDDEPVADLIDPSFFDFDNGEPLEKEQLKELIYNEVTSSRTQPPNSFLCMADATP*
>833500
MPENAQQAPAAAQSKSKHGHAASQVPPAPRKVRFNVGTQYQVLDVVGEGAYGIVCSAVHRPSGRKVAIKKIAPFDHSMFCLRTLRELKLLKFLSEAGVSENIISILDIIKPPSLDAFKEVYLIQELMETDMHRVIRTQDLSDDHAQYFIYQTLRALKALHSADVIHRDLKPSNLLLNANCDLKVCDFGLARSVKTAEPSGTETGFMTEYVATRWYRAPEIMLTFKQYTKAIDVWSVGCILAEMLSGKPLFPGRDYHHQLTLILDVLGTPTLDEFYAITTRRSRDYIRALPFRKRRPFAQLFPNANLLAVDFLTKTLTFDPKKRITVEEALAHPYLEAYHDPEDEPVAPPLDPEFFEFDLHKDDISREQLKELLYDEIMSFRPAPIT*
>233520
MFCLRTLRELKLLKFLSEAGVSENIISILDIIKPPSLDAFKEVYLIQELMETDMHRVIRTQDLSDDHAQYFIYQTLRALKALHSADVIHRDLKPSNLLLNANCDLKVCDFGLARSVKTAEPSGTETGFMTEYVATRWYRAPEIMLTFKQYTKAIDVWSVGCILAEMLSGKPLFPGRDYHHQLTLILDVLGTPTLDEFYAITTRRSRDYIRALPFRKRRPFAQLFPNANLLAVDFLTKTLTFDPKKRITVEEALAHPYLEAYHDPEDEPVAPPLDPEFFEFDLHKDDISREQLKELLYDEIMSFRPAPIT*
>832110
MSYDHRLDNFPLDSAYRVLEVIGEGAYGIVCSAIHQPSQRKVAIKRITPFDHSMFCLRTLREIKLLRHFHHENIISILDILRPPSFEMFKEVYLVQELMETDLHRVIRTQNLSDDHCQYFIYQTLRALKALHSADVLHRDLKPSNLLLNANCDLKLCDFGLARSARPPPNVANDSSTFMTEYVATRWYRAPEVMLTFKEYTRAIDMWSVGCVLAEMLSGTPMFPGRDYHDQLSLILDVLGTPSIDDFYAISSPRSREYIRALPFRRGRDFKTMFHGANELAIDFLEKCLTFSPKRRITAAEALRHPYFEPYHDPDDEPVADLIDPSFFDFDNGEPLEKEQLKGEYAPIFYLVLGHDLYNSTCLSITLINTTNRVDIQRSHLFKDSATELFLVYGRCHTITMFRMGVGTMTLEELFWVMRYIWVENFFNFMFATRCFLFSV*
>388025
MTAAAAPQAGNSKTKKPMPRFEIGPDYQILHSLGEGAYGTVAAALHRPSGRQVAIKKILPFEHTLFCLRTLRELKLLKFFSETCVNENIISILDIVKPASLEDFKEVYFIQELMQTDLHRVIRTQSLSDDHCQYFVYQVLRALKSIHSADIVHRDLKPANLLLNANCDLKVCDFGLARSINSTAPGGKEMGLMTEYVATRWYRAPEIMLSFKMYTKAVDVWAVGCILAELLTGKPLFPGRDYGHQLDLILDVIGTPTLDEFYSITSRRSRDYIRALPIRKRKPFTQLFPKASADAIDFLQKTLTFDPKKRLTVDEALEHPYLAAYHDPEDEPVVASMDPDYFDFDHDLTKAELKELLYEEIQSFVPSI*
>432994
MGSGAYGVVVSAADEISGETVAIKLVTRVFEKVQLAKRALREITLLRHFANHENITGLIDVDAISPDFQEIYIFMEPMEADLHQIIKSGQTLTNEHVQYFLYQILRGIFIQSTTSASFTITCPHVGMKYIHSASVIHRDLKPGNLLVNSDCELKICDFGLSRGFDAVPDEHTSGHLTEYVATRWYRAPEIMLAFRGYTTAIDVWSIGCIFAELLLGRPLFKGKDYGRSMLGLYSDSGSEAMISTS*
>662188
MLQRHSFTALNSTFVVDSEYQFVKELGQGAYGCVVAARHRRSGEGCAIKKITNINTKRILTKRCLREIRGHKNITCLYDMDIVFQPNGNFDEVYLYEELMEADLHAIIRSGQPLTDAHFQSFLYQTLCGLKYIHSANVLHRDLKPGNLLVNADCELKICDFGLARGFTPGGGASKSAGNQGFMTEYVATRWYRAPEIMLSFANYVGGFHEIIPLRY*
>129058
MSFVKLSIFGTSFEVTTRYVDLQPVGMGAFGLVCSAKDQLTGSSVAIKKIMKPFSTPVLSKRTYRELKLLKHIQHENIISLSDVFISPLEDLYFVTELLGTDLHRLLTSRPLEKQFIQYFLYQILRGLKYVHSAGVVHRDLKPSNILVNENCDLKICDFGLARIQDPQMTGYVSTRYYRAPEIMLTWQKYDVAVDIWSTGCIFAEMLEGKPLFPGKDHVNQFSIITELLGTPPDDVIETIASENTLRFVQSLPKRERVPFSQKLRTTDKDGMSRSLDLLEEMLVFDPRKRIDAATSLAHDYVAPYHDPTDEPVAAEQFDWSFNDADLPVDTWKVMMYSEILDFHQVGETTTSSAGIPEGALAGPEAPSATPAQAK*
>27538
MSYDHRLDNFPLDSAYRVLEVIGEGAYGIVCSAIHQPSQRKVAIKRITPFDHSMFCLRTLREIKLLRHFHHENIISILDILRPPSFEMFKEVYLVQELMETDLHRVIRTQNLSDDHCQYFIYQPSNLLLNANCDLKLCDFGLARSARPPPNVANDSSTFMTEYVATRWYRAPEVMLTFKEYTRAIDMWSVGCVLAEMLSGTPMFPGRDYTAKHSADTSLQPLKLGQSDHDQLSLILDVLGTPSIDDFYAISSPRSREYIRALPFRRGRDFKTMFHGANELAIDFLEKCLTFSPKRRITAAEALRHPYFEVNSLPALPMLDLPLTDAFDSPTTTRTTNLLLI*
>822336
MKYIHSASVIHRDLKPGNLLVNSDCELKICDFGLSRGFDAVPDEHTSGHLTEYVATRWYRAPEIMLAFRGYTTAIDVWSIGCIFAELLLGRPLFKGKDYGRSMLGLYSDSGSEAMISTS*
>433145
MEPMEADLHQIIKSGQTLTNEHVQYFLYQILRGMKYIHSASVIHRDLKPGNLLVNSDCELKICDFGLSRGFDAVPDEHTSGHLTEYVATRWYRAPEIMLAFRGYTTASQ*
>662210
MDIVFQPNGNFDEVYLYEELMEADLHAISFLYQTLCGLKYIHSANVLHRDLKPGNLLVNADCELKICDFGLARGFTPGGGASKSAGNQGFMTEYVATRWYRAPEIMLSFANYVGGFHEIIPLRY*
>433138
MEADLHQIIKSGQTLTNEHVQYFLYQILRGMKYIHSASVIHRDLKPGNLLVNSDCELKICDFGLSRGFDAVPDEHTSGHLTEYVATRWYRAPEIMLAFRGYTTASQ*
