# Supplementary material for: Genome-Wide Identification of Mitogen-Activated Protein Kinase Gene Family across Fungal Lineage Shows Presence of Novel and Diverse Activation Loop Motifs
Source: PLoS One. 2016 Feb 26;11(2):e0149861. doi: 10.1371/journal.pone.0149861 (PMC4769017; doi:10.1371/journal.pone.0149861)
Supplement: S1 Appendix — (ZIP) [file pone.0149861.s001.zip › No. of Identified MAPKs/Penicillium brevicompactum AgRF18.txt]

>336185
MADLQGRKVFKVFNQDFIVNEQYNVTKELGQGAYVESAATNIQTGEGVAVKKVTNVFSKKILAKRALREIKLLQHFRGHRNITCLYDMDIPRPDNFNETYLYEELMECDLAAIIRSGQPLTDAHFQSFIYQILCGLKYIHSANVLHRDLKPGNLLVNADCELKICDFGLARGFSIDPEENAGYMTEYVATRWYRAPEIMLSFQSYTKAIDVWSVGCILAELLGGRPFFKGRDYVDQLNQILHFLGTPNEETLARIGSPRAQEYVRNLPFMPKVPFKTLFPQANPDALDLLDRMLAFDPSSRISVEEALEHPYLHIWHDASDEPNCPTTFDFTFEVVDEVPDMRKMILDEVVRFRATVRQQSQGHAAGQQQAAQQTNVPIPDQQGSWKTEDPRPQEATAGGSYNPNDLESSLQRGMDMHHR*
>383913
MDCLRPMLAFFPRILNANNRRKTKLLKEPSKPSIMGQQGPPAGGSRKISFNVSDQYEIQDVIGEGAYGVVCSAIHKPSGQKVAIKKITPFDHSMFCLRTLREMKLLRYFNHENIISILDIQRPRNYESFTEVYLIQELMETDMHRVIRTQDLSDDHCQYFIYQTLRALKAMHSANVLHRDLKPSNLLLNANCDLKVCDFGLARSAASTDDNSGFMTEYVATRWYRAPEIMLTFKEYTKAIDVWSVGCILAEMLSGKPLFPGKDYHHQLTLILDVLGTPTMEDYYGIKSRRAREYIRSLPFKKKIPFRAMFPKSNDMALDLLEKLLAFNPAKRISVEDALRHPYLEPYHDPEDEPTAPPIPDGFFDFDKNKDALSKEQLKLFIYEEIMR*
>230139
MWRPVSHESDVSREATLTRLSNSSAKDQLTAQPVAVKKIMKPFSTPVLSKRTYRELKLLKHLRHENIISLSDIFISPLEDIYFVTELLGTDLHRLLTSRPLEKQFIQYFLYQILRGLKYVHSAGVVHRDLKPSNILINENCDLKICDFGLARIQDPQMTGYVSTRYYRAPEIMLTWQKYDVEVDIWSAGCIFAEMLEGKPLFPGKDHVNQFSIITELLGTPPDDVIQTICSENTLRFVKSLPQRERQPLANKFKNADADAVDLLERMLVFNPKQRIQATDALAHEYLAPYHDPTDEPVAQEKFDWSFNDADLPVDTWKIMMYSEILDFHNIEQGNEAGEALVQGAVQGDAGQAFA*
>327107
MAEFVRAQIFGTTFEITSRYTELQPVGMGAFGLVCSAKDQLTAQPVAVKKIMKPFSTPVLSKRTYRELKLLKHLRHENIISLSDIFISPLEDIYFVTELLGTDLHRLLTSRPLEKQFIQYFLYQILRGLKYVHSAGVVHRDLKPSNILINENCDLKICDFGLARIQDPQMTGYVSTRYYRAPEIMLTWQKYDVEVDIWSAGCIFAEMLEGKPLFPGKDHVNQFSIITELLGTPPDDVIQTICSENTLRFVKSLPQRERQPLANKFKNADADAVDLLERMLVFNPKQRIQATDALAHEYLAPYHDPTDEPVAQEKFDWSFNDADLPVDTWKIMMYSEILDFHNIEQGNEAGEALVQGAVQGDAGQAFA*
>391476
MLDVDLVKHNVGGCTFDTPSRYSNIQLQGFGAYGIVCSLKDNLTSEVVAIKKIPDPFRSEEAAKRTFREVKLLRHLEHDNVISLRDIFVSPRDDIYLVTDLMATDLAHIIASKPIDDEFVKYICYQIMRGLKYIHSAGVVHRDLKPSNVLVDENCDIKLCDFGLARTVDTTMTGYVTMRHYRAPETMLTWQKYTVKVDMWSAGCILAELIAGTPLFPGQSHADQFSVILNLLGSVPQSVLQTIPSQNTSKYISSLPPRTKQSLAGVLKNASPDAIDLLEKLLVWDPNERLGAAAALEHPYLQLYHDATDEPVAKEKFDWSSVSKDRSLDHWKILTKWKDHNTQGSIFTLWAHLNHDLLPAVFSDRVRVIGARPRRGSPIFEERVPDPHSRAVRASYHQKSTKKEDDHGPNHAKSPFPSASAFPVVE*
>377162
MSILSSIMSAGVLSIPLVGVCASHDTIHGLKADSKRYSNIQLQGFGAYGIVCSLKDNLTSEVVAIKKIPDPFRSEEAAKRTFREVKLLRHLEHDNVISLRDIFVSPRDDIYLVTDLMATDLAHIIASKPIDDEFVKYICYQIMRGLKYIHSAGVVHRDLKPSNVLVDENCDIKLCDFGLARTVDTTMTGYVTMRHYRAPETMLTWQKYTVKVDMWSAGCILAELIAGTPLFPGQSHADQFSVILNLLGSVPQSVLQTIPSQNTSKYISSLPPRTKQSLAGVLKNASPDAIDLLEKLLVWDPNERLGAAAALEHPYLQLYHDATDEPVAKEKFDWSSVSKDRSLDHWKILTYSEIMNHHNSQISEDLIDFQSLLNE*
>335269
MSAGVLSIPLVGVCASHDTIHGLKADSKRYSNIQLQGFGAYGIVCSLKDNLTSEVVAIKKIPDPFRSEEAAKRTFREVKLLRHLEHDNVRAPLSAEPGPKLTSRLVTDLMATDLAHIIASKPIDDEFVKYICYQIMRGLKYIHSAGVVHRDLKPSNVLVDENCDIKLCDFGLARTVDTTMTGYVTMRHYRAPETMLTWQKYTVKVDMWSAGCILAELIAGTPLFPGQSHADQFSVILNLLGSVPQSVLQTIPSQNTSKYISSLPPRTKQSLAGVLKNASPDAIDLLEKLLVWDPNERLGAAAALEHPYLQLYHDATDEPVAKEKFDWSSVSKDRSLDHWKILTKWKDHNTQGSIFTLWAHLNHDLLPAVFSDRVRVIGARPRRGSPIFEERVPDPHSRAVRASYHQKSTKKEDDHGPNHAKSPFPSASAFPVVE*
>275309
MVSFVGTNVMGASFEITDRYSDLEPRGCGSSGMICSARDSISNSTVAIKKIISPFDTPALAKRTYREVHLLSHLRHDNLINMTDIFISPSEDLYIVTECIMTDLHHLLSATSKSLEGQFTQFFTYQMLRGMKYIHSAGIIHRDLKPSNILINDNCDLKICDFGLAREQDAQMTGYVSTRYYRAPEIMLTWQKYTYAVDMWSVGCILAEMIIGKPLFPGKDHVHQFKLITEILGKPSEEVMKRIFSESTLKFVNSLPDTEPRGLASVVGDADPQAMDLLGKMLQIDPYKRITTEEALKHPYVLTYQDSDDEPVCKKQLDWSLLDSELSATEWKNSMYSEILDYHSGSCDWQYDHVPPTGKVQNMLAEEMGGTY*
