# Supplementary material for: Genome-Wide Identification of Mitogen-Activated Protein Kinase Gene Family across Fungal Lineage Shows Presence of Novel and Diverse Activation Loop Motifs
Source: PLoS One. 2016 Feb 26;11(2):e0149861. doi: 10.1371/journal.pone.0149861 (PMC4769017; doi:10.1371/journal.pone.0149861)
Supplement: S1 Appendix — (ZIP) [file pone.0149861.s001.zip › No. of Identified MAPKs/Penicillium canescens ATCC 10419.txt]

>343155
MADLQGRKVFKVFNQDFIVNEQYNVTKELGQGAYGIVCAATNIQTGEGVAVKKVTNVFSKKILAKRALREIKLLQHFRGHRNITCLYDMDIPRPDNFNETYLYEELMECDLAAIIRSGQPLTDAHFQSFIYQILCGLKYIHSANVLHRDLKPGNLLVNADCELKICDFGLARGFSIDPEENAGYMTEYVATRWYRAPEIMLSFQSYTKAIDVWSVGCILAELLGGRPFFKGRDYVDQLNQILHYLGTPNEETLARIGSPRAQEYVRNLPFMPKVPFKQLFPQANPDALDLLDRMLAFDPSSRISVEEALEHPYLHIWHDASDEPNCPTTFDFHFEVVDEVPEMRKMILDEVVRFRATVRQQSQAHAAQQQQIAQQTNVPIPDNQQGSWKTEDPRPQEATAGGGYNPNDLESSLQRGMDVHH*
>265871
MITCLYDMDIPRPDNFNETYLYEELMECDLAAIIRSGQPLTDAHFQSFIYQILCGLKYIHSANVLHRDLKPGNLLVNADCELKICDFGLARGFSIDPEENAGYMTEYVATRWYRAPEIMLSFQSYTKAIDVWSVGCILAELLGGRPFFKGRDYVDQLNQILHYLGTPNEETLARIGSPRAQEYVRNLPFMPKVPFKQLFPQANPDALDLLDRMLAFDPSSRISVEEALEHPYLHIWHDASDEPNCPTTFDFHFEVVRFRATVRQQSQAHAAQQQQIAQQTNVPIPDNQQGSWKTEDPRPQEATAGGGYNPNDLESSLQRGMDVHH*
>396599
MRLPRSCAPHQPWFLSPAPISFPMDCLRRFLLRFLWMFPEDLEANTQTPQPQRSNPVDMGQQNPPAGGSRKISFNVSDQYEIQDVIGEGAYGVVCSAIHKPSGQKVAIKKITPFDHSMFCLRTLREMKLLRYFNHENIISILDIQRPRNYEGFNEVYLIQELMETDMHRVIRTQDLSDDHCQYFIYQTLRALKAMHSANVLHRDLKPSNLLLNANCDLKVCDFGLARSAASTDDNSGFMTEYVATRWYRAPEIMLTFKEYTKAIDVWSVGCILAEMLSGKPLFPGKDYHHQLTLILDVLGTPTMEDYYGIKSRRAREYIRSLPFKKKIPFRALFPKSNDLALDLLEKLLAFNPAKRISVEDALRHPYLEPYHDPDDEPTAPPIPDGFFDFDKNKDALSKEQLKVLIYEEIMR*
>393439
MAEFVRAQIFGTTFEITSRYTELQPVGMGAFGLVCSAKDQLTAQPVAVKKIMKPFSTPVLSKRTYRELKLLKHLRHENIISLSDIFISPLEDIYFVTELLGTDLHRLLTSRPLEKQFIQYFLYQILRGLKYVHSAGVVHRDLKPSNILINENCDLKICDFGLARIQDPQMTGYVSTRYYRAPEIMLTWQKYDVEVDIWSAGCIFAEMLEGKPLFPGKDHVNQFSIITELLGTPPDDVIQTICSENTLRFVKSLPKRERQPLANKFKNADADAVDLLEKMLVFNPKQRIQAPDALAHEYLAPYHDPTDEPVAQEKFDWSFNDADLPVDTWKIMMYVIRSLFLFLLLTLLRYSEILDFHNIEQGNEAGQALMEGAVQGNNTQAYA*
>391543
MAQFSQKTVMGTIFETTQRYTDWKPIGLGVSGLVCSARDQIRHQTVAVKKLAEPFKTEHIARHMFREIKLLRQLHHENIINLTDIFISPSEDIYLVTELMATDLNTILKAKKVEDQFAQYFMYQIMRGLKYLHSAGVVHRDLKPSNILINENCDLKICDFGLARVQEHNMTGYVSTRYYRAPEIMLTWRKYNEKVDIWSAGCIFAELLMGEPLFPGKNHINQFCVITDLLGSPPEEVIANITSENTLNFIKSLPKRERKPMSQLIPKANPDAVALIDKMLQFDPNIRITAVQAVESPYLSPYHDPNDEPVATETFDWSFLEANLPADIWKTIMYGEVLGFHEQMTESGQSGPMKTTSQLDGMDLG*
>346451
MMPTTQLTPPQGEGMAQFSQKTVMGTIFETTQRLDLPQPPIGLGVSGLVCSARDQIRHQTVAVKKLAEPFKTEHIARHMFREIKLLRQLHHENIINLTDIFISPSEDIYLVTELMATDLNTILKAKKVEDQFAQYFMYQIMRGLKYLHSAGVVHRDLKPSNILINENCDLKICDFGLARVQEHNMTGYVSTRYYRAPEIMLTWRKYNEKVDIWSAGCIFAELLMGEPLFPGKNHINQFCVITDLLGSPPEEVIANITSENTLNFIKSLPKRERKPMSQLIPKANPDAVALIDKMLQFDPNIRITAVQAVESPYLSPYHDPNDEPVATETFDWSFLEANLPADIWKTIMYGEVLGFHEQMTESGQSGPMKTTSQLDGMDLG*
>263236
MFCLRTLREMKLLRYFNHENIISILDIQRPRNYEGFNEVYLIQELMETDMHRVIRTQDLSDDHCQYFIYQTLRALKAMHSANVLHRDLKPSNLLLNANCDLKVCDFGLARSAASTDDNSGFMTEYVATRWYRAPEIMLTFKEYTKAIDVWSVGCILAEMLSGKPLFPGKDYHHQLTLILDVLGTPTMEDYYGIKSRRAREYIRSLPFKKKIPFRALFPKSNDLALDLSLISTRTRMR*
>389883
MATFIKREIMGTTLETTNRYSDLEARGVGVSGVICSAKDCITNQTVAIKKIARPFASTAVARRTYREVHLISNLRHDNLINMRDIFISPSEDLYLVMDCVMTDLHQLIQSAKKPLEGQFIQFFTYQMLRGLKYIHSAGVIHRDLKPSNLLINDNCDLKICDFGLAREQDYQMTGYVTTRYYRAPEIMLTWQKYTHAVDVWSVGCILAEMLLGRVLLPGNDHVHQFTLITEMLGKPPKEVMERVYSKTTLQFVQSLPETERRPLKSILGDADPQAVDLLEKMLDIDPEKRITTTEALAHPYVSTYYDPEDEPVFDRQLDWSLLDSELSSEEWKTKM*
