# Supplementary material for: Genome-Wide Identification of Mitogen-Activated Protein Kinase Gene Family across Fungal Lineage Shows Presence of Novel and Diverse Activation Loop Motifs
Source: PLoS One. 2016 Feb 26;11(2):e0149861. doi: 10.1371/journal.pone.0149861 (PMC4769017; doi:10.1371/journal.pone.0149861)
Supplement: S1 Appendix — (ZIP) [file pone.0149861.s001.zip › No. of Identified MAPKs/Penicillium janthinellum ATCC 10455.txt]

>74447
MVQQPPSGGSRKISFNVSDQYEIQDVIGEGAYGVVCSAIHKPSGQKVAIKKITPFDHSMFCLRTLREMKLLRYFNHENIISILDIQRPRNYEGFNEVYLIQELMETDMHRVIRTQDLSDDHCQYFIYQTLRALKAMHSANVLHRDLKPSNLLLNANCDLKVCDFGLARSAASTDDNSGFMTEYVATRWYRAPEIMLTFKEYTKAIDVWSVGCILAEMLSGKPLFPGKDYHHQLTLILDVLGTPTMEDYYGIKSRRAREYIRSLPFKKKIPFRALFPKSNDLALDLLEKLLAFNPAKRISVEDALRHPYLEPYHDPEDEPTAPPIPEGFFDFDKNKDSLSKEQLKCEFAFILVLAAFSCLWIDL*
>425863
MADLQGRKVFKVFNQDFIVNEQYNVTKELGQGAYGIVWCVCDGTDELNPTSFSSSAATNTQTGEGVAIKKVTNVFSKKILAKRALREIKLLQHFRGHRNITCLYDMDIPRPDQFNETYLYEELMECDLAAIIRSGQPLTDAHFQSFIYQILCGLKYIHSANVLHRDLKPGNLLVNADCELKICDFGLARGFSIDPEENAGYMTEYVATRWYRAPEIMLSFQSYTKAIDVWSVGCILAELLGGRPFFKGRDYVDQLNQILHYLGTPNEETLARIGSPRAQEYVRNLPFMPKIPFQRLFPNANPDALDLLDRMLAFDPSSRISVEEALEHPYLHIWHDASDEPTCPTTFDFQFEVVDDVPEMRKMILDEVIRFRATVRQQSQAHATQQQQMAQQTNVPIPENQQGGWKTEEPKPQEAAAGGGHMNDLEASLQRGMDVHH*
>74409
METDMHRVIRTQDLSDDHCQYFIYQTLRALKAMHSANVLHRDLKPSNLLLNANCDLKVCDFGLARSAASTDDNSGFMTEYVATRWYRAPEIMLTFKEYTKAIDVWSVGCILAEMLSGKPLFPGKDYHHQLTLILDVLGTPTMEDYYGIKSRRAREYIRSLPFKKKIPFRALFPKSNDLALDLLEKLLAFNPAKRISVEDALRHPYLEPYHDPEDEPTAPPIPEGFFDFDKNKDSLSKEQLKLLIYEEIMR*
>430049
MGAFGLVCSARDQLTGQPVAVKKIMKPFSTPVLSKRTYRELKLLKHLRHENIISLSDIFISPLEDIYFVTELLGTDLHRLLTSRPLEKQFIQYFLYQILRGLKYVHSAGVVHRDLKPSNILINENCDLKICDFGLARIQDPQMTGYVSTRYYRAPEIMLTWQKYDVEVDIWSAGCIFAEMLEGKPLFPGKDHVNQFSIITELLGTPPDDVIQTICSENTLRFVKSLPKRERQNLANKFRNADADAVDLLERMLVFDPKKRIRADEALAHPYLAPYHDPTDEPVASEKFDWSFNDADLPVDTWKIMMYSEILDFHNIDQANEAGQALVAGASHSGMAPQTYV*
>449365
MSKSFTISQSSDNAPTPGQEMAQFTQKNIMGTLFETTERYQHLEPVGMGISGLVCSARDQINHQTVAVKKLCEPFKTANIAKHMFREVKLLKRLQHDNIIHLNDIFISPSEEIYLVTDLMATDLHSLLKAKKVDNQFTQYFLYQIMRGLKYIHSAGVVHRDLKPSNILVNENCDLKICDFGLARVQELQMTGYVATRYYRAPEIMLTWRRYNEKVDIWSAGCIFAEMMTGRPLFLGKNHIDQFCVITQLLGSPPDNVVANVTSQNTLNFVRSLPKRSRKSWATIIPTASRRAINLLDKLLQFDPGKRCSAVDALESQYLAPYHDPEDEPAAPQSFDWSFLEADLPADVWKIIIYAEVLGYHEQAGGPFQLTGPFDGMDLG*
>479652
MAEFVRSQIFGTTFEITSRYTDLQPVGMGAFGLVCSARDQLTGQPVAVKKIMKPFSTPVLSKRTYRELKLLKHLRHENIISLSDIFISPLEDIYFVTELLGTDLHRLLTSRPLEKQFIQYFLYQILRGLKYVHSAGVVHRDLKPSNILINENCDLKICDFGLARIQDPQMTGYVSTRYYRAPEIMLTWQKYDVEVDIWSAGCIFAEMLEGKPLFPGKDHVNQFSIITELLGTPPDDVIQTICSENTLRFVKSLPKRERQNLANKFRNADADGMRHFGIPDLPQVPPIFTSTKSLTSLFVAVDLLERMLVFDPKKRIRADEALAHPYLAPYHDPTDEPVASEKFDWSFNDADLPVDTWKIMMYSEILDFHNIDQANEAGQALVAGASHSGMAPQTYV*
