# Supplementary material for: Genome-Wide Identification of Mitogen-Activated Protein Kinase Gene Family across Fungal Lineage Shows Presence of Novel and Diverse Activation Loop Motifs
Source: PLoS One. 2016 Feb 26;11(2):e0149861. doi: 10.1371/journal.pone.0149861 (PMC4769017; doi:10.1371/journal.pone.0149861)
Supplement: S1 Appendix — (ZIP) [file pone.0149861.s001.zip › No. of Identified MAPKs/Phlebia brevispora HHB-7030 SS6.txt]

>160641
MPERHTFQALNSTFVVDSEYQFVKELGQGAYGCVVAAKHRRSGEGCAIKKITNINTKRILTKRCLREIKLLHHFRGHKNITCLYDMDIVFRPDGNFDEVYLYEELMEADLHAIIRSQQPLSDAHFQSFIYQTLCGLKYIHSANVLHRDLKPGNLLVNADCELKICDFGLARGYSPGSGANQQRAAANQGFMTEYVATRWYRAPEIMLSFANYGPAIDVWSVGCILAELLAGKPIFKGRDYVDQLNQILHYLGTPSEDTLRRVGSPRAQDYIRSLPIKPRVPFSTLFPRANPLAIDLLSQLLNFDPAKRITCEQALNHPYLAVWHDPADEPVCPSTFDFGFEEEDSIEGMKRLIVEEVQSFRAEVRQQARTGSGQIQRQNSLPVPTREDIENSPAADGGYPMQDQRAPSPVAEDPSAELEKELASTHLGARRG*
>123647
MSNDNERTSNHPKSSTPPTSAASSGGRRGRSRTRSGPNAHSHVTDENAEGNSERKCVRAVPVPTTAADAPLRGYHALVSSFGKVFHVEKRWKLIREMGSGAYGFVISAVDEISGEPVAIKLVTRVTQKIQLAKRALRELTLLRHFSHENITGLIDVDISTNSDEIIVADLHQIIKSGQTLTVEHVQYFVYQILRGIKYIHSASVVHRDLKPGNLLVNADCELKICDFGLSRGFNALPDENPTMMTEYVATRWYRAPEIMLAYRRYDTAVDIWAVGCIAAELMLGKPLFKGKDYVDQLNKILDILGTPEDEVIKRIGSEKAQAYVRSLPFKKAEPLSNVIPNADAEALEFVEKLIYFDPSQRPNAEEALAHPWLSTYHDENDEPTCPTVFDRWRQIEKLETLEEYREALVKEVRDCRREMRSLAATSPISESRFAIPSREEVAVKPVSESPEKQEAAKQLLSPELPATRTRRPTVSRKPSVEPSVPEDSVAFPSTQDPVIAYHRRSLFGQPSRTSSAFSIHRDRTVSPNVSEGQGAASSTVAFPSTEYVVPGRHRTASMYTIGGSGSDIGAADVRRLLRTLSTVSIYESGEGHVGGLADVAPIGKYIIQKDRTGDDALASEMPKEIRDEEGGSPSAQREKSGGDGKRLFRV*
>143931
MVQPVGSSGTTSKEDETQKPGGSMSNDNERTSNHPKSSTPPTSAASSGGRRGRSRTRSGPNAHSHVTDENAEGNSERKGYHALVSSFGKVFHVEKRWKLIREMGSGAYGFVISAVDEISGEPVAIKLVTRVTQKIQLAKRALRELTLLRHFSHENITGLIDVDISTNSDEIYIFMEPMEADLHQIIKSGQTLTVEHVQYFVYQILRGIKYIHSASVVHRDLKPGNLLVNADCELKICDFGLSRGFNALPDENPTMMTEYVATRWYRAPEIMLAYRRYDTAVDIWAVGCIAAELMLGKPLFKGKELNFDQLNKILDILGTPEDEVIKRIGSEKAQAYVRSLPFKKAEPLSNVIPNADAEALEFVEKLIYFDPSQRPNAEEALAHPWLSTYHDENDEPTCPTVFDRWRQIEKLETLEEYREALVKEVRDCRREMRSLAATSPISESRFAIPSREEVAVKPVSESPEKQEAAKQLLSPELPATRTRRPTVSRKPSVEPSVPEDSVAFPSTQDPVIAYHRRSLFGQPSRTSSAFSIHRDRTVSPNVSEGQGAASSTVAFPSTEYVVPGRHRTASMYTIGGSGSDIGAADVRRLLRTLSTVSIYESGEGHVGGLADVAPIGKYIIQKDRTGDDALASEMPKEIRDEEGGSPSAQREKSGGDGKRLFRV*
>133042
MADERMQSFVVGSNYQVLDVIGEGAYGIVCSAMHLPSQRKVAIKRITPFDHSMFCLRTLREIKLLRHFHHENIISILDILRPPSLEDFKEVYLVQELMETDLHRVIRTQQLSDDHCQYFIYQTLRAIKALHSADVLHRDLKPSNLLLNANCDLKLCDFGLARSARPPPNFANDSSTFMTEYVATRWYRAPEVMLTFKEYTRAIDIWSVGCVLAEMLSGKPLFPGRDYHHQLSIILDVLGTPTLDDFYAITSPRSREYIRALPFRKKKPFSTLFPGANPLALDLMDKCLTFSPKRRIDVDEALKHPYLESYHDPQDEPTAEALDPSFFDFDYGEPLSKEQLKVLIYEEVTRPRAQ*
>161161
MTEQAQPAAASAAPAATTTQTKAKHSHAASQAAQPAPRKVRFNVGTNYQVLDVVGEGAYGIVCSAIHRPSGRKVAIKKIAPFDHSMFCLRTLRELKLLKFLSEAGVSENIISILDIIKPRSIEEFKEVYLIQELMETDMHRVIRTQDLSDDHAQYFIYQTLRALKALHSADVIHRDLKPSNLLLNANCDLKVCDFGLARSVRTAEPSGTETGFMTEYVATRWYRAPEIMLTFKQYTKAIDIWSVGCILAEMLSGKPLFPGRDYHHQLTLILDVLGTPTLDEFYAITTRRSRDYIRALPFRKRKPFAQLFPNANPLAVDFLTRSLTFDPKKRITVEEALAHPYLEAYHDPDDEPCAPPLDPEFFEFDLHKDDISREQLKELLYEEIMSFRPAPMS*
>70959
MSRKTQKPLPKFEIGDDYRVLHGLGEGAYGTVVAAVHKPTGREVAIKKVLPFEHTLFCLRTLRELKLLKFFSETCVNENIITILDIIKPPSLEEFKEIYFIQELMQTDLHRVIRTQQLTDDHCQYFVYQTLRALKTMHSADIVHRDLKPANLLLNANCDLKVCDFGLARSTRSTNPGGKEAGLMTEYVATRWYRAPEIMLSFKMYTKAIDIWAVGCILAELINARPLFPGRDYGHQLDLILDVIGTPTLEEFYAITSRRSRDYIRALPIRKRRPFSAVFPDASPEALDFLQKTLTFDPKKRLSVDQALEHPYLAAYHDPEDEPAVAPLDPEYFEFDCGYPLYLTRSPSELLYEEVQSFVPCI*
>95205
MQTDLHRVIRTQQLTDDHCQYFVYQTLRALKTMHSADIVHRDLKPANLLLNANCDLKVCDFGLARSTRSTNPGGKEAGLMTEYVATRWYRAPEIMLSFKMYTKAIDIWAVGCILAELINARPLFPGRDYGHQLDLILDVIGTPTLEEFYAITSRRSRDYIRALPIRKRRPFSAVFPDASPEALDFLQKTLTFDPKKRLSVDQALEHPYLAAYHDPEDEPAVAPLDPEYFEFDYLELNKQQLKELLYEEVQSFVPCI*
>162119
MSFVKLSIFGTSFEVTTRYVDLQPVGMGAFGLVCSAKDQLTGSSVAIKKIMKPFSTPVLAKRTYRELKLLKHIQHENIISLSDVFISPLEDIYFVTELLGTDLHRLLTSRPLEKQFIQYFLYQILRGLKYVHSAGVVHRDLKPSNILINENCDLKICDFGLARIQDPQMTGYVSTRYYRAPEIMLTWQKYDVAVDIWSAGCIFAEMLEGKPLFPGKDHVHQFSIITELLGTPPEDVIQTIASENTLRFVQSLPKRERVPFSQKLHSNDPVAIDLLEKMLVFDPRKRITATESLEHEYVAPYHDPTDEPEAAEIFDWSFNDADLPVDTWKVMMYSEILDFHQVGDSNLTGSVPEGALAAPEDPNVPHPEAAQIAATAE*
