# Supplementary material for: Genome-Wide Identification of Mitogen-Activated Protein Kinase Gene Family across Fungal Lineage Shows Presence of Novel and Diverse Activation Loop Motifs
Source: PLoS One. 2016 Feb 26;11(2):e0149861. doi: 10.1371/journal.pone.0149861 (PMC4769017; doi:10.1371/journal.pone.0149861)
Supplement: S1 Appendix — (ZIP) [file pone.0149861.s001.zip › No. of Identified MAPKs/Phlebiopsis gigantea.txt]

>36653
MWEHALSSPRPTYFCFGVLPLDILLNEVVRYTQNVYTWIGGEEELQSIWDLGCCRQMDEARSLVKVANREGDWERSWGWGRVGDELIDIGWTCNSHSINDDGRMWTTKAAATPRSTCKPPSGSTCPMLSVLEAVKWCQGVRKTVAHTCQKRTGGVEEPHIDRVSRLFRVVHKHPSGTMQRHSFQALNSTFVVDSEYQFVKELGQGAYGCVVAAKHRRSGEGCAIKKITNINTKRILTKRCLREIKLLHHFRGHKNITCLYDMDIVFRPDGNFDEVYLYEELMEADLHAIIRSQQPLSDAHFQSFIYQTLCGLKYIHSANVLHRDLKPGNLLVNADCELKICDFGLARGYQPGGGNNQSRAAANQGFMTEYVATRWYRAPEIMLSFANYGPAIDVWSVGCILAELLSGKPIFKGRDYVDQLNQILHYLGTPSEDTLRRVGSPRAQDYIRSLPIRPRVPFSTLFPRANPLAIDLLSQLLNFDPAKRITCEQALNHPYLQVWHDPADEPTCPTSFDFGFEDEDSIEGMKRLIVEEVQSFRAEVRQQARTGGAIRRQDSLPIPSREDIQASPVTNAPLNGGTSGYTLPEERTASPVHEDPSAELEKELASTHLGSPVSAARTCIAYWGDHFKALQRLRSQSLRPLGAYDRPYLRHGKTKINADLPVGLLRAGLSRDPVFQGRGFLKTPLLNIAVPPGNGAFGLAYAVRPWSGLCSGCTVMTSMPLCEIRAPNIPNAGIRGAVDSTSRSRNMGTNGPGQSVFTWISCWDVAGVSPLQGEQPPFRFRWTLAKPEFKPMENEKTSWRARGRRGRSAPPARVSQTWRITKEVALGDGHARTGAAAAERWHSPFSCIITTTFLPPTLPPPPTMDLTKKTVRVAKSVTKGYSSIQSKVRNATKNDSSSPTTRDLNEIAELSYNREDFVQVIEVLDKRLNDKGKSWRHVFKALNVLEFLLFWGPQSVMHYCQANLYVIKTLREFQYIDDNGVDCGMNVRQKAKDITNLVLNPNLLKSKRVQHGHDDYSHRPYEMEDLSSSRHSPPRRPRASTDNKEDMRRALVESRRQQQRKTSEDQDLQRALQLSKEEEERRQKAIANSNGNLFNDLASEQSKNNNLIDLVGIEIGPSPPLQVQYTQYQPIQAQYTVQPQFAQLQPQYTQFQAPYQYSIDEALQAEWAQQQQMAAQQEEYLRQQSLLQWQQQQQLLQQQQYQQPIQPQPTAFGSNNPFAAPSPAPSLSSTDTASSRMSPPATPYSTRSLSRASDTKHTQLAGLFANRTSDGIDTFGNAGLLRTDCCHEDRDIEQQWRCYRILKITLLEGRTMQPASLAGSSGSSVEGRRRRWRRCPKAEGWPSNRLASKYGTICGHAHVNVQLVQHEPPPFRCPRTPPPPSCSSFHAMSSLTPLRPLTTNDGWQPQSTTPLRILKQRDSPTSETAPPTRMSLPRRNSSSWKHVIEGGRVSKSPFKLLSKSSGIPVPSKTSTPSPVLGMLARKASGEKRPRPMSMSEQAENEHPTRKRRQSQGLQGLANRKPVTKSPFKASNEDEKAESSEGEVEDKDDDVPPPPPPKERFERYQSGRGSPSPHRGSSPARPSLVSRRLHGPRTSSTSKRRRRKTVTFDETCDVMEYEVDEDSGSQPFDWVTDEDNDNDDDDIGDGLRDDHDNEHGELIPADAHAHAAAPVPHVDAEARGPLRVHNADENDESFRAGVAEDSITGLVDSMLHDARPQTPPHDEHALPEDLETEGGVPYGRTHHAERVAAAHQQQSADLVFHEDSVAFPLASAATSTPQHSRPSTPISSVSPGSHIPLGRSTHSERAKAQKEKHVAEVEDDIHMLPPSPSPAKPKKAGDRVHAEGLIPRFSLDVPHRVASPSTSFDASDAFGTPKAQVQEEAREEQAPVLEPVLKKKRHDADVPNHSEVSEAVFDIDFDQGDPRSSTESSNPPSILTPPTSPPQRFGMTHANVSKESLLARSFGMSQGNGSKDSILGRSPSPFARSGSPTYYSPFNGSPSLGRPQSRSGSPFVRADSPLHRGLPRMSSSTDMHTPSASPSGRSPRITREHVQKILEKKRSFDSPLREKGDSPFAGPSSIEHIPISDMVGSSPSSVTERKRRSSRVPPPKLTRDNPTYDGVMTIDPATQAGGPPRPDVIPRSASFDVGAEGAGGSRSSGSADDPEDLGFVHLGDMKSALDRLMADVAGEAKTAPDEKGVIGLKIEAVTEGVKAVRHSLPDAESEALHEASRNSDAMDVESDESTDSARPNSRMMHIDLPSMGPEMLLGTSFISPPATVEPPARVVSPRPPVVKDAIKTREELIKAKKREARLREEEMEDEADTSTEYFTPRRSAPIRRRSMSTGDAQAVLQHQARRRANTFSTGGLLDAVPIDDEEDPLADSIDRELRKLKGPSSSKYHVRQRSEMIYATADISHVGSAGDVGSSRAWRTVRRPSDMNEYAQQLRQLREQENSGKSYGKVFVKVRGIKLHKLPLPSQATHVTCTLNNGIHFVATPECLLGPETRIDQEFELIEHNKLEFTLVIKVRRDPHIAAQFKATTRLPPPPPAPQPAPAARPPSRSGFRSFFQGSSKKPMKAIAPPPPPPPEPVRTLPENLARYLKPDCTLARAFVAFKDIGRFCDTKLFETSYPLIGQKMELGSEPKTLQVGEIILQMFRLPPLPGIPSDQLPQSLEECHRGLRHVQWHKVTYFEGTLTQNGGGCTSWRRRHFRVIGASLIAYNDVTKRAITTIDLKKALAVEDDEVTRNELLSPASAISARTSRYVEFDVPYGVERSFRLIFPNDQEIIFFADTDDEKDKWLEVLRALVGRIPPNPLWAELIWQRQQEMGKQRPDPSASKLSLVSG*
>108839
MVSGCQENRRPYLPKTDGRCRGASYRSRFTPFPRCTQSISLVYLVIHLSLTSYYQHPSGTMQRHSFQALNSTFVVDSEYQFVKELGQGAYGCVVAAKHRRSGEGCAIKKITNINTKRILTKRCLREIKLLHHFRGHKNITCLYDMDIVFRPDGNFDEVYLYEELMEADLHAIIRSQQPLSDAHFQSFIYQTLCGLKYIHSANVLHRDLKPGNLLVNADCELKICDFGLARGYQPGGGNNQSRAAANQGFMTEYVATRWYRAPEIMLSFANYGPAIDVWSVGCILAELLSGKPIFKGRDYVDQLNQILHYLGTPSEDTLRRVGSPRAQDYIRSLPIRPRVPFSTLFPRANPLAIDLLSQLLNFDPAKRITCEQALNHPYLQVWHDPADEPTCPTSFDFGFEDEDSIEGMKRLIVEEVQSFRAEVRQQARTGGAIRRQDSLPIPSREDIQASPVTNAPLNGGTSGYTLPEERTASPVHEDPSAELEKELASTHLGSRRS*
>11591
MLSFFTTLLACTLAASSVSALSISSLAARGLYSPSLTSPDTNTIWSVGQDAVVSWDATKVPQTTGNFVSVDLYNTGSNGKDNLITSLSQNFDSATGSIGFTVPGSVTPGSYFVKIGSSASSKFEIAAAAVAYLPSVTGPDSNTAWKVGDKVDITWDISAAPANPAQLQYVDLYTESPSGGSFFVSRLATNVDVKPGSLSIVVPQVRTGRYFIMGELLPVNMSELRASSSPDPTSPFSWDNQIPSPQPSDSSLLAANTSSLPQTHWLSARDMKVFGASPLSSTVGIVRCKDCQKPVLRSAMAEHAEQCVKLRNAAKKAGKGKAEPPVNGKKRKADDDEPPAEDPSEPKKKKPLPKVTKGRTKGPVDLNRQCGVINDKNLPCSRSLTCKSHSMGAKRAVAGRSRLYDDLLLDWNREHNPNFVEPVKRESKQERKERKEKEKAEKKRLQMQTATVTGTDLNVKKPGGSGGTSTKKTKKASAAGTLTATGAATSTNTVKLGDEVNEVEDVDSETELDSLIASVRHAQDKGILGQPLAVTYDASSCSPRARRTWSPQSHPSEASLCPSRAPTAMVQPPESTETPPGDSAVKAPERSVSKTPAKKRTSEDGKHEESSSSHASPGSSEGRRGRSRTRNSAAHHNHIDQPGHTTERQGYHSLMSSFGKVFHVEKRWKLIREMGSGAYGYVISAVDEVSGEPVAIKMITRVTQKIQLAKRALRELTLLRHFSHENITGLIDVDISPNHDEIYIFMEPMEADLHQIIKSGQSLTVEHVQYFVYQILRGLKYIHSASVVHRDLKPGNLLVNADCELKICDFGLSRGFNAAPDENATMMTEYVATRWYRAPEIMLAYRAYGTAVDIWATGCIVAELMQGKPFFKGKELLGADIELTRDPFAAVDQLNKVLDVLGSPEDKVMQRIGSDKARAYVRSLPFKKTQPLSKLFPTADPEALDFIGRLLAFDPAERPTTEDALAHPWLATYHDMEDEPSSKRKFDRWTEIEELETLEQFRDALVNEVHDCRNEVRNLASFSPELGRRRTASYAVEDEEAIDPGEADDEPRMLASRQVSRSRSPEDRMYQRRPGVSRKASIEPGTLAPSIPEDNVAFPGSAAGAAGNDPVLAYSRRSIFGQPSRTSSTYSLKGSAEAAAVAAGEQHKDGKSTVAFPSTGEYVVPARHRTASMFTLGGGASEVALGGPGDMRRLLRTLSTVSVYESGEGFAGGLADVAPIGKYIVQKHRTGDDPVQSGMPKDLPGGETSESASGSGAHRDGSDKERRFTL*
>30507
MSDERIATFVVGSSYQVLDVIGEGAYGIVCSALHIPSQRKVAIKRITPFDHTMFSLRTLREIKLLRHFHHENIISILDILRPPSLDEFKEVYLVQELMETDLHRVIRTQELSDDHCQYFIYQTLRALKALHSADVLHRDLKPSNLLLNANCDLKLCDFGLARSARPPPNFANDSSTFMTEYVATRWYRAPEVMLTFKEYTRAIDIWSVGCVLAEMLSGKPLFPGRDYHHQLSIILDVLGTPSIDDFYAITSQRSREYIRALPFRRKKPFNTLFPGANTLALDLMEKCLTFSPKRRIDVDEALQHPYLQAYHDPQDEPTAEPLDPAFFDFDYGTPLGREALKGLIYEEVTRPGS*
>32998
MTNTTVNPSEVGWQFVPQYYTFVNKQPGRLHCFYTKTSTFIHGTEGEDDKPCYGQQEIHARITAIGFQDCKVFIHSVDAQSSANGGIIIQVIGEMSNKGQAWKKFVQTFFLAEQPNGYFVLNDIFRFLKEDAVEDEPSEETEPSASDALVVQEPSPAPASPAPLVPQPVAELEPAPEPIRTPTPPPVQAPEPEEPAVPTVSEPDTESQPDDEASPEPELAPSEPAASEAPETPAAPSPLPASPAPPPEPSAPSPAPPPSTTAAPPASAAAPIAPRPTAPPVRKTWANLAATGSNKWGSNVAQEAKGVSEAPVASSSPAPATVHTPAPRPQGQPPAFSPVSQVNTPQCFVKGVVDFVDDATLRTALGRFGTIKDLDIVRSKACAFFEYTTLDSARRAIAASLPPHQGGEGGIRIGDDPNAHRIFIDVRKERGERPTPRNAPVNGDRGRGGFRGRGGASRGRGGAQQKFVVLGWLPHQYCSTRLTGPGYRKRTPRLRCSGYRYGLWLPDIYDALLVDYTSSIWLDSAILQRVPITVVMADTEAKKVRPARSEVVRGADEVRRRAKDKINPVWSDRTELSSVATKTAGRRERHLPSHLSVFPREGTSAGSVQGEWECVEEGYIVEQEQQLQVTVIGSRGSCADPLHYPAMSEKAQAAQSKSKHGHAASQAQPAPRKVRFNVGTNYQVLDVVGEGAYGIVCSAVHKPSGRKVAIKKIAPFDHSMFCLRTLRELKLLKFLSEAGVSENIISILDIIKPRSIDDFKEVYLIQELMETDMHRVIRTQDLSDDHAQYFIYQTLRALKALHSADVIHRDLKPSNLLLNANCDLKVCDFGLARSVKTAEPSGTETGFMTEYVATRWYRAPEIMLTFKQYTKAIDIWSVGCILAEMLSGKPLFPGRDYHHQLTLILDVLGTPTLDEFYAITTRRSRDYIRALPFRKRKPFATLFPNASPLAVDFLTKSLTFDPKKRITVEEALAHPYLEAYHDPEDEPCAPPLDPEFFEFDLHKDDISREQLKELLYEEIMSFRPPPMV*
>98485
MSEKAQAAQSKSKHGHAASQAQPAPRKVRFNVGTNYQVLDVVGEGAYGIVCSAVHKPSGRKVAIKKIAPFDHSMFCLRTLRELKLLKFLSEAGVSENIISILDIIKPRSIDDFKEVYLIQELMETDMHRVIRTQDLSDDHAQYFIYQTLRALKALHSADVIHRDLKPSNLLLNANCDLKVCDFGLARSVKTAEPSGTETGFMTEYVATRWYRAPEIMLTFKQYTKAIDIWSVGCILAEMLSGKPLFPGRDYHHQLTLILDVLGTPTLDEFYAITTRRSRDYIRALPFRKRKPFATLFPNASPLAVDFLTKSLTFDPKKRITVEEALAHPYLEAYHDPEDEPCAPPLDPEFFEFDLHKDDISREQLKELLYEEIMSFRPPPMV*
>32857
MSRSKVAKPVPKFEVGDDYRMLHSLGEGAYGTVVAAVHKPTGREVAIKKVLPFEHTLFCLRTLRELKLLKFFSETCVNENIICILDIIKPPTLEEFTEIYFIQELMQTDLHRVIRTQQLTDDHCQYFVYQTLRALKTMHSADIVHRDLKPANLLLNANCDLKVCDFGLARSTRSTNPGGKEAGLMTEYVATRWYRAPEIMLSFKMYTKVGRAGYRHRRHLTNRNQAIDIWAVGCILAELLSGRPLFPGRDYGHQLDLILDVIGTPTLEEFYGITSRRSRDYIRALPIRKRRPFSALFPAASPEALDFLQKTLTFDPKKRLTVDQALEHPYLTQYHDPEDEPAVAPLDPEYFEFDYLDLNKSQLKELLYDEVQSFVPCI*
>36989
MSFVKLSIFGTSFEVTTRYVDLQPVGMGAFGLVCSAKDQLTGSSVAIKKIMKPFSTPVLSKRTYRELKLLKHIQHENIISLSDVFISPLEDIYFVTELLGTDLHRLLTSRPLEKQFIQYFLYQILRGLKYVHSAGVVHRDLKPSNILINENCDLKICDFGLARIQDPQMTGYVSTRYYRAPEIMLTWQKYDVAVDIWSAGCIFAEMLEGKPLFPGKDHVHQFSIITELLGTPPEDVIQTIASENTLRFVQSLPKRERVPFSEKLHSNDPVAIDLLEKMLVFDPRKRITATESLEHEYVSPYHDPTDEPEAAEKFDWSFNDADLPVDTWKVMMYSEILDFHQVGDSRLAAGVPEGALAGPEDPAHAAVAVASADAQPTEIVNNLPDTQKTQPMPPRNRPSAFEASLQRTAVGNSSPFARAEQRRNPPSSSPAPHFEQGSSQRTLVGTAPGNGRNAEKRKTAQRDWGTGVERPEKRGRSSLPPKQYYDPDEDYFMNETADMLIFGEDPDEEGGENSKPTRVLTDFIIFDIKHGNEIVPLDALDDRTIERQLEAVGNVAPMFINEEDAGQDDDVSDDVEKQRMRTTVIWDFQIYYMSEESVYIQTQFANYALKRPRASYRAAWMSFYRPHRATQLIMTFANQDTQSCSHNSVVERFEGSLVEELDKPLTQQDINEAEAMMLAILDDNRDESDYASLRSSAYVQQLRFQFSKQTGTNAPRPPVAARQHVRKRTYGTKNIDLLVLQPEYQTSTTVTPLIYKLAEGLFSEQLKLLASSRPRSNNARQEETRRRKRLLDLLRRTKYATSEPFYPRDHQLHGQYWSVMVRDGVEYKIGDLVLLPAGEYPGRKREPIPSEINDETVPVGRTIADYFWFGRIVFFDQRANTVHLRWFEHSSKTLMQEIHDPYELFYTDICNTEPVGLIVGKIALTHHSRSLLQRNASRFAPGGRMQFDDMGYFFSFKYNQVDGSFQVVTEEDEDLLPGPPPDSCTICSKKAAHDEENYPESIANGKGVAFRGVNYHVNDFVMLRGRAKDDLTCIVAQIAGFHFDNSARHQGLCMLSVVPLGRINDILTRYAGDEVMIKDERHFFLTSDREMFQVTTSDLIRKCRVVNYFSMSISSLEAYLDESPYHFYVQYVFPRLKVTTWNSGEKLRDGSVQPEICHICWREYTKMSKDLRDFKEQQQPLRAFDPFGGVGAFALSMQEAGCVKLTHAVEISPSAALTIKVPLVRRTFSTPSILTTNLIHSQPHSTLNMFQKASDRKSHLMLNLLSWVDFLEPKFCYFENVRGFLQYNLKAVQASRYRVKDGIPVDIKYVSERYKLRTTVYRKAGSDFFSLPPVWINYYLGSLFPSTLSL*
>34134
MKVFGASPLSSTVGIVRCKDCQKPVLRSAMAEHAEQCVKLRNAAKKAGKGKAEPPVNGKKRKADDDEPPAEDPSEPKKKKPLPKVTKGRTKGPVDLNRQCGVINDKNLPCSRSLTCKSHSMGAKRAVAGRSRLYDDLLLDWNREHNPNFVEPVKRESKQERKERKEKEKAEKKRLQMQTATVTGTDLNVKKPGGSGGTSTKKTKKASAAGTLTATGAATSTNTVKLGDEVNEVEDVDSETELDSLIASVRHAQDKGILGQPLAVTYDASSCSPRARRTWSPQSHPSEASLCPSRAPTAMVQPPESTETPPGDSAVKAPERSVSKTPAKKRTSEDGKHEESSSSHASPGSSEGRRGRSRTRNSAAHHNHIDQPGHTTERQGYHSLMSSFGKVFHVEKRWKLIREMGSGAYGYVISAVDEVSGEPVAIKMITRVTQKIQLAKRALRELTLLRHFSHENITGLIDVDISPNHDEIYIFMEPMEADLHQIIKSGQSLTVEHVQYFVYQILRGLKYIHSASVVHRDLKPGNLLVNADCELKICDFGLSRGFNAAPDENATMMTEYVATRWYRAPEIMLAYRAYGTAVDIWATGCIVAELMQGKPFFKGKE*
>15276
MSLLTRSTSSKDQLTGSSVAIKKIMKPFSTPVLSKRTYRELKLLKHIQHENIISLSDVFISPLEDIYFVTELLGTDLHRLLTSRPLEKQFIQYFLYQILRGLKYVHSAGVVHRDLICDFGLARIQDPQMTGYVSTRYYRAPEIMLTWQKYDVAVDIWSAGCIFAEMLEGKPLFPGKDHVHQFSIITELLGTPPEDVIQTIASENTLRFVQSLPKRERVPFSEKLHSNDPVAIDLLEKMLVFDPRKRITATESLEHEYVSPYHDPTDEPEAAEKFDWSFNDADLPVDTWKVMMYSEILDFHQVGDSRLAAGVPEGALAGPEDPAHAAVAVASADAQPTEIVNNLPDTQKTQPMPPRNRPSAFEASLQRTAVGNSSPFARAEQRRNPPSSSPAPHFEQGSSQRTLVGTAPGNGRNAEKRKTAQRDWGTGVERPEKRGRSSLPPKQYYDPDEDYFMNETADMLIFGEDPDEEGGENSKPTRVLTDFIIFDIKHGNEIVPLDALDDRTIERQLEAVGNVAPMFINEEDAGQDDDVSDDVEKQRMRTTVIWDFQIYYMSEESVYIQTQFANYALKRPRASYRAAWMSFYRPHRATQLIMTFANQDTQSCSHNSVVERFEGSLVEELDKPLTQQDINEAEAMMLAILDDNRDESDYASLRSSAYVQQLRFQFSKQTGTNAPRPPVAARQHVRKRTYGTKNIDLLVLQPEYQTSTTVTPLIYKLAEGLFSEQLKLLASSRPRSNNARQEETRRRKRLLDLLRRTKYATSEPFYPRDHQLHGQYWSVMVRDGVEYKIGDLVLLPAGEYPGRKREPIPSEINDETVPVGRTIADYFWIHDPYELFYTDICNTEPVGLIVGKIALTHHSRSLLQRNASRFAPGGRMQFDDMGYFFSFKYNQVDGSFQVVTEEDEDLLPGPPPDSCTICSKKAAHDEENYPESIANGKGVAFRGVNYHVNDFVMLRGRAKDDLTCIVAQIAGFHFDNSARHQGLCMLSVVPLGRINDILTRYAGDEVMIKDERHFFLTSDREMFQVTTSDLIRKCRVVNYFSMSISSLEAYLDESPYHFYVQYVFPRLKVTTWNSGEKLRDGSVQPEICHICWREYTKMSKDLRDFKEQQQPLRAFDPFGGVGAFALSMQEAGCVKLTHAVEISPSAALTIKVPLVRRTFSTPSILTTNLIHSQPHSTLNMFQKASDRKSHLMLNLLSWVDFLEPKFCYFENVRGFLQYNLKAVQASRYRVKDGIPVDIKYVSERYKLRTTVYRKAGSDFFSLPPVWINYYLGSLFPSTLSL*
