# Supplementary material for: Genome-Wide Identification of Mitogen-Activated Protein Kinase Gene Family across Fungal Lineage Shows Presence of Novel and Diverse Activation Loop Motifs
Source: PLoS One. 2016 Feb 26;11(2):e0149861. doi: 10.1371/journal.pone.0149861 (PMC4769017; doi:10.1371/journal.pone.0149861)
Supplement: S1 Appendix — (ZIP) [file pone.0149861.s001.zip › No. of Identified MAPKs/Phycomyces blakesleeanus NRRL1555.txt]

>143102|Genemark1.5293_g
MPGYQSFPVLNQQFIVDRKYQFIREMGQGAYGVVCAAKDTSNDEQVAIKKVCRIFEKNILAKRALREVKLLKHFNGHENITSIIDMDIVNLQDFNELYLVQELMEADLHQIIRSGQPLTDAHFQYFVYQICRGLKYIHSANVLHRDLKPGNLLVNADCELKICDFGLARGYSDNPESSAGFMTEYVATRWYRAPEIMLSFQNYTKAIDMWSVGCIFAEMLGGKPLFKGRDYVDQLNQILGILGTPDEETLRRVGSDRAQVYIRSLPRMPRIPFQNLYPRANALAIDLLNKLLEFDPSRRITVEEALAHPYLSAYHDEDDEPSHNHTFDFSFEVVDSIVDMRRMIAQEVMSFKASHQTTLQPPVNTGAGLRRKESLSAQDRETLERTTAQARTATAPAANNGASGASHQRNESVGTAAAGGAGSIAASAVTSHAMRHMETIVMAQYFILPKLLYITLYAVLGSAIPYLPLFYDESLRLSSNQIGVVLAIAPFVQSVACPVWTILADKKPSWHGPLMAILIAIGGTSVMTLMFLPNWLMRDTCANNPSCDPAVTKTDESSTGLIFAAVLALIFAFFGQPVSALVDSAVLKILGEHKVLYGSQRLWGSISNGANILLVGLLISTMGINVAFYVFGVSVVCFIIIALFTRFGGGNDSTLDSTLSQINEESPLLKDQPRTTNYAIPPEQVEQNHTPVQNSFFSALSQVPTDHSRPEQHPSNYAFGPNLSRHDSVGSHTNTIYLEDGDRNMDQMMRVTTSMAAQDVQTEANELLLHTDGMPSLGLVLSRIPTVDTSLAAFASIGQPDNMPPSKSTLTSPRVWTFLVTTLLFGIAYAMIAQFLFLYLRNNLGMESALIGWTGPIGGVAEVSTFYISKQLFDNFSVTSLISFAHIVLILRNFVYTWLSPNQFSSTVIALSMQLVSGLAYAMIWSTSVSEVDTFFPADQRAMAQGILAALFSGLGYGLGCIIGGMVYDQYGVTALFEVSAAIAAFSLGVFLLGRWSHT*
>178050|estExt_fgenesh1_pm.C_210027
MTIYQSFPVLNQQFVVDKKYQFIREMGQGSYGVVCAAKDSETDEQVAIKKVCRVFEKSILSKRALREVKLLKHFNGHENITSIIDMDIVNIHDFNEIYLVQELMEADLHQIIRSGQPLTDSHFQYFIYQLCRGLKYIHSANVLHRDLKPGNLLVNADCELKICDFGLARGYSPELDTTAGFMTEYVATRWYRAPEIMLSFQNYTKAIDMWSVGCIFSEMLGGKPLFKGRDYVDQLNQILSILGTPDEETLQRVGSDRAQVYIRSLPKMPKVPFQNLYPKANPLAIDLLNKLLTFDPAKRMTVEEALEHPYLSTYHDEDDEPAHQHNFDFTFEILESLDDMRSMIIREVMSFKDHKNGRSTPTLGPVAANLRRKDSMSAHDRETLEKSKEVAAQAKAAGVVEDTPDNPETTSTSASKDASTSTATANADTNANANANAKAIAKANAAIAAASTADYSDTLPSSVPNHPASPPTEVVELEKELSGLVK*
>154895|fgenesh1_pm.6_#_65
MPGYQSFPVLNQQFIVDRKYQFIREMGQGAYGVVCAAKDTSNDEQVAIKKVCRIFEKNILAKRALREVKLLKHFNGHENITSIIDMDIVNLQDFNELYLVQELMEADLHQIIRSGQPLTDAHFQYFVYQICRGLKYIHSANVLHRDLKPGNLLVNADCELKICDFGLARGYSDNPESSAGFMTEYVATRWYRAPEIMLSFQNYTKAIDMWSVGCIFAEMLGGKPLFKGRDYVDQLNQILGILGTPDEETLRRVGSDRAQVYIRSLPRMPRIPFQNLYPRANALAIDLLNKLLEFDPSRRITVEEALAHPYLSAYHDEDDEPSHNHTFDFSFEVVDSIVDMRSKYCGLNII*
>126924|estExt_Genewise1.C_210117
MGQGSYGVVCAAKDSETDEQVAIKKVCRVFEKSILSKRALREVKLLKHFNGHENITSIIDMDIVNIHDFNEIYLVQELMEADLHQIIRSGQPLTDSHFQYFIYQLCRGLKYIHSANVRNLLVNADCELKICDFGLARGYSPELDTTAGFMTEYVATRWYRAPEIMLSFQNYTKAIDMWSVGCIFSEMLGGKPLFKGRDYVDQLNQILSILGTPDEETLQRVGSDRAQVYIRSLPKMPKVPFQNLYPKANPLAIDLLNKLLTFDPAKRMTVEEALEHPYLSTYHDEDDEPAHQHNFDFTFEILESLDDMRSMIIREVMSFKDHKNGRSTPTLGPVAANLRRKDSMSAHDRETLEKSKEVAAQAKAAGVVEDTPDNPETTSTSASKDASTSTATANADTNANANANAKAIAKANAAIAAASTADYSDTLPSSVPNHPASPPTEVVELEKELSGLVK*
>172193|fgenesh1_pg.21_#_125
MPYHSFPSHNQEFIVDEKYTFEREIGQGAYGIVCSAVNTYTGQRCAIKKIIGLFDVDIVDPKNFNELYLYQELMEIDLHQIIRSGQKLSDDHFQSFIYQTCCGLKYIHSANVLHRDLKPGNLLVNSECELKICDFGLARGYVDSTKAGSAGFMTEYVATRWYRAPEIMLSFQNYTKAIDIWSVGCIFAELLGGDTLFRGRDYVDQLNRILFVLGTPDDDTLGRIGSERAQIYIQSLEKTEKIPFAKMYPNATPFALDLLERLLTFDPMKRIEAEEALEHPYLAVHHDITDEPVHPQTVDFSFESLNTTEEMRDTIIYEVQAFKAKKNNLRLDTRGLRRQGSITAITPDRVRSDRSEKHSRDNQSGYSDAAIQSPLPIDPKLERDLSGMNF*
>135690|estExt_Genewise1Plus.C_210116
MDIVNIHDFNEIYLVQELMEADLHQIIRSGQPLTDSHFQYFIYQLCRGLKYIHSANVRNLLVNADCELKICDFGLARGYSPELDTTAGFMTEYVATRWYRAPEIMLSFQNYTKAIDMWSVGCIFSEMLGGKPLFKGRDYVDQLNQILSILGTPDEETLQRVGSDRAQVYIRSLPKMPKVPFQNLYPKANPLAIDLLNKLLTFDPAKRMTVEEALEHPYLSTYHDEDDEPAHQHNFDFTFEILESLDDMRSMIIREVMSFKDHKNGRSTPTLGPVAANLRRKDSMSAHDRETLEKSKEVAAQAKAAGVVEDTPDNPETTSTSASKDASTSTATANADTNANANANAKAIAKANAAIAAASTADYSDTLPSSVPNHPASPPTEVVELEKELSGLVK*
>119975|e_gw1.43.83.1
MYIIEILCTCVVYLYPRINRYSLFLHKFIRTYITHTDIYIYIYIYSSHLYPSMAARLENFNAGDDYKIVDVIGEGAYGVVCSAIQQSTGRKVAIKRILPFDHAMFCLRTLREIKLLKYFQHENIVSILDIVKPATLEDFTEVYLIQELMETDMHRVIRTQELSEDHCQYFTYQTLRALKAMHSANILHRDLKPSNLLLNANCDLKICDLGLARSANSADENSGFMTEYVATRWYRAPEIMLTFKEYTKAIDVWSVGCILAELMSGKPLFPGRDYHHQLTLILDVLGTPTMDDFYGIKSRRARDYIRSLPFKRRIPFSRLFPTASPMAVDLLEKLLTFNPEKRITVAEALEHPYLEPYHDPNDEPDAPPINESFFDFDKYKDQLTKEQLKRRWKLNK*
>182308|estExt_Genemark1.C_170074
MTQPSRRNDMSRLQQFDAGEQYSIVDIVGEGAYGVVCSAVHKPTGQTVAIKRILPFDHAMFCLRTLREIKLLKYFNHENIISILDIVKPKSYDEFTEVYLIQELMETDLHRVIRTQDLSDDHCQYFTYQTLRALKAMHSANVLHRDLKPSNLLLNANCDLKICDLGLARSANSADENSGFMTEYVATRWYRAPEIMLTFKEYTKAIDVWSVGCILAEMLSGKPLFPGRDYHHQLTLILDVLGTPTMDDFYGIKSRGARDYIRSLPFKKRIPFARLFPEASAQAVDLLEKLLSFNPDRRITVEEALKHPYLEAYHDPDDEPNATPIHESFFDFDKYKDQLTKEQLKLLKSDAMSHSFGSSRNSFRPTEQHMEREGSFSASPSSAAAALLSDSLFPPRKPKGMVEDDEDDEDDEESDSRPKEDPLATQVWRLYTKAKDNLPNGSRLENLTWRMMAMTLKKKAERTAQAQADSTDSPPPPDDTTALLSSSAPLYGQQMLGYPKHDPNVLVYGSARASSLSTPYYSHGGGTSSITIPADSDMDYQPESFIDLSSHPSYPSYHSSGQQFGLSQTPLTPTQPSQPNTLYPTQSVTAEKYNGPVHAGALSFEEILNIYYNTPKPSIAESPSVETPPPPPPQQPQQPQQPQQPQPQPPKPITISSNTSNITTEGVRQRSVGSMSAFRISQSPVEHEPSLRPIRHLPDRALDPPSNTSPDDSKRDPSAAVRCTNCSTTTTPLWRRNPEGLPLCNACGLFLKLHGVVRPLSLKTDIIKKRNRSGSTAAVNTNNTTTNISHISHISSIGSINISSSNSSGNNNNNNNNNNNNNDNNNNNNNSILVGNKINKGKTPAFLQAVYSAPSPASSTTAEPISIDPTPVSGLSVSLPHTSVRITSGGGSGGRPLAVTPAQWPSETLNKRQRRRSLSDKRQQSKLQSQTQSPTTPGSLPNQSPFGGGGGGNEGFGKVLLPRRQPPFVSIEPQMHVTHQNPWPTTPTQIGSFSQPSLHPSSFPLHLTPDQLQQLMMLQQATQAAAAATGGNSIVGGGGGGGGGIDHQYDFSKDVMDYDPSPAGSLDRRKSHWR*
>176003|fgenesh1_pg.43_#_59
MAARLENFNAGDDYKIVDVIGEGAYGVVCSAIQQSTGRKVAIKRILPFDHAMFCLRTLREIKLLKYFQHENIVSILDIVKPATLEDFTEVYLIQELMETDMHRVIRTQELSEDHCQYFTYQTLRALKAMHSANILHRDLKPSNLLLNANCDLKICDLGLARSANSADENSGFMTEYVATRWYRAPEIMLTFKEYTKAIDVWSVGCILAELMSGKPLFPGRDYHHQLTLILDVLGTPTMDDFYGIKSRRARDYIRSLPFKRRIPFSRLFPTASPMGKVTWDIFILLVRQLGKHASNKSVDLLEKLLTFNPEKRITVAEALEHPYLEPYHDPNDEPDAPPINESFFDFDKYKDQLTKEQLKQLLYQEIVN*
>148012|Genemark1.10203_g
MTQPSRRNDMSRLQQFDAGEQYSIVDIVGEGAYGVVCSAVHKPTGQTVAIKRILPFDHAMFCLRTLREIKLLKYFNHENIISILDIVKPKSYDEFTEVSVADVPARYLIQELMETDLHRVIRTQDLSDDHCQYFTYQTLRALKAMHSANVLHRDLKPSNLLLNANCDLKICDLGLARSANSADENSGFMTEYVATRWYRAPEIMLTFKEYTKAIDVWSVGCILAEMLSGKPLFPGRDYHHQLTLILDVLGTPTMDDFYGIKSRGARDYIRSLPFKKRIPFARLFPEASAQAVDLLEKLLSFNPDRRITVEEALKHPYLEAYHDPDDEPNATPIHESFFDFDKYKDQLTKEQLKLLKSDAMSHSFGSSRNSFRPTEQHMEREGSFSASPSSAAAALLSDSLFPPRKPKGMVEDDEDDEDDEESDSRPKEDPLATQVWRLYTKAKDNLPNGSRLENLTWRMMAMTLKKKAERTAQAQADSTDSPPPPDDTTALLSSSAPLYGQQMLGYPKHDPNVLVYGSARASSLSTPYYSHGGGTSSITIPADSDMDYQPESFIDLSSHPSYPSYHSSGQQFGLSQTPLTPTQPSQPNTLYPTQSVTAEKYNGPVHAGALSFEEILNIYYNTPKPSIAESPSVETPPPPPPQQPQQPQQPQQPQPQPPKPITISSNTSNITTEGVRQRSVGSMSAFRISQSPVEHEPSLRPIRHLPDRALDPPSNTSPDDSKRDPSAAVRCTNCSTTTTPLWRRNPEGLPLCNACGLFLKLHGVVRPLSLKTDIIKKRNRSGSTAAVNTNNTTTNISHISHISSIGSINISSSNSSGNNNNNNNNNNNNNDNNNNNNNSILVGNKINKGKTPAFLQAVYSAPSPASSTTAEPISIDPTPVSGLSVSLPHTSVRITSGGGSGGRPLAVTPAQWPSETLNKRQRRRSLSDKRQQSKLQSQTQSPTTPGSLPNQSPFGGGGGGNEGFGKVLLPRRQPPFVSIEPQMHVTHQNPWPTTPTQIGSFSQPSLHPSSFPLHLTPDQLQQLMMLQQATQAAAAATGGNSIVGGGGGGGGGIDHQYDFSKDVMDYDPSPAGSLDRRKSHWR*
>29226|Phybl1.estExt_Genewise1.C_40222
MVISDQYYSVAIEGGQETFTIDKKYRIIRKVGSGSYGTVCSAIHVETNEVVAIKKCLRIFDRKLVTKRCLREIKLLQHLNGHPRIIGLRALDIVDYSNFNEIYLLQECCDTTMADVIHSKLGLEPVHYQWFIYQILSALKYIHSAHVLHRDLKPANILVNQNCDIRICDFGMARGIVQPSSLHETPSMTHYVVTRWYRAPEIMMSRNSYDKAIDMWSVGCIFAELLGRKVLFKGNDYVDQLHKIVGILGLPEDTSFWDQNASKSVVDYIKNLRDVNGEPPPTEPIDFAAHFPECPPEGIDLLQRLLHLDPKRRINANEALEHPYVALVRDPPEEVECNLMFDFESFERIQDEDTLRQCIIDAVKSTKPENTPSNRTESRTNSLQPPSEPHFQPQRRYTGSSISTPTTASATEAHLNAIAAVQQGKDFPIQESDNCAEGMLVGSNQFVGEPEDMDEDDIKLMDSDDSLRVDSCRHLVGPYGADVQAIERQLSYDW*
>168032|fgenesh1_pg.10_#_16
MVPSIYGNTDLIKAVRKSERDKERYFDRDNITMTMAMAMLIIIIIKEDSKVMAEFVKLSIFGTVFEVTTRYIDLQPVGMGAFGLVCSSKDQLTGTSVAIKKIMKPFSAPVLAKRTYRELKLLKALRHENIISLSDIFISPLEDIYFVTELLGTDLHRLLQSRPLEKQFIQYFLYQILRGLKYVHSAGVIHRDLKPSNILINENCDLKICDFGLARIQDPQMTGYVSTRYYRAPEIMLTWQKYDVAVDIWSTGCIFAEMLEGKPLFPGKDHVHQFSIITELLGTPPDDVISTICSANTLRFVNNLPKREPVPFSQRFAGQDPEAIDLLEKMLMFDPRKRITATEALSHPYLAPYHDPSDEPAAPEKFDWSFNEADLPVDTWKVMMYSEILDFHNVDNVDGSQYLGTPLAGPVDGQDTAYQQ*
>112379|e_gw1.10.165.1
MAEFVKLSIFGTVFEVTTRYIDLQPVGMGAFGLVCSSKDQLTGTSVAIKKIMKPFSAPVLAKRTYRELKLLKALRHENIISLSDIFISPLEDIYFVTELLGTDLHRLLQSRPLEKQFIQYFLYQILRGLKYVHSAGVIHRDLKPSNILINENCDLKICDFGLARIQDPQMTGYVSTRYYRAPEIMLTWQKYDVAVDIWSTGCIFAEMLEGKPLFPGKDHVHQFSIITELLGTPPDDVISTICSANTLRFVNNLPKREPVPFSQRFAGQDPEAIDLLEKMLMFDPRKRITATEALSHPYLAPYHDPSDEPAAPEKFDWSFNEADLPVDTWKVMMYSEILDFHNVDNVDGSQYLGTPLAGPVDGQDTAYQQ*
