# Supplementary material for: Genome-Wide Identification of Mitogen-Activated Protein Kinase Gene Family across Fungal Lineage Shows Presence of Novel and Diverse Activation Loop Motifs
Source: PLoS One. 2016 Feb 26;11(2):e0149861. doi: 10.1371/journal.pone.0149861 (PMC4769017; doi:10.1371/journal.pone.0149861)
Supplement: S1 Appendix — (ZIP) [file pone.0149861.s001.zip › No. of Identified MAPKs/Phytophthora capsici LT1534.txt]

>9954
MASTYTPAGPASSSPVKSVGSAPLSSSRKLDGSKSAAPVGASDAVSGTRTAAATTVAAAPARPGTYSFVVAGTNFQIDEKYKFIKVIGRGAYGVVISAENAETNEKVAVKKISRAFEDLVDAKRILREIKLLQHFDHENVITILDLLPPPSLAQFEDVYIIADLMETDLHRIIYSRQPLTDDHVQYFLYQILRALKYIHSANVLHRDLKPSNLLLNSNCVTPEEDNMELTEYVVTRWYRAPEIMLSSREYTKAIDIWSTGCIFAELLGRTPLFPGDDYIHQLQIICDKIGTPCEEDLHFVVSERAKRFMKNQPMRPGVPFSKLFPKATPEAVNLLQRMLVFDPVKRISVEEALEHPYLASLHNLEDEPVADSIFSFDFEKEDLTESRLKELIFEEILQIHPDAPRSPIKVPHAGLSSPPTEQVLSPSTTRPHAQS*
>7499
MATAEQGRDLLLGALSNGADANSHNGNNMDDLLVDSSSASTPAAMTHEVHWEGYVRKKGDWLPRWEERYLILDGATLTYYNSKEEARSARNLRGRMIISKVRPENYGKAHGFLLETQGHKHFHLCCSTELEKDMWVEMMQAAIEEGVRHGHSSISAEGMEALQMQTSPTQVDLRGFYFAFRQLLISHSSSPQFFPKLSRDVVLTSNYAPTVPFWGEYHGLDGVLHFFSILYETVEITAFFVTDIAQAKEGCTAVVAGRETMKNRDNGRKFTQQWQHTIEFAPDGRVKSLTISADPIAASAVFGCSATSSLSLPMAAVVGNTVHDNPAGKLHVVVFRGEQISDQGFIDDEETDGSEADDEKRPSNHRVFLGLRLVTDGKTNVYAPTSSMNCVARTRTCDPDEARNPKWNSKHEIPFAGSSRGKPCFILIEAWEVVDSEGSGGASERVLGVAKVNLAPFLALASTSRTVRESVIHSDIARGAVPQWYTLLSANETKFTCGRVQLSISFEASMASFAAMSRATASRTGIDENSPSLDPNAPTPQIRPSGAVVQSMSHRVALARGCSFRDTKRDNHQFRVGNTNFDVPKRYQMIKAVGQGAYGCVIAASDTETGQALAIKNIPNAFNDLIDAKRILREIRLMRHLNHPNLVNLLDLLRPPTLQEFNDVYIVTDLMETDLHRVIHSNQSISDDHVQYFLYQMLVAINYVHSAEVLHRDLKPSNILVNSDCDLKLCDFGLARGIQGMDSGLTEYVVTRWYRAPELLLSSKYDKQMDVWAIGCILAEMLGRRPLFPGHDYLHQLKIIMDVVGSPSEDSMDFITNPKAKRFILRQPKKPKVPLSSVYPRATPQCLDLLEKMLVFDPRKRITIQDALEHPYLSMVRDRSVEKTCPTPFDFAFENTDLTKQKLQELIFEDVCAFHPDARIADPVVSSSAEVNSAPNRAHGLSRAGSTYASTAGRTSVSAAPASAPPAVSAIAASAAMPPAPASITPTSMTAPVRQTSVEEPIRSQQQPVEARPSPVVLLPPNAATAHESRASETPLDPVVSPLTPEPATVPTVASAALPPSLPPMPTVSVEPMEYVPASAPVHDRSAQAEVAIEIMQTPAHTTEIADAEAAEASLDDIGSTPIHNVSVTAAAPTVDESGATDQDAPNSTSTSSSGSDGESEVADARESEREIDVSNSPKKQVLQQPKSLLTPSSVV*
>20005
MEGMLNYFIPEDGDSSDHLNVVPMPRVDQLRLQHVKKSFPLPGDFHFRFKTAFEGTYVWLDVVNDADPVPDFNGLIICKISRVQRENSTRPPERTETPKVQVEAPDLIETSEPPVSPPKREEPQAAQKTFNNDLVGLIQCLHRNHKRLQPLLQFHRWQPSPAPPQGARDPFDVFAGNNTAPMRPSPISATMNASNGPRGLSPTTMGSHSGAYGAQGGFNPMGSGGPSPMAPRGPSGMNISQMHMGMGQPQGGMQQQQQQNSFQGLQWQVYLEKLLNSLPILFDHVDRAIPLRPRLPLRHCVSRCLRSPFVGGGSYGIVCSAEDTLRGRKVAIKKITDVFDDLTDAKRILREMKLLRHLGVHENIINILDVILIPPNVMDFQDIYIVTDLMESDLERIISSSQPLSDAHFQYFLYQILRGMKFIHSGNVLHRDLKPSNLLVNSNCDLSICDFGLARGVETAHNEDLTEYVVTRWYRAPELLTDCQNYNDAVDVWAVGCIFAEMLRRRPFFTGRDPSDQLHMIIRVLGSPSEEEMAFVPHEAAKRAILQHGFYPKRPLIEFFPDANPLAVDLLSQMLKFNPAERISIVQALAHPYLAQLQNPADEPVCAEPFNFDFERESLDLGVEMPKEELQRLVFQECMSIHQLEARHMQ*
>11717
MTRQQATRSPSSSPSLASTRLRGLSSPVPAAPGSGGGQRTQKLLARLFRRKERSPSAPRPLTGRSLYGEEEETKAHVDSPMRALLRSLSLQRGRRTEVVRTPSSEPVQVLVEGVLTVLIQQRYWRSRPCYFFTLRQFRYQPENRKPGHLVAIVTLSQNDVVADLKAHQQVKHVLELQLASPDQRTEVADAEAEDREEESGVQVLRLAAVDEQAHTKWLHTLNSCISKLISQVETQCRLGDSAGWDAVTEPAKIVPMFGDEGRRASVLVTRDQERNGSAISYTSSECSNNNLDENDFPAEEIRAARKDLGDEDEEELKPAAHDTQTTARVVPDIAQEELPASADIGYCCTPDYRSSESSNSRGRDTDNNAADAKESNNQEDNQGDDSEEDSVAGDLATHSSAAPYKSGVLAGRGASAYQNVGLEDEYNKASTRSSVAAGNGHGRLPRAAFGASSSSSGLFPMMRSQTHSFNANGQVFTLETRYQLVKPIGNGAYGAVIAVKDVVDGGENLAVKKITNIFEDLVDAKRILREVRLLGHFKHKNITRLLDLSPPPSRKQFDDMYIITELMETDLHQVIYSMQPMSDDHVKYFLYQMLCALHHIHSAGVLHRDMKPSNILLNANCDLKVCDFGLARGGVGSSTWPQPVLSHPGELTEYVVTRWYRAPEIMLNCLQYSTAIDVWAVGCIFAEMLLREPLFPGNDYLHQLKLIIKFLGTPKQEDISFVKNTKALRFLTKLAISKPKKWRDVFAGSGAENSVSSDAMDLLSKMLMFNPEKRISVDAALRHPYLATFFDENDLALSKPFDFSFDLPDDQLSKDALIDLLCEDIEQFHPPVPVSVAPIPLNTAASRFFRMGMTASAS*
>10810
MSIEPSRYGPDFHCVTVSRDVFELRGRKVAIKKITDVFDDLTDAKRILREMKLLRHLGVHENIINILDVILIPPNVMDFQDIYIVTDLMESDLERIISSSQPLSDAHFQYFLYQILRGMKFIHSGNVLHRDLKPSNLLVNSNCDLSICDFGLARGVETAHNEDLTEYVVTRWYRAPELLTDCQNYNDAVDVWAVGCIFAEMLRRRPFFTGRDPSDQLHMIIRVLGSPSEEEMAFVPHEAAKRAILQHGFYPKRPLIEFFPDANPLAVDLLSQMLKFNPAERISIVQALAHPYLAQLQNPADEPVCAEPFNFDFERESLDLGVEMPKEELQRLVFQECMSIHQLEARHMQ*
>7881
MDGASPSGVDERDPTFRPQSATLYHEAVKWEGVLTRRSEWLRRLERHYYVLEGKFLRRFASKEAYLSSRDEPLVPHHIQPPSDPSKPVPGSPAASMIRRNSSSPASSNASHLYVLAGVKDSSSRANGFTFITEDKKTLQVTAPTAVEKIIWMRLGLEAIVALPTLPVAPLDMEEFYAMLVVLYTAHSGNWRTEGDMAVTLPPPSEQVFTRFFRLLDKDVIFCSNYPPSVPFHGSFRGHSGVVTFMHDFARNTLWTNFKIGGMSVDGSIAVASGKEELENRRDARKFIQNWVHKFTFYSDGRLARFEINGDVVAASAVFKVPGAATTLKLPQEFNEVDAEHGLEGVLLVRVMQGHGLKAGTSVKKAVKEPTITVHLQYREQQKAKTGANGTTSSSSTASTGPSALIGGISMPNLSRKFSFMTSVASSAASAASSAVGVSHSSSSNNSTPVVDPFSTGTPRNTGEESYLPTHPVWNCVLELPFSDVIGTCSLVVDVKDHSKNGVESQLGFATLNVAKYLMAADGNERTKTREEAAMVTDSKWYSISNAKGEYCGKVQLGITCRRVNHAEDGDGVQPRLKKSQSVVIDRKNPPSSHMLQWDATPAHSQALLGAATPALKKGMTLDEFPSEHARRHGWANVKLSPEDTARTQSAGAIVSTKEENDDSVHKRFPESNSAALPAATDAVICKENADMHTFMVCGAPFTIPRHYQLIKVCGRGAYGIVIAATNLRTGGNVAIKKVIDCIWHPHQLKQILRECRLIRHMAHENVLSLLDLIPPPSYTDFRDVYMTVDLMEMDLHRIIYSKEVLRDDHIRYFLYQMLSGLHHMHQAGVLHRDLKPSNLLINSDCQLKICDLGLARSKEADDVGMTEYVVTRWYRAPELLLGSAYGEGVDLWAAGCIFAEMLGRKPLFPGETYVHQLQLIMNVLGVPEEHSFKENPLANKLKGRQLLSRTQAVAGIDTTTMFPNANPEGLDLLWKMLVFDVEKRITVEEALRHPYLAMYYDEERENAPVEKFQSFDLDDLDETDLKELMFKEICHFHPEEMVKRAQQQKEHPEAVEKLPPGWVKRESRSVPGKFYYSNPKRGISTWIKEEMD*
>566937
MHTFMVCGAPFTIPRHYQLIKVCGRGAYGIVIAATNLRTGGNVAIKKVIDCIWHPHQLKQILRECRLIRHMAHENVLSLLDLIPPPSYTDFRDVYMTVDLMEMDLHRIIYSKEVLRDDHIRYFLYQMLSGLHHMHQAGVLHRDLKPSNLLINSDCQLKICDLGLARSKEADDVGMTEYVVTRWYRAPELLLGSAYGEGVDLWAAGCIFAEMLGRKPLFPGETYVHQLQLIMNVLGVPEEHSFKENPLANKLKGRQLLSRTQAVAGIDTTTMFPNANPEGLDLLWKMLVFDVEKRITVEEALRHPYLAMYYDEERENAPVEKFQSFDLDDLDETDLKELMFKEICHFHPEEMVKRAQQQKEHPEAVEKLPPGWVKRESRSVPGKFYYSNPKRGISTWIKEEMD*
>6196
MEAPAASPEPRDGSFSSPDAGESPNPPPAPVAPHFDPQQPHERRNKQVSGPSSTFSDAIGANLLMQLIPIHWDGPARKKGDWLPRWDDVYLSLDGVTLRVFESRSRFLEVLELEQQMQQDGNTKSQNAVLIDKKHCYTVTAVDKENVGRPHGFFVRTKEKSKLLHLVVDSELERVLWIHLLGAVVEQVESVLPKAKRRLKAAGSRIEVSPRKTLTLGPLSTPRRMRVHTLTLLRTPVSVELNMFYDAWGCIQARKGNFALLMPSFHPNITLTSNYPPTVPIAGEYHGLSGVLAFFANLHGSMDVSHYGVEHVARRGDLAVVSGRETIRSCESGRRFRHLWKHELRFEADGRISHINILADKTAAAVAFANGGGSGAGPVSGEATGPALAALPRERERQASTCPPGEIRVVCISGENFRRRKPTTGGGSGYKVIIGLNEFPHLTTKVPGPKSTSSTSSRDVTTTSTDGLNRVGSWKSYSTRVVKSSGGKGPFWAETLHLEFSGAVPGSTASLCVDVWSLGVIGDELVGCAKVNLADYLGSSEGTEELIASVAVPKWFDIYRSETFEKGARAVDTESCGRLELSISFAPYTEEDDSMGEDDDVSMSEEGERSIISTDGSTPIQGGRSPRHRKSFDRLQELHKETGQNRRVSERYSLAASDVPGGFELVEADGLDKQNKKSSSDDEEEMYTFTVASTKFRVYRRYQLIRAIGHGAYGVVIAASDQVTGNSVAIKNIPRTFDDLVDAKRIVREIRLMRHLRHPHVVSVLDVMRPPSLANFEDTYIVTDLMETDLHRVINSPEALSSDHIAFITYQLLCGLRYVHSAHIIHRDVKPSNVLINRDCLVKLCDFGLARGIDIHPITPSSVDGSSTPSSQDSLDEALTEYVVTRWYRAPELLLASRYSTAIDIWAVGCILAEMFTRKALFPGHDHVHQLHLILQLVGSPSPDDMGFVTNMKAKRWMARQQQQEAKALNSVCPNAPTEALDLMTKLLQFDPRKRISVDEAIAHPFLAPCRADGVDMDSERLADSAFDFSFERENKGNMDKNTLRRLIFEDVCHFHPEATPELEQFTKEQERLKRLEEEKRRKEEENHTKAKNQTGKSWAVSV*
>101899
MFDFPSDKGGRLVSRQIRSRTDSSGKRGAQILKADSEENRELARLARNNHTFSGKTTTFDVPQKYQLIKVVGAGTYGEVVAASDIDSGTTVAIKKVTNAFQDLPDTKRILRELCLLRQLSHPNLIQLYDVPRPERLSYLEDIYLVTDLMETDLHRVIHSTQTLTDEHVAHFMRQILRALAYLHSANVLHRDLKPSNILVTSTCDAKICDLGLARCVDYSKAKKVKGASQDDVFVELTEYVVTRWYRAPEILLDGSRYDKPSDLWSAGCILGELLGRKPLFPGSSTTNQLNKIFNVLGTPDISFIAKIHKEAAQKWVHRQRRRSKIPFDELYPNANQQALDLLEKLLVYDPKQRITAVEALHHPYLREAFRSVMNDNINSDDSFFYDEEEQKEDAMQHAVFEQVCHFHPEAREYEEWLKKHDEKFCVDPATGKLVPLKK*
>6753
MSAQDEDKNGDGVYVTKSRSLFSMWLHGKAAPSKAHPAVVFRSADVIQEGYLLKQGLRLKMWTRRYFILRLEERHMTLGYYTSKDSLTLCSETPIGPGHVLGQVNSKFPRRLELRWGTKMMILEAEDQKTYEAWRNALQEAIRWNHAMVPTKDGSFVTYGKQASEDQKQEERSRAEAAKKLRDKQRADEAAAAANAANKPKYLPATRPGTQCFMTSNTRFEIPSNFDTEIKLMRHLNHKCVLGVEDIFEPVALSKFEDVYIVSQLMATDLHRVIYSRHALSDEHIAFFMYQMLCAMKYVHSANVIHRDLKPSNVLVNANCELKICDFGLARGVFPEEELELTEYVVTRWYRAPEIMLGCMKYTREVDVWSMGCIFAEMMSRKPLFPGQDYIDQLHLIMNALGAPNDQELYFLTNARARKFMNAEFQKRGPNPTKPLAHMFTDSPPDALDLLQKMLVIDPNKRISVDDALAHPYLASIRNVDDETTATSSFDFDFENEKLTKPVLQRLIWDEMRQFHPEVGDTNEGDNDSVATTQASITPVTPATSATEQEDSARSETVVKVSTPATEEAKPEDDAPTTEPSSNSDKDQRTSINGKMTDAQTRQEAGEPAREVS*
>11972
MTQSPSTSLRSAADADDHARLSTSHALKSRASSSSSVSISPASASQSRSLTTPRAHSSRRRAVPHDVQLRFHWEGYLQKRSDWLKHWETYYFVLRGRSLYCYLSEEDARRQNAKSKIKKGKFGFSDRVSLVKAWDVEEVTGLAIGGPAGQSGSAASTPVAAGSHEPGADAAVPTSPHAAGADDSESAFRFTLATQKGHQLHFRTNSEASKHAWLQFVANAIADHDLSGLMRPAVQRVRTDVADFYKGYEYFYAALCARVTADERGVRMDVPPSPSAAGPGTPGSMTEETDRSSLTLTLPSGKKPTASFMPVAPNQPLAKTHVLPPMDHALVRFFSLLKSDVILRSNYLPMVPFEGKYRGFGGILEYFTRLSQSVQVEQFIVESIQMEEDEEQDETPDFEPRHRRNRNRVVVISGRETMQVRYNQTTFMQQWTHKLHFKPSDGGRVSRWEIFGDVVASSVVFKVPGCTTNLTLPSLAERIRESVVGGYVVSINLYQITDVRSRELQGDEFFVRCSLDTNEFEGVWHTEAQSRAASPVESMTDSNELTPSWSYNYQQELFLQFDRLSRDDNTVLLIECCRSSNHEVVARTHVNLASFLNGSSGVGSSFGTGSTISSRLMGRRSRKKTGSNASRAGELQSYVLSNDHQSFFGKMQLGITISSMSHRSISQRSSTSSFRDSYRDSFCSDDGSIGAASLASFESPSAARTSFRSFTKLTQQFSPGDEVMHQFVINGVRYQLAEKYRMVKIVGKGTYGEVIAASDFVHGGTFAIKKLGQFLRHPKVALLALREIKLMSEIGTHPCLMGFHELQRPLDYEHFEDLYIIQPLMETDLCRIIHSKESLSDDQVQYFLYQMLCGIHYLHSADVLHRDLKPSNILVNSDCRIKICDFGLARHANDRDLAEGLSEYVVTRWYRAPELLLANAYTKAIDMWSIGCIFAELLGRRIMFPGTSYVDQLKVIVDIVGTPTTFSFCDNPVARRYAGRQFLIQNPHVPKVDWAQIFPEANPDGLDLLDRLLQFDPAKRITAAEALEHPYVSQWRDPLLEQPCHADVATKLTQFDYAQMSYDPQTLKDLLYQEVMKAQLSQQQQQETIAE*
>130090
MHQFVINGVRYQLAEKYRMVKIVGKGTYGEVIAASDFVHGGTFAIKKLGQFLRHPKVALLALREIKLMSEIGTHPCLMGFHELQRPLDYEHFEDLYIIQPLMETDLCRIIHSKESLSDDQVQYFLYQMLCGIHYLHSADVLHRDLKPSNILVNSDCRIKICDFGLARHANDRDLAEGLSEYVVTRWYRAPELLLANAYTKAIDMWSIGCIFAELLGRRIMFPGTSYVDQLKVIVDIVGTPTTFSFCDNPVARRYAGRQFLIQNPHVPKVDWAQIFPEANPDGLDLLDRLLQFDPAKRITAAEALEHPYVSQWRDPLLEQPCHADVATKLTQFDYAQMSYDPQTLKDLLYQEVMKAQLSQQQQQETIAE*
