# Supplementary material for: Genome-Wide Identification of Mitogen-Activated Protein Kinase Gene Family across Fungal Lineage Shows Presence of Novel and Diverse Activation Loop Motifs
Source: PLoS One. 2016 Feb 26;11(2):e0149861. doi: 10.1371/journal.pone.0149861 (PMC4769017; doi:10.1371/journal.pone.0149861)
Supplement: S1 Appendix — (ZIP) [file pone.0149861.s001.zip › No. of Identified MAPKs/Piloderma croceum F 1598.txt]

>826941
MHRHSFSALNSTFVVDSEYQFVKELGQGAYGCVVAAKHRRSGEGCAIKKITNINTKRILTKRCLREIRLLHHFRGHKNITCLYDMDIVFQSSGNFDEVYLYEELMEADLHAIIRSGQPLTDAHFQSFLYQTLCGLKYIHSANVLHRDLKPGNLLVNADCELKICDFGLARGYTPGGGASKSAGNQGFMTEYVATRWYRAPEIMLSFANYTTAIDVWSIGCILAELLGGKPIYKGRDYVDQLNQILHYLGTPSEDTLRRVGSPRAQDYIRSLPIKPRIPFSTLYPHANPLAIDLLAQMLCFDPAKRISCEQALNHPYLQVWHDPADEPVCETKFDFGFEEEDTIEGMKKLIVEEVTSFRAEVRAHARAAGQIRRQDSLPIPSRDEILNSPVQEHGHVHGGTSNYTAPNRRASSPIMDDPSEELERELAGTHLAGKK*
>71742
MERRSFVALSSTFVVDHEYQFVKELGQGAYGCVVAAKHAKTGESCAIKKITNINTKRILTKRCLREIRLLHHFRGHKNITCLYDMDIVFQPNGNFDEVYLYEELMEADLHAIIRSGQPLTDAHFQSFVYQTLCGLKYIHSANVLHRDIKPGNLLVNADCELKICDFGLARGYTPGDGASKSAGNQGFMTEYVATRWYRAPEIMLSFANYTTAIDMWSVGCILAELLGGKPIYKGKDYVDQLNQILHYLGTPSEDALRRVGSPRAQDYIRSLPIKPRVPFSTLFPNANPLAIDVLSLMLCFDPAKRMSCEQALNHPYFQAWHDVTDEPVCATKFDFGFEEEDTIDGMKKLIVDEVASFRDVVRAQARGAGQVRRQDKFVFGSDVTLILFFLHYITFHVAFPFHPETKFSTRLYRNMAPSMELHQVTRLWTGRLLALSWMSLANSSNVNLRELVSLDRTRILFIMGWTRTLEGLYCTLLYYEGDYYTLTGNSIINSLTSQMMNLSYHGLRLP*
>88978
MGNDGGSIPDRRDLVRTKGKAEQADKANQMRARWFFCALSKRPLREPVVSCALGKLYNKDSILEYLLDKSAYGDGEDICGHIRSLKDVKTLTLAPNTAPVSEKSTEPAERPQFACPLTMKEMNGAQPFIYLQTCGCVFSQAGLKTVTESKTASPKEGEVEEEASAKQLDVCPQCATKYDKSSDVLLLNPSPADEEQMFAAMILRRASEPSKKSKKRKGAPSDPSSDTTAPPSKSKKPDNTKGNSSQPHTNPSISAASRAVVSSLAKEEAKRKAGMSEAVKSLYGTGEKRKETFMTMGTFTRFWPTASKVTVVGEPKYGRIISTFVVDHEYQFVKELGQGAYGCVVAAKHAKTGESCAIKKITNINTKVGLDAVIFTLYATMNRTADIDEEMSPRDQPLQWAQITCLYDMDIVFQPNGNFDEVYLYEELMEADLHAIIRSGQPLTDAHFQSFVYQTLCGLKYIHSANVLHRDIKPGNLLVNADCELKICDFGLARGYTPGDGASKSAGNQGFMTEYVATRWYRAPEIMLSFANYTTAIDMWSVGCILAELLGGKPIYKGKDYVDQLNQILHYLGTPSEDALRRVGSPRAQDYIRSLPIKPRVPFSTLFPNANPLAIDVLSLMLCFDPAKRMSCEQALNHPYFQAWHDVTDEPKFDFGFEEEDTIDGMKKLIVDEVASFRDVVRAQARGAGQVRRQDNLPIPSRDEILNSPIQEHGPVHGATSGYTALDRQTSSPVMDEPSEQLERELAGTRFPGQN*
>448385
MSKDSPQGESRGSSKSSKTDTKSSSPVPSPGSWNNVDRGRSRVRRPSNPYSENSLRRRGYHALQSSFGKIFHVEKRWKLVREMGSGAYGYVISAADDISGETVAIKLVTRVFEKVQLAKRALREITLLRHFANHENITGLIDVDAVSPDFNEIYIFMEPMEADLHQIIKSGQTLTNEHVQYFLYQILRGMKYVHSASVIHRDLKPGNLLVNSDCELKICDFGLSRGFTQISGENATHLTEYVATRWYRAPEIMLAFDRYSTAIDVWSIGCILAELLLGKPLFKGKDYVDQLNKILDVLGTPEEAVIRRIGSEKAQAYVRSLPIKRAVPFQKHLPSADAQAIDLLTKMLSFDPSTRITVPDALSHPWLSSYHDVNDEPECLQPFEKWHEIEQLETLEQFREALWNEIEDYRKEVRGMNVEVDYLGCSAGESRKRSVERMEGREMPDSPETEPGTVGATQTQATDSEAKPPTINEPLDGGANLGALPPVPEIARSITPTDPVVTYARRSSILGPSRQNSTFSSPMVQQQHLPSYAEGPMHAEPGSVVSGGGVVFPSHGRTESYILPARSRTSSTPGGEVSRKLLRTLSTVSIHESIEGLPGGLAGVAEIREYIVGKQTTEADAPPSEIPQEFGIDEGDEDEDGRDDSERDKNESGKFRVG*
>664529
MDIVFQSSGNFDEVYLYEELMEADLHAIIRSGQPLTDAHFQSFLYQTLCGLKYIHSANVLHRDLKPGNLLVNADCELKICDFGLARGYTPGGGASKSAGNQGFMTEYVATRWYRAPEIMLSFANYTTAIDVWSIGCILAELLGGKPIYKGRDYVDQLNQILHYLGTPSEDTNPLAIDLLAQMLCFDPAKRISCEQALNHPYLQVWHDPADEPVCETKFDFGFEEEDTIEGMKKLIVEEVTSFRAEVRAHARAAGQIRRQDSLPIPSRDEILNSPVQEHGHVHGGTSNYTAPNRRASSPIMDDPSEELERELAGTHLAGKK*
>778168
MKMPHSSILVVTIMSRKTQKPLPKFDTGEDYQILHAIGEGAYGTVVSATHKPTGRQVAIKKILPFEHTLFCLRTLRELKLLKFFSDTCVNENIISILDIIKPPTIDDFTEIYFIQELMQTDLHRVIRTQHLTDDHCQYFIYQTLRALKSIHSADIVHRDLKPANLLLNANCDLKVCDFGLARSVKNSSANGKETGLMTEYVATRWYRAPEIMLSFKMYTKAIDVWAVGCILAELLTGRPLFPGRDYGHQLDLILDVIGTPTLDEFYAITSRRSRDYIRALPIRKRRPFTALFPHASAEAIDFLSKTLTFDPKKRITVDEALEHPYLSSYHDPEDEPRAAPLDPDYFEFDDHKEDLTKAELKGLLYEEVLSFVPSI*
>810703
MPAEPTQPAAAAAQAPSTKAKHGHAASTAQPAPRKVRFNVGTQYQVLDVVGEGAYGIVCSAVHRPSGRKVAIKKIAPFDHSMFCLRTLRELKLLKFLSEAGVSENIISILDIIKPSSIDAFKEVYLIQELMETDMHRVIRTQDLSDDHAQYFIYQTLRALKALHSADVIHRDLKPSNLLLNANCDLKVCDFGLARSVKTAEPSGTETGFMTEYVATRWYRAPEIMLTFKQYTKAIDVWSVGCILAEMLSGKPLFPGRDYHHQLTLILDVLGTPTLDEFYAITTRRSRDYIRALPFRKRRPFAQLFPNANPLAVDFLTKTLTFDPKKRISVEDALAHPYLEAYHDPDDEPVAPPLDPEFFEFDLHKDDISREQLKELLYEEIMSFCPAPIT*
>492594
MERRSFVALSSTFVVDHEYQFVKELGQGAYGCVVAAKHAKTGESCAIKKITNINTKRILTKRCLREIRLLHHFRGHKNITCLYDMDIVFQPNGNFDEVYLYEELMEADLHAIIRSGQPLTDAHFQSFVYQTLCGLKYIHSANVLHRDIKPGNLLVNADCELKICDFGLARGYTPGDGASKSAGNQGFMTEYVATRWYRAPEIMLSFANYVSALRS*
>61586
MSFVKLSIFGTSFEVTTRYVDLQPVGMGAFGLVCSAKDQLTGSSVAIKKIMKPFSTPVLSKRTYRELKLLKHIQHENIISLSDVFISPLEDLYFVTELLGTDLHRLLTSRPLEKQFIQYFLYQILRGLKYVHSAGVVHRDLKPSNILVNENCDLKICDFGLARIQDPQMTGYVSTRYYRAPEIMLTWQKYDVAVDIWSTGCIFAEMLEGKPLFPGKDHVNQFSIITELLGTPPDDVIETICSENTLRFVQSLPKRERVPFSQKLRTTDPDALDLLEKMLVFDPRKRINATECLEHEYVAPYHDPTDEPVAAEKFDWSFNDADLPVDTWKVMMYSEILGTSIFCSRSLCVINPYSRPNHRFPPSWRDSNLVGRDTRGCSSGT*
>492643
MGVSLLRNMPKQVKAAQSRKLLTSIPRLLHHFRGHKNITCLYDMDIVFQPNGNFDEVYLYEELMEADLHAIIRSGQPLTDAHFQSFVYQTLCGLKYIHSANVLHRDIKPGNLLVNADCELKICDFGLARGYTPGDGASKSAGNQGFMTEYVATRWYRAPEIMLSFANYVSALRS*
>69938
MKYVHSASVIHRDLKPGNLLVNSDCELKICDFGLSRGFTQISGENATHLTEYVATRWYRAPEIMLATTCQTDFVAVDVWSIGCILAELLLGKPLFKGKEYLNKILDVLGTPEEAVIRRIGSEKAQAYVRSLPIKRAVPFQKHLPSADAQAIDLLTKMLSFDPSTRITVPDALSHPWLSSYHDVNDEPECLQPFE
