# Supplementary material for: Genome-Wide Identification of Mitogen-Activated Protein Kinase Gene Family across Fungal Lineage Shows Presence of Novel and Diverse Activation Loop Motifs
Source: PLoS One. 2016 Feb 26;11(2):e0149861. doi: 10.1371/journal.pone.0149861 (PMC4769017; doi:10.1371/journal.pone.0149861)
Supplement: S1 Appendix — (ZIP) [file pone.0149861.s001.zip › No. of Identified MAPKs/Pleurotus ostreatus PC9.txt]

>77377
MQRHTFTALNSTFVVDSEYQFVKELGQGAYGCVVAARHRRSGEGCAIKKITNINTKRILTKRCLREIRLLHHFRGHKNITCLYDMDIVFKPDGNFDEVYLYEELMEADLHAIIRSQQPLTDAHFQSFIYQTLCGLKYIHSANVLHRDLKPGNLLVNADCELKICDFGLARGYTPGGGTSKAAGNQGFMTEYVATRWYRAPEIMLSFANYTTAIDVWSVGCILAELLGGKPIYKGRDYVDQLNQILHYLGTPSEDTLRRVGSPRAQDYIRSLPIKPRIPFSTLFPGANPNAIDLLSRMLCFDPAKRLSCEEALNHPYLQVWHDPADEPTCEAKFDFSFEEEDSIEGMKKLIVEEVNSFRAEVRAQARAAGQIRRQDSLPIPTRDEILNSPMQEHGSTSGFTVPHDRPHSPVMDDPSEALERELAGTHLGGMRR*
>60300
MERGSGQIKSKKAFESVLRGQSPQKVLSIPLLCSLASKLNVRRGYHSLLSSFGKVFHVERRWKLVREMGSGAYGVVISAADEISGETVAIKLVTRVFDKVQLAKRALREITLLRHFAGHENITGLIDVDAISPDFNEIYIFMEVSIPLSTDLHQIVKSGQTLTNEHVQYFLYQVLRGMKYVHSASVIHRDLKPGNLLVNADCELKICDFGLSRGFDALPDDDTHRLTEYVATRWYRAPEIILAFRRYNTAIDVWSIGCIFAELLTGKPLFKGKDYVDQLNKILDVLGTPDEAVTKRIASDKAQAYVRSLPFKPKKPLQTIIPSADPQAIDLLTKMLAFDPVDRITVNEALEHPWLSSYHDIKDEPVCDHKFEKWRQIEELETLDQFRDALWNEIEDYRREVR
>108010
MDERTMAFIQSSNYQPLDVIGEGAYGVVCSAVHVPTQRKVAIKRITPFDHSMFCLRTLREIKLLRHFHHENIIAILDILRPPSLADFTEVYLVQELMETDLHRVIRTQELSDDHCQYFIYQTLRALKALHSADVLHRDLKPSNLLLNANCDLKLCDFGLARSARPPPNVANDSSTFMTEYVATRWYRAPEVMLTFKEYTRAIDMWSVGCVLAEMLSGKPLFPGRDYHHQLSIILDILGTPSIDDFYAISSLRSREYIRALPFRKKKSFAQLFPNANPLAIDLLEKLLTFSPKRRIDVSEALRHPYLQPYHDPQDEPTADPIDPSFFDFDFGDPMSKEDLKAIEGLSDWGIQGDGCPDEWRVSNVVHVDHAASSFSNPVQLQIPQFIYGGPPMLAPGGGAEVLPAASLNNSWFTNNGFTPRFPNEDSGFDLLSILARVVNRPNPRISLGPVDLTCSFVVADVRRHDNPIIFCSPTFCALTGYDESEVVGRNCRFLQAPNGAVTKGEQRRFTSPEAVSYMRKSLAADKECQTSIVNYRKNGTAFINLVTVIPIPGGEQGLPHEEHEVYYHVGFQVDLNEQPNAILDKLRDGSYMVNYTAAGGGAPQLPYPTRERKGHTPPQPVMSKGLKALLADRTFIESLPPSSTTVAPPSSEKAESREASTSLSTVLLSNTPDFMLVVSLKGLFLYVAPAVRRVLGYEPEELVGKAITDYCYQHDIVPLTRELKESSATPGSTNDLPHSTMPRTVDLLFRARTKAGDYVWVECRGRLHVEPGKGRKAIILSGRAMGMASMIWSSIVQGGGLNTSIRNTRAISRPEDEGVEVEVVETEREFWGSLSKEGVLLVVGRGAKDVLGWAESEMQGMMLASYLANGEEHAMNVLDEELRRMYSEGRMDSRRVYTRMRRKDGGHASVHLVLHQPQPQSGHDLGIPRPSVLYQIQVIDHLPSNIQASGTLCHESSGDVFEELQVTRGTSWQYELQQLRFANQTLNDEIGLLEAQRVQAEQQQQQHQQSSRGEPYDGRASSSYNSYGGVKRSWDSRQ*
>90189
MAFIQSSNYQPLDVIGEGAYGVVCSAVHVPTQRKVAIKRITPFDHSMFCLRTLREIKLLRHFHHENIIAILDILRPPSLADFTEVYLVQELMETDLHRVIRTQELSDDHCQYFIYQTLRALKALHSADVLHRDLKPSNLLLNANCDLKLCDFGLARSARPPPNVANDSSTFMTEYVATRWYRAPEVMLTFKEYTRAIDMWSVGCVLAEMLSGKPLFPGRDYHHQLSIILDILGTPSIDDFYAISSLRSREYIRALPFRKKKSFAQLFPNANPLAIDLLEKLLTFSPKRRIDVSEALRHPYLQPYHDPQDEPTADPIDPSFFDFDFGDPMSKEDLKVLIYNEIMRPDTGPAPITMMNNFPS
>73610
MFCLRTLRELKLLKFLSEAGVSENIISILDLVKPPSLEAFKEVYLIQELMETDMHRVIRTQDLSDDHAQYFIYQTLRALKALHSADVIHRDLKPSNLLLNANCDLKVCDFGLARSVKTAEPSGTETGFMTEYVATRWYRAPEIMLTFKQYTKAIDVWSVGCILAEMLSGKPLFPGRDYHHQLSLILDVLGTPTLDEFYAITTRRSRDYIRALPFRKRKPFATLFPNANPLAIDFLTKTLTFDPKKRITVEEALAHPYLEAYHDPDDEPVAPPLDPEFFEFDLHKDDISREQLKELLYEEIMSFRPAPIT*
>53880
MSSRKASKPLPKFEIGNDYQILHAIGEGAYGTVAAALHKPTGRQVAIKKILPFDHTLFCLRTLRELKLLKFFSETCVNENIISILDIIKPPTLDSFKEIYFIQELMQTDLHRVIRTQHLTDDHCQYFVYQTLRALKSIHSAGIVHRDLKPANLLLNANCDLKVCDFGLARSVKTSVAGGKEVGIMTEYVATRWYRAPEIMLSFKMYTKAIDIWAVGCVLAELLTGRPLFPGRDYSHQLDLILDVIGTPSLDEFYAITSRRSRDYIRALPIRKRRPFATLFPHASKEAIDFLSKTLTFDPKKRMTVDEALEHPYLSAYHDPEDEPTVTPLSPSYFDFDMHKEDLTKDQLKELLYEEVMSFQPSI*
>106625
MPLSIGWQLLARSFLLVVGAASVQRALTPPNPRIAKEDVVKGDPADRGYRYRAYFDMTTIALLSILDIARNFIAYHDFTSVSNFLCLPQTTIAPALHPTLVAGTLICAAAGALRVWCFVALGPYFDFQLNIKEDHKLVTQGPYAYVRHPSYTANYALFLGGSMIMLSPGHWFRVCGIWNFPIVLMPIWWHFEIVYMTFMLSGRAKVEDELLRKKFDKHFLCFESATVLMASSAVVDPLQTLQAALTVQANSKEQADILDSLREYLEAQPALIPVLAGTLVGQVVNSGDSLLKSWVFNLLHFAICRSALSQDVRTTLSSQSLDSLAQLLGDPNPALVKIAIQTLTTVYPLLFRLLCTTRSNPAAWETLTRCKVRILEFIWSPTPTAGMRLSAMKFMQRVILVQTRVPTLEQEGQRLFDGVVNIFMTSQNVDLLTAVLNSWSNFVKLRPLHAPKVIATLKQWSPDILKGQSANSIKSVEKAIRIFLIHISRIPAYAQYGAIIGEVLTVQGARMDAAAAEERKRKAAAAESRKRATSASAERPPEAKRAKLEPEEAPLAATPSSSSTAPSPLASFDFTTLPASLITDLIVANLDAFTEAALVDLIQNYRTTNNIGAESKVAGPSKSTPPPAPPATVKSSVPSSSPLSVPAVVLQNEPAAVSTPPPVVVKEEPIDPMQMDIDQDEIEYEPEQLNLELSGDVPQAAAATPGAGVSPESLDLQLVEFKLPPPKDLDEEERITLLRVGVSRIWTSAEEARQGADVTHADPAQDMWMLLIIRMITRAAEQPDDGAQLDIEAKAEEDSAVATLESRHDRLRQILIRLATTWMNEEWYNDRIRSAKDHSWRPNYDIWLHQIVVSYQTLLDGKDRTFGRFLLDLPMIPSDVLNLLRDQCLDNESPERMQVGFTTLRGFVIQRPSLRGEALNALLELTTHPEKKIRGAAINTVKIWVPNSQPMDTMIREFALQMLRRLQLQPSKPAETTKSADGDEKMEDGQLPLEDLVQTPFLPEKVELPAEKSQILQHVELLFALSVKVPDFLDDAQLVALVKGLISERDLDARFLIPIIAEMDKADIMRYLPRIVSILNGEAEPKNLVRSVFSSVVTTPPQTFGSVTSNLPRVRQTIGICFSMTDVFRSEILAVVMQQIMDEPILPVLFLRTVIQAVKTYKSLIGFVSTTLLSRLITKKIWTNPPLWEGFIRCAKVIAPASFSALLQLPKDQLRELVDKQPSLKSGLRDYVIKKAPNKARGAGYLDIFGDGEDNNDTTGNGQRLAKCPSCKGVSPPDKQRAIMERGSGQIKSKKAFESVLRGQSPQKVLSIPLLCSLASKLNVRRGYHSLLSSFGKVFHVERSSAADEISGETVAIKLVTRVFDKVQLAKRALREITLLRHFAGHENITGLIDVDAISPDFNEIYIFMEPMEADLHQIVKSGQTLTNEHVQYFLYQVLRGMKDLKPGNLLVNADCELKICDFGLSRGFDALPDDDTHRLTEYVATRWYRAPEIILAFRRYNTAIDVWSIGCIFAELLTGKPLFKGKDYAIDLLTKMLAFDPVDRITVNEALEHPWLSSYHDIKDEPVCDHKFEKWRQIEELETLDQFRDALWNEIEDYRREVRGMNVDLSGLPPRRPSTTSISNLSNAEIVVEDSHIVVDSAGGSAETTLVPDEGHPKKLDEEAQDTLATGRYTQSLPAFLQAALPFRHRHMLCQRDHGPLRWLAAK*
>18095
MPETTTTTQQQQPAKATKPAAAAPRKVRFNVGSQYQVLDVVGEGAYGIVCSALHKPSGRKVAIKKIAPFDHSMFCLRTLRELKLLKFLSEAGVSENIISILDLVKPPSLEAFKEVYLIQELMETDMHRVIRTQDLSDDHAQYFIYQTLRALKALHSADVIHRDLKPSNLLLNANCDLKVCDFGLARSVKTAEPSGTETGFMTEYVATRWYRAPEIMLTFKQYTKVGIPHLVAAARLKLIPGYNXAIDVWSVGCILAEMLSGKPLFPGRDYHHQLSLILDVLGTPTLDEFYAITTRRSRDYIRALPFRKRKPFATLFPNANPLAIDFLTKTLTFDPKKRITVEEALAHPYLEAYHDPDDEPVAPPLDPEFFEFDLHKDDISREQLKELLYEEIMSFRPAPIT
>53282
MSFVKLSIFGTSFEVTTRYVDLQPVGMGAFGLVCSAKDQLKGTSVAIKKIMKPFSTPVLAKRTYRELKLLKHIQHENIISLNDVFISPLEDLYFVTELLGTDLHRLLSSRPLEKQFIQYFLYQILRGLKYVHSAGVVHRDLKPSNILVNENCDLRICDFGLARIQDPQMTGYVSTRYYRAPEIMLTWQKYDVAVDIWSTGCIFAEMLEGKPLFPGKDHVNQFSIITELLGTPPDDVIKTICSENTLRFVQSLPKRERVPFSQKLRTTDPDALDLLEKMLVFDPRKRIDATESLGHTYVAPYHDPTDEPIAELKFDWSFNDADLPVDTWKVMMYSEILDFHQVGEQKPNDLTTTAGGVPEGALAGPEEEAVPEAASPAEPKSE*
>98579
MARGSPNARRARGSRRRTSRGRSAEKSSSPVPSPGSWNVDRGRSRVRRPSNPFSEDNLHRNSAADEISGETVAIKLVTRVFDKVQLAKRALREITLLRHFAGHENITGLIDVDAISPDFNEIYIFMEVTDLHQIVKSGQTLTNEHVQYFLYQVLRGMKYVHSASVIHRDLKPGNLLVNADCELKICDFGLSRGFDALPDDDTHRLTEYVATRWYRAPEIILAFRRYNTAIDVWSIGCIFAELLTGKPLFKGKE*
