# Supplementary material for: Genome-Wide Identification of Mitogen-Activated Protein Kinase Gene Family across Fungal Lineage Shows Presence of Novel and Diverse Activation Loop Motifs
Source: PLoS One. 2016 Feb 26;11(2):e0149861. doi: 10.1371/journal.pone.0149861 (PMC4769017; doi:10.1371/journal.pone.0149861)
Supplement: S1 Appendix — (ZIP) [file pone.0149861.s001.zip › No. of Identified MAPKs/Polychaeton citri.txt]

>287354
MADLSGRKVFRVFNQDFIVDERYTVTKELGQGAYGIVCAATNAGTGEGVAIKKVTNVFSKKILAKRALREIKLLQHFRGHRNITCLYDMDIPKPDGFNETYLYEELMECDLAAIIRSGQPLTDAHFQSFIYQILCGLKYIHSANVLHRDLKPGNLLVNADCELKICDFGLARGFSVDPEENAGYMTEYVATRWYRAPEIMLSFQSYTKAIDVWSVGCILAELLGSKPFFKGRDYVDQLNQILHFLGTPSESTLARIGSPRAQEYVRNLPYMPKIPFNQLFPRANPDALDLLDRMLAFDPSQRISVEEALEHRYLAIWHDASDEPPCPTTFDFAFETVEDVGEMRLMILDEVKRFRQSVRTPQHLQYQQQQGQQPQHVPIPNQNYGAGYENGGDPRPQEMQGHTAGDLERELQGGLDMR*
>285227
MSRQPNQSGSRKISFNVSEQYEISDVVGEGAYGVVCSALHKPSGQKVAIKKITPFDHSMFCLRTLREMKLLRYFNHENIISILDIQKPRSFESFSEVYLIQELMETDMHRVIRTQELSDDHCQYFIYQTLRALKAMHSANVLHRDLKPSNLLLNANCDLKVCDFGLARSAASTEDNQGFMTEYVATRWYRAPEIMLTFKEYTKAIDVWSVGCILAEMLSGKPLFPGKDYHHQLTLILDVLGTPTMEDYYGIKSRRAREYIRSLPFKKKIPWKVMFPKTSDLALDLLEKLLAFNPMKRISVEDALKHPYLEPYHDPDDEPGADPIPEEFFDFDKNKDTLSKEQLKRFIYDEIMR*
>286873
MAEFVRAQIFGTTFEITSRYTDLQPVGMGAFGLVCSAKDQLTSQAVAIKKIMKPFSTPVLSKRTYRELKLLKHLRHENVISLSDIFISPLEDMYVVTELLGTDLHRLLTSRPLEKQFIQYFLYQILRGLKYVHSAGVVHRDLKPSNILVNENCDLKICDFGLARIQDPQMTGYVSTRYYRAPEIMLTWQKYDVEVDIWSAGCIFAEMLEGKPLFPGKDHVNQFSIITELLGTPPDDVIQTICSENTLRFVQSLPKRERQPLKNKFKNADPQAIELLERMLVFDPRKRVKAGEALADQYLAPYHDPTDEPVAEEKFDWSFNDADLPVDTWKIMMYSEILDYHNVDSANGEPDPHGELTGAA*
>114099
MGAFGLVCSAKDQLTSQAVAIKKIMKPFSTPVLSKRTYRELKLLKHLRHENVISLSDIFISPLEDMYVVTELLGTDLHRLLTSRPLEKQFIQYFLYQILRGLKYVHSAGVVHRDLKPSNILVNENCDLKICDFGLARIQDPQMTGYVSTRYYRAPEIMLTWQKYDVEVDIWSAGCIFAEMLEGKPLFPGKDHVNQFSIITELLGTPPDDVIQTICSENTLRFVQSLPKRERQPLKNKFKNADPQAIELLERMLVFDPRKRVKAGEALADQYLAPYHDPTDEPVAEEKFDWSFNDADLPVDTWKIMMYSEILDYHNVDSANGEPDPHGELTGAA*
>125995
MTDTDMGDPSSGPLTDGDFTELMECDLAAIIRSGQPLTDAHFQSFIYQILCGLKYIHSANVLHRDLKPGNLLVNADCELKICDFGLARGFSVDPEENAGYMTEYVATRWYRAPEIMLSFQSYTKASKSSAEPAQCLSVRPSLTRVLPQSMYGLLAVSLPSCWVASLSSKDATMSTSSIRSCTSSAHHLNRHWLVSAVLVHRSTCEICHTCPRSPSTSSSPAQIQTLSTCSTACSHSTQASASASRKRLSTATSPSGMMLLTSHLARRLSISHSRLSRTSARCDS*
>114108
MLGKGPAHQPGRRYQEDHEALQHPRPLQANIPRAEASQASETRECHQPQRYLHLPSRGHVCRDRAARHGLAPSAHLPSAREAVHPILSLPDPLNENCDLKICDFGLARIQDPQMTGYVSTRYYRAPEIMLTWQKYDVEVDIWSAGCIFAEMLEGKPLFPGKDHVNQFSIITELLGTPPDDVIQTICSENTLRFVQSLPKRERQPLKNKFKNADPQAIELLERMLVFDPRKRVKAGEALADQYLAPYHDPTDEPVAEEKFDWSFNDADLPVDTWKIMMYSEILDYHNVDSANGEPDPHGELTGAA*
