# Supplementary material for: Genome-Wide Identification of Mitogen-Activated Protein Kinase Gene Family across Fungal Lineage Shows Presence of Novel and Diverse Activation Loop Motifs
Source: PLoS One. 2016 Feb 26;11(2):e0149861. doi: 10.1371/journal.pone.0149861 (PMC4769017; doi:10.1371/journal.pone.0149861)
Supplement: S1 Appendix — (ZIP) [file pone.0149861.s001.zip › No. of Identified MAPKs/Polyporus arcularius.txt]

>650050
MQRHSFTALNSTFVVDSEYQFVKELGQGAYGCVVAAKHRRSGEGCAIKKITNINTKRILTKRCLREIKLLHHFRGHKNITCLYDMDIVFAPDGNFDEVYLYEELMEADLHAIIRSQQPLSDAHFQSFIYQTLCGLKYIHSANVLHRDLKPGNLLVNADCELKICDFGLARGYSPGGNNNNTRGAANQGFMTEYVATRWYRAPEIMLSFANYGPAIDVWSVGCILAELLAGKPIFKGRDYVDQLNQILHYLGTPSEDTLRRVGSPRAQDYIRSLPIKPRVPFQTLFPRANPLAIDLLAQLLHFDPAKRITCEQALNHPYLAVWHDPADEPTCPSPFDFGFEEEDSIEGMKRLIVEEVHAFRAEVRAQARAAGQIRRQESLPMPTRDEILSSPVTDQAPANGATSHYTGATDGGEERYHDLNLGYILGALSILQSHESDLSVSLAGLLSTYEPIEASLNTLRSLGPQLDTLFKETRLLDDTVSYTARTAQDVGGRVRSLDEEMKRVREASERVSQIIELKSSLAALHSAMEQQDWESATRHCARAMALPLDVLSGPFAETAVPTPEISLPPAQTLQTAREQLLAVFRREFDKASRARDSAATSRFFKLFPAIGWEAEGLQAYAAFVVELVKVRAPASAKTSSPLYYITALTALFESIALIVDQHQPVVEKYYGIGKMGLVLDRLLQEADRVVKDLLEGWEEERSMKRKLSDISTPPLSATMQRQSSMMANDEEDLVDPREIDKVVTEAAGMSGRWGLFRKFMHDRLKEESDSEGDDDPSGNPQSQQPNPPRSSEGADSEASASGGIQVLESSRSQQAFEDMLSTYYTPMEVWYARTVIDKAHRLSTYDLSQLPVSTTTPDDAFYILKTVLSRMLTTASVATVERTSERLRDVMDKDYARVIKHKLDNVYRGGAAGPGARGEKAERENRQSFIILLNDLDISSSHMERLVKDLTHSASIPQHFLDSEIETVKSSLNSFMNLVPKYRSTLRAGVEQLFNQLLRPKLRTFISDIYKDVSYVLDEDGYAAAELQDTVRKRFIKAWEALIDGYKDTFTDGNFRLFFGLALDVLVRPWEKFATSLKYSELGAIRFDHDLRAVMAYLSSQTVFGDIREKFVRLQQIATVLNLDSEEDVDEFYDGSGISWQLSQQEARAVANLRPLRSASSRAWSASSSDISSPAPLLVPPPPVVGPPAGPPRATGCRASVRGEEMASPLGASESYKHTVETAPTTAVVLQRTHLLGNINANLVQDLFEDLVSFLLLILEVIVHDIIDGVGHHLFLHVHSRALSFELHHDALYLGKVEALVHSPHCLSLAMTLQAFCAPILDVLQEFLLLLLELCTLAIEFALRLREGALVLAQPLSGGHCAAEEGFLQTSSRCQQLFCRDHIAPDVHHCPLQQATQCTDAPSSKLQRCAAQGCNKPSLESFIANPTDIINRSPAVCSGCSQAYCAQYVRLRTKSSRHREPSSHACTPPPDSAQSVPEKNAAAKALLAKHFGSTTSGDTGGARTSTTKASNPKKEAQQRQIAAMKMRHKAQPGDPKDTAASVPVDQRLHLKVSRTGVAGSERIFWFRKVTFMIALRYLHR*
>152896
MDIVFAPDGNFDEVYLYEELMEADLHAIIRSQQPLSDAHFQSFIYQTLCGLKYIHSANVLHRDLKPGNLLVNADCELKICDFGLARGYSPGGNNNNTRGAANQGFMTEYVATRWYRAPEIMLSFANYGPAIDVWSVGCILAELLAGKPIFKGRDYVDQLNQILHYLGTPSEDTLRRVGSPRAQDYIRSLPIKPRVPFQTLFPRANPLAIDLLAQLLHFDPAKRITCEQALNHPYLAVWHDPADEPTCPSPFDFGFEEEDSIEGMKRLIVEEVHAFRAEVRAQARAAGQIRRQESLPMPTRDEILSSPVTDQAPANGATSHYTGATGEARPGSPIMDDPSAELERELASTHIARR*
>580315
MTQENGEKHAQATTEPPRKQSGDGSDKRSSSPVPSPGSDDNGRRGRSRTRAQVTPRSEDTFKRRGYHALMSSFGKVFHVEKRWKLIRELGSGAYGFVISAADEISGEPVAIKMVTRALEKVALAKRVLREITLLRHFAHENITGLIDVDCTPDMSEIYIFMEPMEADLHQIIKSGQALTNEHVQYFVYQIFRGMKYVHSASVVHRDLKPGNLLVNADCELKICDFGLSRGFNSAPDENPTLMTEYVATRWYRAPEIMLVYKAYNTAIDVWSIGCIMAELIMGKPLFKGKDYVDQLNKILDVVGTPDNEVITRIASPKAQAYLRSLPFKKRVPFEKIIPTADPQAVDLLTKLLIFDPASRITVQQALEHPWLSAYHDVSDEPDCPEVFERWRDIEKLETLPEFRDAIWNEIQDYRKEVRSIYYDAGDSPDGSPIPAEEPPETSPPRSEGLMSPFELKPSEDASRAQSPESADAHDVVSPVSTTLATVAETETPATEFPFTTRPDPSSERDSIPPYPRRSSFMRPSRTNSTYSTYAARNRHSIAYQPESRNSLERGPSGESTVAFPTQEYVVPARSRTASMFGDASTRKLLRTLSTVSIYESGEGLAGGLADIAPIGKYIVERDEAMPSEMPHDLDSHSQSPPQPKSGASTGSQKEGNEKRFHIQE
>646041
MHESEDGRGKERRLRRRRTRLEDSEQAGDRSHPHPEPRAPASVGLYLSPSASAIAPSPVLAAMDDRKDSFVVGSNYEVLDVIGEGAYGIVCSALHIPSQRKVAIKRITPFDHSMFCLRTLREIKLLRHFHHENIISILDILRPPSLQDFKEVYLVQELMETDLHRVIRTQHLSDDHCQYFIYQTLRALKALHSADVLHRDLKPSNLLLNANCDLKLCDFGLARSARPPPNVANDSSTFMTEYVATRWYRAPEVMLTFKEYTRAIDIWSVGCVLAEMLSGKPLFPGRDYHHQLSIILDILGTPSLDDFYAITSQRSREYIRALPFRKKKPFSQLFPGASPEAIDLMEKCLTFSPKRRIEVEEALKHPYLAAYHDPSDEPTAEPLDPSFFDFDNGDPLGKEELKVMIYEEVTKPRAQPAQ*
>561172
MAAAAAPPPALQCVDRPFLLLDQAPALDLPRSARTVRPEVICKLAWLTSHINQLERNFLKWAQGRAPYSFASLIMSRKAQKPLPPFHVGDDYKILHGLGEGAYGTVVAALHKPTNREVAIKKILPFEHTLFCLRTLRELKLLKFFSDSCVNENIISILDIVKPPSLDEFTEIYFVQELMQTDLHRVIRTQQLTDDHCQYFVYQVLRALKTMHSADLVHRDLKPANLLLNANCDLKVCDFGLARSTRSTNPSGKEAGLMTEYVATRWYRAPEIMLSFKMYTKAIDIWAVGCILAELLNGRPLFPGRDYGHQLDLILDVIGTPTLEEFYGITSRRSRDYIRALPIRKRRPFAAMFPKASPEAIDFLQKTLTFDPKKRFTVDQALDHPYLSAYHDPEDEPAVPSLDPEYFEFDYQELTKDELKKRLYDEVISFQSLI*
>564944
MPEQAAQPAPAAKSKHSHAASQAQPAPRKVRFNVGTQYQVLDVVGEGAYGIVCSAIHRPSGRKVAIKKIAPFDHSMFCLRTLRELKLLKFLSEAGVSENPAQIISILDIIKPPSIEQFKEVYLIQELMETDMHRVIRTQDLSDDHAQYFIYQTLRALKALHSADVIHRDLKPSNLLLNANCDLKVADFGLARSVKTAEPSGTETGFMTEYVATRWYRAPEIMLTFKQYTKAIDIWSVGCILAEMLSGKPLFPGRDYHHQLTLILDVLGTPTLDEFYAITTRRSRDYIRALPFRKRKPFAQLFPNANPLAIDFLTRTLTFDPKKRITVEDALAHPYLEAYHDPDDEPCAPPLDPEFFEFDLHKDDISREQLKELLYEEIMSFRPPPISYCVDTHCAGSWPECVVCMRRALSSEQSGASAFPSEVELHSPKRSHHPEGDRGPTHAASKLPPIMFDVPFFRFEPSPLVLDYATFKPIVESFFHDASVPDSTLQARARHLLRVLEDPDASCYIYTPAWFEHNETRGPRPKRLTARRVFDAMYRTAADLGLPTGSRYVSACVLACGHLAENVPRPYTFAQEMAQSLSVLAVDVWAVRMWSTLTPRPDRIMVPNLGGVMKPELLARDAYTCLKTGQIDLSAPPAMSGEREDLQCARICHMPLTEYHKEWLPETSQWVADFYEHYLGVDISAIPMLRAENYLLLSPQSCELFYQWIWTLKPTEIPNRYQVIDSRRENDGDGGARDGDFVTFENHDPKGSQHILEPAELPSRDALLVHAAYTSVRHLSGFMDESKDFLDDPNFSFLGRTGERRTYVKECEAYSYTETEEDSLEYLEKQSLISSASSQLFVEGDAEITGESMSMTKMGCVAALVNDSFAHRPAPAPRHVRLKKLKNAPRLSKARVVQDYSGLKKAVDVILQDDTLAEADLNERAMPETYLICLLSKDYSMKGVVEPIYGTAYDLASLNQRPRLPYTDSSI*
>560244
MSFVKLSIFGTSFEVTTRYVDLQPVGMGAFGLVCSAKDQLTGSSVAIKKIMKPFSTPVLSKRTYRELKLLKHIQHENIISLSDVFISPLEDIYFVTELLGTDLHRLLTSRPLEKQFIQYFLYQILRGLKYVHSAGVVHRDLKPSNILINENCDLKICDFGLARLQDPQMTGYVSTRYYRAPEIMLTWQKYDVAVDIWSAGCIFAEMLEGKPLFPGKDHVHQFSIITELLGTPPEDVIQTIASENTLRFVQSLPKRERVPFSEKLSCNDPVAIDLLEKMLVFDPRKRITATESLGHEYVAPYHDPTDEPEAAEKFDWSFNDADLPVDTWKVMMYSEILDFHQVGDSRLNGGVPEGALAGPEDHAATAAPAA*
