# Supplementary material for: Genome-Wide Identification of Mitogen-Activated Protein Kinase Gene Family across Fungal Lineage Shows Presence of Novel and Diverse Activation Loop Motifs
Source: PLoS One. 2016 Feb 26;11(2):e0149861. doi: 10.1371/journal.pone.0149861 (PMC4769017; doi:10.1371/journal.pone.0149861)
Supplement: S1 Appendix — (ZIP) [file pone.0149861.s001.zip › No. of Identified MAPKs/Punctularia strigosozonata.txt]

>59915
MQRHSFHALNSTFVVDSEYQFVKELGQGAYGCVVAATHRRTGEGCAIKKITNINTKRILTKRCLREIRLLHHFRGHKNITCLYDMDIVFEPDGNFGEVYLYEELMEADLHAIIRSGQPLSDAHFQSFLYQTLCGLKYIHSANVLHRDLKPGNLLVNADCELKICDFGLARGYVYTPGGGASRAAGNQGFMTEYVATRWYRAPEIMLSFANYTTAIDVWSIGCILAELLGGKPIFKGRDYVDQLNQILHYLGTPSEDTLRRVGSPRAQDYIRSLPIKPRIPFQNLYPHANPLAIDLLSKMLCFDPAKRISCEDALKHPYLQVWHDPADEPVCEKKFDFSFEEEDSIEGMKKLIVEEVNSFRAEVRAQARAAGQVRKQDSLPIPSRDEIISSPVQEHAPRNGATSGYTGARATAPEPIMDDPSAELEKELSRQNLGK*
>124539
MSRHGRRVPVDFYHRFARDAMSFAQKYSQGRLVSVLEGGYSDRALSSGAMAHLLGLVDESRAKKVDKEWWNVHNLARLEKATKKRARGARPSAPGPGDEWLQRTQAIFASMTEGDTAIPVSLPPPSMTLRDRKSRTAATDAASTASGNTSTSAKKGAGARGKGTRSPRPPMEDSKTELSDPAIANTNDSPSKDGVSAKKLPRRHSFHALNSTFVVDSEYQFVKELGQGEGCAIKKITNINTKRILTKRCLREIRLLHHFRGHKNITCLYDMDIVFEPDGNFGEVYLYEELMEADLHAIIRSGQPLSDAHFQSFLYQTLCGLKYIHSANVLHRDLKPGNLLVNADCELKICDFGLARGYTPGGGASRAAGNQGFMTEYVATRWYRAPEIMLSFANYTTAIDVWSIGCILAELLGGKPIFKGRDYVDQLNQILHYLGTPSEDTLRRVGSPRAQDYIRSLPIKPRIPFQNLYPHANPLAIDLLSKMLCFDPAKRISCEDALKHPYLQVWHDPADEPVCEKKFDFSFEEEDSIEGMKKLIVEEVNSFRAEVRAQARAAGQVRKQDSLPIPSRDEIISSPVQEHAPRNGATSGYTGARATAPEPIMDDPSAELEKELSRQNLGK*
>42366
MAYKAFEYKPIGGAADNVAHSTGVIEQIVDEGGEKKYSIRNDNTGKVTTYQVLCTAVLSFDACLKHRYVRNKDTSNIVERPERIRAVKTGLSAAIARLEELQPRANPSVAEHNAAEDLTAALQRMNLASNDAFEARSGVRVVKSSAAIDILHNAAVKYVHGDIDGDVYLENLKRWAAESISKIAEGGSEIPEGLNQGDLYYLHHGGHFNACEQPVKVLTIRAGNGTQSIVWQINEETYRKSQELEAQRRFAESAETAFRLLSKLLQHPFMDLPYSTDEHFWDVLYPQRYSAIFQRAEQFVQETGGGGKDVLIFIRSACDPFKYSQGRLVSVLEGGYSDRALSSGAMAHLLGLVDESRAKKVDKEWWNVHNLARLEKATKKRARGARPSAPGPGDEWLQRTQAIFASMTEGDTAIPVSLPPPSMTLRDRKSRTAATDAASTASGNTSTSAKKGAGARGKGTRSPRPPMEDSKTELSDPAIANTNDSPSKDGVSAKKLPRRHSFHALNSTFVVDSEYQFVKELGQGEGCAIKKITNINTKITCLYDMDIVFEPDGNFGEVYLYEELMEADLHAIIRSGQPLSDAHFQSFLYQTLCGLKYIHSANVLHRDLKPGNLLVNADCELKICDFGLARGYTPGGGASRAAGNQGFMTEYVATRWYRAPEIMLSFANYTTAIDVWSIGCILAELLGGKPIFKGRDYVDQLNQILHYLGTPSEDTLRRVGSPRMLCFDPAKRISCEDALKHPYLQVWHDPADEPVCEKKFDFSFEEEDSIEGMKKLIVEEVNSFRAEVRAQARAAGQVRKQDSLPIPSRDEIISSPVQEHAPRNGATSGYTGARATAPEPIMDDPSAELEKELSRQNLGK*
>122008
MSESTDRRGRSPGPSPKGSRSGRRASRPSRAVSRSKSRSRSKESKKGSSSSVEASPGSFPARGRSRVRRPSNPFSDENLRRRGYHSLISSFGKIFHVEKRWKLIREMGSGAYGVVISAADEISGETVAIKQVNRVFDKIQLAKRALREVTLLRHFANHENITGLIDLDAISPDFNEIYIFMEPMEADLHQIIKSGQSLTNEHVQYFLYQVLRGMKYVHSASVVHRDLKPGNLLVNADCELKICDFGLSRGFEQRPDEHATTNMTEYVATRWYRAPEIMLAFRQYDTAIDVWSIGCIFAELLLGKPLFKGKDYVDQLNKILDVLGTPEDPVITRIGSERAQAYIRSLPVKKRVPFHKIVPTADSAALDLLEKMLAFDPAARITVPDALAHPWLSSYHDEQDEPECPIPFEKWRYIETLETIDQFRDALWNEIQEYRREVRSVVPDILIGGGSQPASLERPHRPPPHSQSPAVSPAMARSTLPEVPEESSSASALGSPAKITENGDKGNGQDAVGEAVEAPVPFPAKEPDAPEAIAPMPVDPVVTYARRSSVLRSQSYSSYHAPSPRSRHQPIPSFDGHYHPRTGLSRVVNADAGEALETAASTSAGTAQPAVAGSVPFPGSGYADYVMPARSRTMSTATREVVSRKLLRTLSTVSIHETGAGHPGGLAEIAPIGRYILEKRGPTEVTEADRPPSDLPGELGGTDEQKGAGEGGEEEEKEEKEGKSGKGKEKDKREIGKERRAAMFTVG*
>127531
MAAPVDPLQALQAALAVPADSKEQADLLAALREALEAQPAPIPILCGTLVKTVAGAGDSLLKRWVLDLLQYAICRSALSLEARTQLAGQSLDTLVGLLRDPNPSTVKIVVQCFATVYPLLFRVLCTSNMSMRPQWDMLAQAKATILEWVWAPTVTAGVKLAAIKFLQRVIIVQTRGVSDPRLQNKNDPNIAMCPTNHPFIPVQQLEQEGLKLIESVITILYTSQNHDILSAILNSWATLPKLRPSLAQLVVSSLASWTPAALAGLPASEVKSAEKAVRILLVHLSKTPQAQPYIQQINEALAAQGVRMDRAASEEKARRAALAAEAARLKRPMEASPTPPTASSSGTHAEPDAKRVKREHGAAGSAANANFLASFDFSSLPASLVTDLIVANLQAFSEERLAELVRAYRVANGAPVPALAEAPAPARAPSVEPVPGLSGTAPEAEAPKARPDGSAKVDRTEVKEKEGDREVAVKEEVVNPLDMNVDGEEIEYEPERLNQELSGDEAAMAMETEATEEALGADGELKIQLLTDFRLPPPPEVPETERDAVVRASMMRLWDEVDADGAPEENLAVPELWMTLVVRMVTRVAYPPKGDGGGGEEEKEEKGMEVDGGDEVGYARQERLRRTLCDYIMADFPRRVRLATVWMNEEWYNDQIRTRGDRSWRPNYDTWLNQIVSAYQTQLDAKDRTFSRFLLDIPSVPMDVFALLRDLCVDPERREVGFTALRGFVMQRPSLRDDAITVLLDLTTHPEKLTRAAAINTVRRWVPDQQPMDGMVRDFALQMLRRLQSTKKGASSGGGGEDTAMDDEDGELPPEELVQTPYLGEQIEIPAVKAEVLQHVELLFALSRQVPEFLDEIFAAYSQMHQSVQETVQDLITPLIRSLGSGHGKLLTLLRTFPPGAESLALRVLNIFTEHGRPSAPLVVLVKSLMAERDLDARFLMPIIGEMDKADIHRHLPRIVSMLNGTPENKALVRAVFSSIVTTPPQTFTTVTSNLPRVRQSELLTPAELMVVLHNSEKEIGLKSAMEAIGICFSMTDVYRSEILAVVLQQIVDEPVLPTLFLRTVIQAVQTYKSLVGFVSTTLLSRLITKKIWTNPPLWAGFIRCAKVIAPASFGALLQLPKDQLRDLVDKQPDLKAGLREFVLKKAGNKARTAGYLDLFGEDEPGAPKEPGGSKEVHGQEGAFPGAIAEGLALGQAGESSEPRGIAVEIKVAVEGVEERVLVVGGGIARIIPGQRAIARQATLEPVLGRESKAEASSSALGYHSLISSFGKIFHVEKRWKLIREMGSGAYGVVISAADEISGETVAIKQVNRVFDKIQLAKRALREVTLLRHFANHENITGLIDLDAISPDFNEIYIFMEPMEADLHQIIKSGQSLTNEHVQYFLYQVLRGMKYVHSASVVHRDLKPGNLLVNADCELKICDFGLSRGFEQRPDEHATTNMTEYVATRWYRAPEIMLAFRQYDTAIDQLNKILDVLGTPEDPVITRIGSERAQAYIRSLPVKKRVPFHKIVPTADSAALDLLEKMLAFDPAARITVPDALAHPWLSSYHDEQDEPECPIPFEKWRYIETLETIDQFRDALWNEIQEYRREVRSVVPDILIGGGSQPASLERPHRPPPHSQSPAVSPAMARSTLPEVPEESSSASALGSPAKITENGDKGNGQDAVGEAVEAPVPFPAKEPDAPEAIAPMPVDPVVTYARRSSVLRSQSYSSYHAPSPRSRHQPIPSFDGHYHPRTGLSRVVNADAGEALETAASTSAGTAQPAVAGSVPFPGSGYADYVMPARSRTMSTATREVVSRKLLRTLSTVSIHETGAGHPGGLAEIAPIGRYILEKRGPTEVTEADRPPSDLPGELGGTDEQKGAGEGGEEEEKEEKEGKSGKGKEKDKREIGKERRAAMFTVG*
>68819
MDTTDTTIDHRLANFDVGANYQVLDVIGEGAYGVVVSALHTPSSRKVAIKRITPFDHTMFSLRTLREIRLLRHFRHENIIAILDILRPPSYADFKEVYLVQELMETDLHRVIRTQELSDDHCQYFIYQTLRALKALHSADVLHRDLKPSNLLLNANCDLKLCDFGLARSAKPPPNVANDSSTFLTEYVATRWYRAPEVMLTFKEYTRAIDIWSVGCVLAEMLSGQPLFPGRDYHHQLSLILDVLGTPSIDDFYAITSPRSREYIRALPFRKKKPFSQIFPKANPLAVDLLDKCLTFSPKTRIDVAGALAHPYLAPYHDPADEPTAEPLDPSFFDFDTGEPLGKERLKGAFSLSFLFRTPPSPPLSLLHPCFRSLMSPDFFFVLFGFVFLPARRIDIRGGDEHASASAAGGYRGGCARGGDVVRGDQCSAVIYFLFLSIHENKSGFR*
>41459
MVALTKKEKTSKPLPKFHVGDDYQILHSLGEGAYGTVVAAKHLPSDRQVAIKRILPFEHTLFCLRTLRELKLLNPHPSVWHVRVHSRRLQIISILDIIKPPSLADFTEIYCENHMIDQGPACASDHVYAVIQELMQTDLHRVIRTQQLTDDHCQYFVYQILRGLKTVHSADVVHRDLKPANLLINANCDLKICDFGLARSVKTSSVEGPKDAGLMTEYVATRWYRAPEIMLSFKMYTKAIDIWSVGCILAELLTGRPLFPGRDYGHQLDLILDVIGTPTLDEFYAITSRRSRDYIRALPIRKRRPFSTLFPKASPEAIDFLNRTLTFDPKKRATVEEALEHPYLAAYHDPEDEPTSGTLDPEYFQFDRECLQVIAFGNGISDGRPVHKDELSKADLKELLYEEVMREEETLVKTTKAHALKQCDQLVKDFAACSEGRTISVAWACKDKWKGVQDCISQYTGPEAMTKVRAEYLRLRNEKIVQDVAAAGRASGTGQANTRKHAERKVSANCLREVSQNSELGPTSGAAALMYSVYVLSTLLYDLPAAAAHWLRKAMTEVINLMDIERHTFWKLDEESRLTQRDPIPRR*
>134728
MSTATDSSATAVASSQPTSEKKAKHGHAASQAQSAPRKVRFNVGTQYQVLDVVGEGAYGIVCSAVHRPSGRKVAIKKIAPFEHSMFCLRTLRELKLLKFLSEAGVSENIISILDIIKPPSLEAFKEVYLIQELMETDMHRVIRTQDLSDDHAQYFTYQTLRALKALHSADVIHRDLKPSNLLLNANCDLKVCDFGLARSVKTAEPSGTETGFMTEYVATRWYRAPEIMLTFKQYTKAIDVWSVGCILAEMLSGKPLFPGRDYHHQLTLILDVLGTPTLDEFYAITTRRSRDYIRALPFRKKRPFAQLFPNASKEAVDFLTKTLTFDPKKRITVEDALAHPYLEAYHDPDDEPVAPPLDPEFFEFDLESS*
>123864
MQSLRQRKTPERGEPSRARSLARSATSRLQSARPAKRDASARKSRVDDKIKKRMSMRYADISAPTGGQGIPEVPSMPMGYAPTRSTSPEQDGEGDLRVGKGRRAEEQKAAEMKMLDEKNFDPDAYLKLKLANSTEAELKSLQSSLQNTKDETNADLQRNVFKNYAEFVHISKEISTLENEMLELKDSLSEWRNMPSLLHIDENASVAERRRNVRSSVADLRVLYASQMQSLHAQIEGSTKFVPTIPGRHVVSEMEDGILALNAATYKVTHAVRFVLLDDAVLVAKRKKGRDGGSKEGGTERGGKWVAERCWPLNEMLVLDTKDTASMTNVFKIRHGKETHVYRTEVAADKKALLAQFRHIADELATKRRKEREGEHERRKTMWGGADDRSASDWMAELARNAGMSDTAKEKAERDARWLSDYSDGLTVAIALRDWDKAAALVEEGETKLPTIPSLSAKLPTLTASLTSALLTSLASPTIRKSEAVRLIALLVRLHAGPAARSTFLNARAEVMRKRVRSIRFEGSVEMYVNELAVVVFTGLKHTADWFLASFKENEVASGFVEWAKHQMEAFAELFRRQVYTSDAPPQIVSEARRIAFVQSKKLLEEYGLDFRYLLEDLLSEHPKDQKEVIRPPMPVVKRHSPPRSGPVRTPAPTPIRVRSPEPRARSNGEASSTPPRSSPLASTAPLPKVVAPSPVRSPVQAPRPPRAPSPSLSVSSASSESRTPRIRSPVPPMPRDRSALGADGPAVPTTRPVLRPQRAAARSRPGSAASDGSSAGYRPPPVAVPRREGILYDVVRSAAPVTVRRCGTEMDLLQSGWWTRPRPGSRAVANCDLPLSSDVLDRQPPPDAKVQRTRGDEGEYRSQHIRDLLRGQLSSGVTTRYVDLQPVGMGAFGLVCSAKDQLTGSSVAIKKIMKPFSTPVLAKRTYRELKLLKHIQHENIISLSDVFISPLEDLYFVTELLGTDLHRLLTSRPLEKQFIQYFLYQILRGLKYVHSAGVVHRDLKPSNILVNENCDLKICDFGLARIQDPQMTGYVSTRYYRAPEIMLTWQKYDVAVDIWSAGCIFAEMLEGKPLFPGKDHVNQFSIITELLGTPPDDVIQTIASENTLRFVQSLPKRERVPLNQKLRCNDPDALDLLDKMLVFDPRKRITAAESLAHEYVAPYHDPSDEPEASEKFDWSFNDADLPVDTWKVMMYSEILDFHQVGEATTNSAGIPQGPLAGADDGYVPSGASATAQTT*
>117789
MSFVKLSIFGTSFEVTTRYVDLQPVGMGAFGLVCSAKDQLTGSSVAIKKIMKPFSTPVLAKRTYRELKLLKHIQHENIISLSDVFISPLEDLYFVTELLGTDLHRLLTSRPLEKQFIQYFLYQILRGLKYVHSAGVVHRDLKPSNILVNENCDLKICDFGLARIQDPQMTGYVSTRYYRAPEIMLTWQKYDVAVDIWSAGCIFAEMLEGKPLFPGKDHVNQFSIITELLGTPPDDVIQTIASENTLRFVQSLPKRERVPLNQKLRCNDPDALDLLDKMLVFDPRKRITAAESLAHEYVAPYHDPSDEPEASEKFDWSFNDADLPVDTWKVMMYSEILDFHQVGEATTNSAGIPQGPLAGADDGYVPSGASATAQTT*
