# Supplementary material for: Genome-Wide Identification of Mitogen-Activated Protein Kinase Gene Family across Fungal Lineage Shows Presence of Novel and Diverse Activation Loop Motifs
Source: PLoS One. 2016 Feb 26;11(2):e0149861. doi: 10.1371/journal.pone.0149861 (PMC4769017; doi:10.1371/journal.pone.0149861)
Supplement: S1 Appendix — (ZIP) [file pone.0149861.s001.zip › No. of Identified MAPKs/Pycnoporus sanguineus BRFM 1264.txt]

>1536187
MQRHSFNALNSTFVVDSEYQFVKELGQGAYGCVVAAKHRRSGEGCAIKKITNINTKRILTKRCLREIKLLHHFRGHKNITCLYDMDIVFHPDGNFDEVYLYEELMEADLHAIIRSQQPLSDAHFQSFIYQTLCGLKYIHSANVLHRDLKPGNLLVNADCELKICDFGLARGYSPGGSNNQARGAANQGFMTEYVATRWYRAPEIMLSFANYGPAIDVWSVGCILAELLAGKPIFKGRDYVDQLNQILHYLGTPSEDTLRRVGSPRAQDYIRSLPIKPRVPFSTLFPRANPLAIDLLSQLLHFDPAKRITCEQALNHPYLAVWHDPADEPVCNSAFDFGFEEEDTIEGMKRLIVEEVHAFRAEVRAQARAAGQIRRQESLPMPSRDEIMNSPVTDQAPPNGATSHYTGAAGEARPGSPILDDPSAELERELANAHIARR
>1754091
MDDRISSFVVGSNYQVLDVIGEGAYGIVCSAVHVPSQRKVAIKRITPFDHTMFCLRTLREIKLLRHFHHENIISILDILRPSSLSEFKEVYLVQELMETDLHRVIRTQQLSDDHCQYFIYQTLRALKALHSADVLHRDLKPSNLLLNANCDLKLCDFGLARSARPPPNVANDSSTFMTEYVATRWYRAPEVMLTFKEYTRAIDIWSVGCVLAEMLSGKPLFPGRDYHHQLSIILDVLGTPSLDDFYAITSQRSREYIRALPFRKKKPFSTLFPNANPLAIDLMEKCLTFSPKRRIEVEDALKHPYLEAYHDPQDEPTAEPLDPSFFDFDNGDPLSKEQLKVMIYEEIGVVGAGSMGKGMAMLFAENGLDVSLYDANPDNIDDLPSVLQRGLAPDLHRRVAGYKDLTEFMHSLGGADADKLLVFSIPHGSAADKVIEQIRGFLTAGDVILDGGNEYYENAKRRQDALRPHGISYLSMGVSGGYQSARRGPSISPSGDRAAVERVLPLLKKFAAKDPKTGKPCVANLGPGPCGHYVKMVHNGIEQGMLGIVNETWEILYKCLHIDLDTISSVYKKWEDEGELKRNFLFGIGADICRRHKEDGQPGHIVNEVQDKVVQDADNSEGTGFWTVMEAARRHVSAPTISSAHFFRIASADRAQRMEVVEALGQATGAARKQQVDEKFKEEFIEDLRLAAYCACLASFAQGMNLIARASSDEGWGVNLAECIQIWREGCIIRSEYIADLLQAAYEKEAGVMNTLTLQPVADEIKRTIPHLLKVVKYGLEWNAHIPTLSASLEYFKYCGGKHLPSQFMEAELDYFGAHNYDLKSEGDGEVKKGEHHYEWKPA*
>594182
MAENSGEKASETQQQPPAAEPSRKSSEGDPGTGAKSSSPIPSPGSDNGRRGRSRTRTHAARRSEDLTNRKGYHALQSSFGKVFHVEKRWKLIRELGSGAYGFVISAADEISGEPVAIKMVTRALEKVALAKRVLREITLLRHFAHENITGLIDVDCTPDLSEIYIFMEPMEADLHQIIKSGQPLTNEHVQYFVYQVFRGMKYIHSASVVHRDLKPGNLLVNADCELKICDFGLSRGFNSAPDDNPTMMTEYVATRWYRAPEIMLVYKAYNTPIDVWAIGCIMAELLTGKPLFKGKDYVDQLNKILDVLGTPDDAVVSRIASPKAQAYMRSLPLKRKVPFEKLIPTADPQAVDLLEKLLKFDPAERITVVDALEHPWLSAYHDVSDEPECPTKFERWREIEELETLPQFRDAIWNEIQDYRKEVRSIYFDVDEPADRSPSIRRPREVRSPPPIEEGESPTAVEPPTEPSGRLSPTEIKRMHIHDLTSPETSTVTALPDSSTATATATTSTLSTTEGSTQPERSAERRSQIADPVYSYVRRSSFMQPSRTSSTYSQFRNRHSVAYPPEHRNSLERAAGVGAGTEAGGESTIAFPTQEYVVPARSRTASMFGDGTATRRLLRTLSTVSIYESGEGLAGGLADIAPIGKYIVERDEGLPSEMPQELESPPQAQPQSQTHSSPKSQQSHSGKSSKDKARFHIHE*
>1397463
MSSRKQKPLPPFHVGDDYKILHGLGEGAYGTVVAALHKPTNREVAIKKVLPFEHTLFCLRTLRELKLLKFFSEMCVNENVCVPSLSCQGPPFNVSYVTLQIISILDIVKPPSYDDFKEIYFIQELMQTDLHRVIRTQQLTDDHCQYFVYQTLRALKTMHSADIVHRDLKPANLLLNANCDLKVCDFGLARSTRSTTPGGKEAGLMTEYVATRWYRAPEIMLSFKMYTKAIDIWAVGCILAELLNGRPLFPGRDYGHQLDLILDVIGTPTLEEFYGITSRRSRDYIRALPIRKRRPFTALFPKASPEAIDFLQKTLTFDPKKRLTVDQALEHPYLAAYARREQHDPEDEPAVSSLDPEYFEFDYKELNKEELKQLLYDEVMSFNSVI*
>1545705
MSFVKLSIFGTSFEVTTRYVDLQPVGMGAFGLVCSAKDQLTGSSVAIKKIMKPFSTPVLSKRTYRELKLLKHIQHENIISLSDVFISPLEDIYFVTELLGTDLHRLLTSRPLEKQFIQYFLYQILRGLKYVHSAGVVHRDLKPSNILINENCDLKICDFGLARIQDPQMTGYVSTRYYRAPEIMLTWQKYDVAVDIWSAGCIFAEMLEGKPLFPGKDHVHQFSIITELLGTPPEDVIQTIASENTLRFVQSLPKRERVPFSEKLHCNDPVAIDLLEKMLVFDPRKRITATESLAHEYVAPYHDPTDEPEAAEKF
>15276
MLRYPAFVPGFSRTSAWTTTTENACTSTMSFVKLSIFGTSFEVTTRYVDLQPVGMGAFGLVCSAKDQLTGSSVAIKKIMKPFSTPVLSKRTYRELKLLKHIQHENIISLSDVFISPLEDIYFVTELLGTDLHRLLTSRPLEKQFIQYFLYQILRGLKYVHSAGVVHRDLKPSNILINENCDLKICDFGLARIQDPQMTGYVSTRYYRAPEIMLTWQKYDVAVDIWSAGCIFAEMLEGKPLFPGKDHVHQFSIITELLGTPPEDVIQTIASENTLRFVQSLPKRERVPFSEKLHCNDPVAIDLLEKMLVFDPRKRITATESLAHEYVAPYHDPTDEPEAAEKF
>96623
MASSGSSAVHVPSQRKVAIKRITPFDHTMFCLRTLREIKLLRHFHHENIISILDILRPSSLSEFKEVYLVQELMETDLHRVIRTQQLSDDHCQYFIYQTLRALKALHSADVLHRDLKPSNLLLNANCDLKLCDFGLARSARPPPNVANDSSTFMTEYVATRWYRAPEVMLTFKEYTRAIDIWSVGCVLAEMLSGKPLFPGRDYHHQLSIILDVLGTPSLDDFYAITSQRSREYIRALPFRKKKPFSTLFPNANPLAIDLMEKCIPRPSGRAYGRAAGSELL*
>594110
MEPMEADLHQIIKSGQPLTNEHVQYFVYQVFRGMKYIHSASVVHRDLKPGNLLVNADCELKICDFGLSRGFNSAPDDNPTMMTEYVATRWYRAPEIMLVYKAYNTPIDVWAIGCIMAELLTGKPLFKGKDYVDQLNKILDVLGTPDDAVVSRIASPKAQAYMRSLPLKRKVPFEKLIPTADPQGSSRPTSALIIMLMFIYSCGSS*
>1588194
MPDHSQTQAQPAQAAAATKSKHSHAASQAQPAPRKVRFNVGTQYQVLDVVGEGAYGIVCSAIHRPSGRKVAIKKIAPFDHSMFCLRTLRELKLLKFLSEAGVSENIISILDIIKPPSIEQFKEVYLIQELMETDMHRVIRTQDLSDDHAQYFIYQTLRALKALHSADVIHRDLKPSNLLLNANCDLKVCDFGLARSVRTAEPSGTETGFMTEYVATRWYRAPEIMLTFKQYTKAIDIWSVGCILAEMLSGKPLFPGRDYHHQLTLILDVLGTPTLDEFYAITTRRSRDYIRALPFRKRKPFAQLFPNANPLAIDFLTRTLTFDPKKRITVEDALAHPYLEAYHDPDDEPCAPPLDPEFFEFDLHKDDISREQLKELLYEEIMSFRPPPMS*
