# Supplementary material for: Genome-Wide Identification of Mitogen-Activated Protein Kinase Gene Family across Fungal Lineage Shows Presence of Novel and Diverse Activation Loop Motifs
Source: PLoS One. 2016 Feb 26;11(2):e0149861. doi: 10.1371/journal.pone.0149861 (PMC4769017; doi:10.1371/journal.pone.0149861)
Supplement: S1 Appendix — (ZIP) [file pone.0149861.s001.zip › No. of Identified MAPKs/Ramaria rubella (R. acris) UT-36052-T.txt]

>1446322
MIQKPICMAEPGQPCVQFPGRSFPSNLREYYARREAKRRGAENSREAETNVPERSGNCGGASDQWESVIDGILASTPCWLRKFRMQRHSFTAINSTFVVDSEYLFVKELGQGAYGCVVAAKHRKSGEGCAIKKITNINTKRILMKRCLREISLLVHFRGHKNVIEVVFLLVVDLPVCKITCLYDMDIVFQPNGNFDEVYLYEELMEADLHAIIRSGQPLSDAHFQSFLYQTLCGLKICDFGLARGYAPGPGGGTASANQKAAGNQGFMTEYVATRWYRAPEIMLSFANYTTAIDVWSVGCILAELLGGRPIFKGRDYVDQLNQILHYLGTPSEDTLRRVGSPRAQDYIRSLPIKPRIPFSTLYPHANPLAIDLLSQMLAFDPAKRISCEQALNHPYFAVWHEPSDEPVCDVPFDFGFEEEESIEGMKKLIVEQVNSFRALVRSQARAAGQARRQESLPIPTRDDIISSPVTEHAPVNGATSGYTASGDLARASSPIIDDPSEELERELAGTHLGQHV*
>1196002
MDIVFQPNGNFDEVYLYEELMEADLHAIIRSGQPLSDAHFQSFLYQTLCGLKYIHSANVLHRDLKPGNLLVNADCELKICDFGLARGYAPGPGGGTASANQKAAGNQGFMTEYVATRWYRAPEIMLSFANYTTAIDVWSVGCILAELLGGRPIFKGRDYVDQLNQILHYLGTPKCRPCSNLLLYSQAQDYIRSLPIKPRIPFSTLYPHANPLAIDLLSQMLAFDPAKRISCEQALNHPYFAVWHEPSDEPVCDVPFDFGFEEEESIEGMKKLIVEQVNSFRALVRSQARAAGQARRQESLPIPTRDDIISSPVTEHAPVNGATSGYTASGDLARASSPIIDDPSEELERELAGTHLGQHV*
>1195972
MSHVSVTVINSRSQRLHTYPRQEELMEADLHAIIRSGQPLSDAHFQSFLYQTLCGLKYIHSANVLHRDLKPGNLLVNADCELKICDFGLARGYAPGPGGGTASANQKAAGNQGFMTEYVATRWYRAPEIMLSFANYTTAIDVWSVGCILAELLGGRPIFKGRDYVDQLNQILHYLGTPKCRPCSNLLLYSQAQDYIRSLPIKPRIPFSTLYPHANPLAIDLLSQMLAFDPAKRISCEQALNHPYFAVWHEPSDEPVCDVPFDFGFEEEESIEGMKKLIVEQVNSFRALVRSQARAAGQARRQESLPIPTRDDIISSPVTEHAPVNGATSGYTASGDLARASSPIIDDPSEELERELAGTHLGQHV*
>1336823
MVAGPSHSPNTLATGQTTASDDSSSTKASTNSWDNRRGRQMTRETSNPLSAENLRQRGYHTLRSSFKPFHVENRWRLVRELGQGAYGMVVSAEDKISGETVAIKMVTPVLDKLQLAKRALREITLLRHFSTRGHENITGLIDLDAIHPEFTEIYIFMEPMEADLHQILRSEQCLTNEHIQYFLYQILRGMKYIHTASVIHRDLKPGNLLVNADCELKVCDFGLANTYEGNISSHLLGLSCLPATRWYRAPEIMLSFSTYTTAISRSIGCILAELILGKPLFKGKKLVSFNYLDQLNRILDVLGSPDETIFDRISAPKAKAYMRSLPIRKAQPFCKVFPKADPQALDLLSKMITWDPEHRLSVIEALEHPYVSNYHDPDDEPSCPTKFDRYKDHESLTTLEEFRIAIWNEIQDFRHEVRSLHTGSLTPSPVKEAWNEEPHGNLELEALSPTTEFSENIETHNVDSIPPLTEEFEKIPSSEAKQIPSSDTKQQSSNANEEIIIDDLASPRRRDPSTLVATTDPIASYRRRSSILQGGVSPHHSWGASQVQHQIFPSFSQSESAGEGSYIVPARSRAASMMGGQTQLLRTLSTFSIHEKVDTELGNLFSGQQSAADAPPSSMPREFANTDKENTEL*
>1539717
MDDRLSGFNVGDNYQIIDIIGQSVHPLTLRIWVLSQRNTRGRSVRDSMRKVAIKRITPFDHSMFALRTLREIKLLRHFNHENIISILDILRPHSMESFKEVYLIQELMETDMHRVIRTQELSDDHCQYFIYQTLRALKALHSANVLHRDLKPSNLLLNANCDLKLCDFGLARSSLPAANGDDGSSTFMTEYVATRWYRAPEVMLTFKEYTRAIDIWSVGCVLAEMLSGKPLFPGRDYHHQLSIILDILGTPSLDDFYAITSQRSREYIRALPFRKKKSFSTLFPGANPQAIDLMEKCLTFSPKRRIDVHEALAHPYLAPYHDPMDEPTAAPLDPSFFDFDNGIQLDKEQLKVLVYNEVTRPFPPRPIPPQQPQPS*
>1194920
MSHVSVTVINSRSQRLHTYPRQEELMEADLHAIIRSGQPLSDAHFQSFLYQTLCGLKYIHSANVLHRDLKPGNLLVNADCELKICDFGLARGYAPGPGGGTASANQKAAGNQGFMTEYVATRWYRAPEIMLSFANYTTAIDVWSVGCILAELLGGRPIFKGRDYVDQLNQILHYLGTPSEDTLRRVGSPRVNFIFQSAVRVLTFYFILRPRIIFALYQLSRASPFPLYTRMQIHLPSTYFPKCLHSIPPNEFLASKRSITHILLFGMNRQTSPCATSPSTSDSKKKNQLKA*
>913918
MFCLRTLRELKLLKFLSEAGIISIIDIIKPPSIEAFKEVYLIQELMETDMHRVIRTQDLSDDHAQYFIYQTLRALKALHSADVIHRDLKPSNLLLNANCDLKVCDFGLARSVKTAEPSGTETGFMTEYVATRWYRAPEIMLTFKQYTKAIDVWSVGCILAEMLSGKPLFPGRDYHHQLTLILDVLGTPTLDEFYAITTRRSRDYIRALPFRKRRPFAQLFPNASALAVDFLTKTLTFDPKKRISVEMALCHPYLEAYHDPDDEPVAPPLDPEFFEFDRTHLSSHTQPAN*
>1491990
MASDRFLLDSSLDVRYFAPELLAKRSVDITSASDVYTFAMICLHILTGASPFLDIPEEKLINLIRSGKVPQRPQTDMSHHKRRSAEDVKARSSEDGADSDHEASLKQLPLSVKDLSRDIVKLQDHSVTSGGFCDVYLGEGVISGKLERVAMKMLRFFSSEQKVKKAFHKEVELWVRVRHPFVLPFYGVSEEYGRFFMISPWAEHGNALQYLQTYPTANHSGDALLADFGLARLVDTVAAITATSTTVGGTARFMAPELLLPNTASGECESGSAAPRTSQSDAARVETLCMTIYVYYQQIFTEERPFSRLALEPQVILAIVQGEKPSPRPPGHEAFLRGFDEDLWALANQCWAFEPGDRPKMKSNEGVSTFDYLHAILHRRERDYWNSKWWFNRISHPLLSQLYRSTSPQKFVDEVETAERIQSVDMQERLKKQQMEEMRKVAIKRITPFDHSMFALRTLREIKLLRHFNHENIISILDILRPHSMESFKEVYLIQVSTMPPSSTYCLQISMVQELMETDMHRVIRTQELSDDHCQYFIYQTLRALKALHSANVLHRDLKPSNLLLNANCDLKLCDFGLARSSLPAANGDDGSSTFMTEYVATRWYRAPEVMLTFKEYTRAIDIWSVGCVLAEMLSGKPLFPGRDYHHQLSIILDILGTPSLDDFYAITSQRSREYIRALPFRKKKSFSTLFPGANPQAIDLMEKCLTFSPKRRIDVHEALAHPYLAPYHDPMDEPTAAPLDPSFFDFDNGIQLDKEQLKVDNIDGKLDPDVRDRFVTTWFSVHDDMRWFFLREFAIILRSSKPQTNAHLPENLLSILERLTTMPTDVSELNEFWIPSFARAPPKAFLPPQEETEDAEAEDDWRTFFDTPDAPDTSADQFVKGQSQRVYRLSTHQNPFDAKEPSPYITNALSSSLWELLSHRNHYHAPVATLARIFSDAFTKPNYAMEDFLDHTYGTAKRKIKKDPPLAFELKKNPFPSAQAAQRTDDVANVETDVVSELWLF*
>1443964
MPTAGLRAIAVATRGILVGWDLYWATAGEDEVRWARGEVVYHGNDSGWWRDTGLGARPLERVGGTPSWAVACQDLPGPAGTRRDTQGHAGTLTGCGRETRAIDRTAYSTFIFLSMPDTQAAPAAAPAAAPAAPPPAAPPPAAAKPKHGHAASQAAPAPRKVRFNVGTQYQVLDVVGEGAYGIVCSALHRPTGRKVAIKKIAPFDHSMFCLRTLRELKLLKFLSEAGVSENIISIIDIIKPPSIEAFKEVYLIQELMETDMHRVIRTQDLSDDHAQYFIYQTLRALKALHSADVIHRDLKPSNLLLNANCDLKVCDFGLARSVKTAEPSGTETGFMTEYVATRWYRAPEIMLTFKQYTKAIDVWSVGCILAEMLSGKPLFPGRDYHHQLTLILDVLGTPTLDEFYAITTRRSRDYIRALPFRKRRPFAQLFPNASALAVDFLTKTLTFDPKKRISVEMALCHPYLEAYHDPDDEPVAPPLDPEFFEFDLHKDDISREQLKELLYEEIMSFRPTMGA*
>913771
MSSAKAHTASSALHSTAQPAAKSPSRRSRPSTTPCSVSAPSASSSSSSSSARPVSIISIIDIIKPPSIEAFKEVYLIQELMETDMHRVIRTQDLSDDHAQYFIYQTLRALKALHSADVIHRDLKPSNLLLNANCDLKVCDFGLARSVKTAEPSGTETGFMTEYVATRWYRAPEIMLTFKQYTKAIDVWSVGCILAEMLSGKPLFPGRDYHHQLTLILDVLGTPTLDEFYAITTRRSRDYIRALPFRKRRPFAQLFPNASALAVDFLTKTLTFDPKKRISVEMALCHPYLEAYHDPDDEPVAPPLDPEFFEFDLHKDDISREQLKELLYEEIMSFRPTMGA*
>914084
METDMHRVIRTQDLSDDHAQYFIYQTLRALKALHSADVIHRDLKPSNLLLNANCDLKVCDFGLARSVKTAEPSGTETGFMTEYVATRWYRAPEIMLTFKQYTKAIDVWSVGCILAEMLSGKPLFPGRDYHHQLTLILDVLGTPTLDEFYAITTRRSRDYIRALPFRKRRPFAQLFPNASALAVDFLTKTLTFDPKKRISVEMALCHPYLEAYHDPDDEPVAPPLDPEFFEFDRTHLSSHTQPAN*
