# Supplementary material for: Genome-Wide Identification of Mitogen-Activated Protein Kinase Gene Family across Fungal Lineage Shows Presence of Novel and Diverse Activation Loop Motifs
Source: PLoS One. 2016 Feb 26;11(2):e0149861. doi: 10.1371/journal.pone.0149861 (PMC4769017; doi:10.1371/journal.pone.0149861)
Supplement: S1 Appendix — (ZIP) [file pone.0149861.s001.zip › No. of Identified MAPKs/Rhizopus microsporus var. microsporus.txt]

>115223
MTNYQAFPVLNQQFIVDKKYQFIREMGQGAYGVVCAAKDTSTGEQVAIKKVCRIFEKTILAKRALREVKLLKFFNGHENITSVLDMDIVNLQDFNEIYLVQELMEADLHQIIRSGQPLTDAHFQYFVYQICRGLKYIHSANVLHRDLKPGNLLVNADCELKICDFGLARGYSDNPDYNAGFMTEYVATRWYRAPEIMLSFQSYTKAIDMWSVGCIFAEMLGGRPLFKGRDYVDQLNQILGILGTPDEETLRRVGSERAQVYIRSLPRMPRIPFENLYPRANPLAIDLLNKLLEFDPSKRITVEEALAHPYLSAYHDEDDEPVHTQTFDFSFEVVDSIEEMSRMIAQEVMTYKASKQQSLQPTANTGANLRRRESMSAQDRETLAAAQARATQEADNTDSGIAGVAETAVHHRPIRDMEVDELERELSGMV*
>287090
MSRREEIAARLKHFNGGDQYDVVDIVGEGAYGVVCSAVHKPTGQMVAIKRILPFDHAMFCLRTLREIKLLKYFNHENIISILDIMKPKSIEDFTEVYLIQELMETDMHRVIRTQDLSDDHCQYFTYQTLRALKAMHSANVLHRDLKPSNLLLNANCDLKICDLGLARSSNSADENSGFMTEYVATRWYRAPEIMLTFKEYTKAIDVWSVGCILAEMLSGKPLFPGRDYHHQLTLILDVLGTPTMDDFYGIKSRRARDYIRSLPFKKRIPFSRLLPNANPLAVDLLEKLLTFNPEKRITVEEALKHPYLEPYHDPDDEPDAPPIPDSFFDFDRYKEQLTKEQLKRKLP*
>238118
MKYHSLPCYGQSFEVYEKYAFEREIGKGAYGIVCAAVNTKTGVSCAIKKINKLFERPILTKRALREVKLLEHFNGHKNIIGLYDIDIVDYNNFNEIYLYQELMEADLHQIIQSRQPLTDEHFQSFIYQACCGLKYIHSANVLHRDLKPSNLLVNTRCELKICDFGLARGYIDPSSGQTDAGFMTEYVATRWYRAPEIMLGFKSYTKAIDMWSVGCVFAELLGGKPLFKGRHFVDQLNQILYVLGTPDDATLSRVGSERAQIYIKSLEKFQKIPLSQLYPNASPTALDLLEKLLTFDPSSRITVEEALEHPYFELFHDPNDEPSHSTLFDFSFESLDTIEDMKETIIEEVKHFKARKHSLKIDMKGLRRQHSITTPTKANGSDCTFGYANELIASPVEVDPHLERDLSGLS*
>143069
MKNMLLKEKSERVHTAYAAVNTKTGVSCAIKKINKLFERPILTKRALREVKLLEHFNGHKNIIGLYDIDIVDYNNFNEIYLYQELMEADLHQIIQSRQPLTDEHFQSFIYQACCGLKYIHSANVLHRDLKPSNLLVNTRCELKICDFGLARGYIDPSSGQTDAGFMTEYVATRWYRAPEIMLGFKSYTKAIDMWSVGCVFAELLGGKPLFKGRHFVDQLNQILYVLGTPDDATLSRVGSERAQIYIKSLEKFQKIPLSQLYPNASPTALDLLEKLLTFDPSSRITVEEALEHPYFELFHDPNDEPSHSTLFDFSFESLDTIEDMKETIIEEVKHFKARKHSLKIDMKGLRRQHSITTPTKANGSDCTFGYANELIASPVEVDPHLERDLSGLS*
>307550
MSRVFLNTNYVKFHRTWFQIFVFFLFLFLFVCLSFFFILKMAEFVKLSIFGTVFEVTTRYVDLQPVGMGAFGLVCSAKDQLTGMNVAIKKIMKPFSAPVLAKRTYRELKLLKALRHENIISLSDIFISPLEDIYFVTELLGTDLHRLLQSRPLEKQFIQYFLYQILRGLKYVHSAGVIHRDLKPSNILINENCDLKICDFGLARIQDPQMTGYVSTRYYRAPEIMLTWQKYDVAVDIWSAGCIFAEMLEGKPLFPGKDHVHQFTIITELLGTPPDDVIATICSENTLRFVKNLPKRDPVPFSQRFVGQDPQAIDLLEKMLTFDPAKRITAEEALSHPYLAPYHDPTDEPVSPEKFDWSFNEADLPIDTWKVMMYSEILDFHNVDNIDGTQFLGTPLTGPTMENPDGNIDTSTFQQPSQQ*
>57923
MINPNDFYTVTIDSSNNETFTIHKQYKIIRKVGAGSYGSVCSALNVNTNEVVAIKKCRHIFDKKLITKRCLREMKLLQHFNGHPRIIDLKSMDIVDPERFNEVYLIQSCCDTTMADIIHSKLQLEPVHYQWFMYQLFSGLKYIHSANVLHRDLKPANILVNENCDLRICDFGMARGIAKPSAKVELQNMTHYVVTRWYRAPEIMLSRNSYDKAIDLWSVGCIFAELLGRKVLFKGTDYVDQLHKIVGTLGLPKDTTFWDSSSSVTEYIRSLRDVNGNPPPEEPIDFSLLFPNCPPEGIDLLKQLLMLNPSKRITASEALKHPFVASVRDKSEEIECEKLFDFESFEMIESEHVLRQCIIEEVLKSKGMSDDDVSRLAINHSAGHQSHRRYTGSSISTPSSASIAEANLNAIHAAQHGKEITIQNTAQDCHQFIIGETFVREPEDMDEDDIKQLDSDESIGVGKRRTLIGPSNADYSALERQLSRDW*
>57928
MKLLQHFNGHPRIIDLKSMDIVDPERFNEVYLIQSCCDTTMADIIHSKLQLEPVHYQWFMYQLFSGLKYIHSANVLHRDLKPANILVNENCDLRICDFGMARGIAKPSAKVELQNMTHYVVTRWYRAPEIMLSRNSYDKAIDLWSVGCIFAELLGRKVLFKGTDYVDQLHKIVGTLGLPKDTTFWDSSSSVTEYIRSLRDVNGNPPPEEPIDFSLLFPNCPPEGIDLLKQLLMLNPSKRITASEALKHPFVASVRDKSEEIECEKLFDFESFEMIESEHVLRQCIIEEVLKSKGMSDDDVSRLAINHSAGHQSHRRYTGSSISTPSSASIAEANLNAIHAAQHGKEITIQNTAQDCHQFIIGETFVREPEDMDEDDIKQLDSDESIGVGKRRTLIGPSNADYSALERQLSRDW*
>107905
MKPKSIEDFTEVYLIQELMETDMHRVIRTQDLSDDHCQYFTYQTLRALKAMHSANVLHRDLKPSNLLLNANCDLKICDLGLARSSNSADENSGFMTEYVATRWYRAPEIMLTFKEYTKAIDVWSVGCILAEMLSGKPLFPGRDYHHQLTLILDVLGTPTMDDFYGIKSRRVSEYMNSVGMVCDSSYWHLG
