# Supplementary material for: Genome-Wide Identification of Mitogen-Activated Protein Kinase Gene Family across Fungal Lineage Shows Presence of Novel and Diverse Activation Loop Motifs
Source: PLoS One. 2016 Feb 26;11(2):e0149861. doi: 10.1371/journal.pone.0149861 (PMC4769017; doi:10.1371/journal.pone.0149861)
Supplement: S1 Appendix — (ZIP) [file pone.0149861.s001.zip › No. of Identified MAPKs/Schizophyllum commune Tattone D.txt]

>2750129
MAVRAATNTNLRRVSPRARHVPGRIDRRAYRVTPTCHSPPSPPRPPPILCFLLALLASRDPSRTLRALDSEPEEAAEHVHEDDMQRHTFTALNSTFVVDSEYQFVKELGQGAYGCVVAARHRRTGEGCAIKKITNINTKRILTKRCLREIRLLHHFRGHKNITCLYDMDIVFQPNGNFDEVYLYEELMEADLHAIIRSGQPLTDAHFQSFLYQTLCGLKYIHSANVLHRDLKPGNLLVNADCELKICDFGLARGYSSGTGSASNNQGFMTEYVATRWYRAPEVMLSFANYTTAIDVWSIGCILAELLGGKPIFKGRDYVDQLNQILHYLGTPSEDTLRRVGSPRAQDYIRSLPIKPRVPFATLFPHANPLAIDLLSKMLCFDPAKRISCEQALNHPYFQVWHDPADEPICEAKFDFGFEEEDSIEGMKKLIIEEVKQFRAEVRAQARAAGQIQRSGSDSNLGIPSRDEIMNSPVAENYNGQEVPRSQSPVMEDPSAALEHASRFGQNYLAKFGWDASKGLGAQGEGRTSAIKVSQKLDMMGIGAAHTKDPNGIAWKQSKDYENLLARLNAAAAGETYAPATGVVAEGGFVKPTEEGENANAAEVKENAGEAKEKTKEELKREKKEKKRKRKEQEGEDVEKKSKKRKKDQSEGNTPTPVAEESSDDEPLPAPAPRPVLRRAHRSRHIAFKSMATKDATAVAEILGVAPTPSSLSSSASPMGTLTPTSDEPATMEKLTRSTKSVADYFKERLAAKAAAKSGSSTPVPPSGSESAVEESTSREESDAPRGGLGSSRSRNEEEDAPRSGLGSRSGLGSGSGIGFGGGLGFSGSRPRDDDDSAPRGGLGSFARMFQMPSTAPTTETGKGMAMFAALSSSKVLSGEAAPAEEVPVTETEKERRKREKKEKKRKAEETQENEEKAAKKEKAAEKEKRRKSEAEDEVAPRDVGEELGPKEKKKKDKKGKAKQGDADEVTAEAVDDGRKESKKRKRDKQIDDSTPSVAPTPSNDSETMPSEDAKTKEERKAEKRRRKEEKRRKEA*
>2702932
MQRHTFTALNSTFVVDSEYQFVKELGQGAYGCVVAARHRRTGEGCAIKKITNINTKRILTKRCLREIRLLHHFRGHKNITCLYDMDIVFQPNGNFDEVYLYEELMEADLHAIIRSGQPLTDAHFQSFLYQTLCGLKYIHSANVLHRDLKPGNLLVNADCELKICDFGLARGYSSGTGSASNNQGFMTEYVATRWYRAPEVMLSFANYTTAIDVWSIGCILAELLGGKPIFKGRDYVDQLNQILHYLGTPSEDTLRRVGSPRAQDYIRSLPIKPRVPFATLFPHANPLAIDLLSKMLCFDPAKRISCEQALNHPYFQVWHDPADEPICEAKFDFGFEEEDSIEGMKKLIIEEVKQFRAEVRAQARAAGQIQRSGSDSNLGIPSRDEIMNSPVAENYNGQEVPRSQSPVMEDPSAALEHASRFGQNYLAKFGWDASKGLGAQGEGRTSAIKVSQKLDMMGIGAAHTKDPNGIAWKQSKDYENLLARLNAAAAGETYAPATGVVAEGGFVKPTEEGENANAAEVKENAGEAKEKTKEELKREKKEKKRKRKEQEGEDVEKKSKKRKKDQSEGNTPTPVAEESSDDEPLPAPAPRPVLRRAHRSRHIAFKSMATKDATAVAEILGVAPTPSSLSSSASPMGTLTPTSDEPATMEKLTRSTKSVADYFKERLAAKAAAKSGSSTPVPPSGSESAVEESTSREESDAPRGGLGSSRSRNEEEDAPRSGLGSRSGLGSGSGIGFGGGLGFSGSRPRDDDDSAPRGGLGSFARMFQMPSTAPTTETGKGMAMFAALSSSKVLSGEAAPAEEVPVTETEKERRKREKKEKKRKAEETQENEEKAAKKEKAAEKEKRRKSEAEDEVAPRDVGEELGPKEKKKKDKKGKAKQGDADEVTAEAVDDGRKESKKRKRDKQIDDSTPSVAPTPSNDSETMPSEDAKTKEERKAEKRRRKEEKRRKEA*
>2481011
MQRHTFTALNSTFVVDSEYQFVKELGQGAYGCVVAARHRRTGEGCAIKKITNINTKRILTKRCLREIRLLHHFRGHKNITCLYDMDIVFQPNGNFDEVYLYEELMEADLHAIIRSGQPLTDAHFQSFLYQTLCGLKYIHSANVLHRDLKPGNLLVNADCELKICDFGLARGYSSGTGSASNNQGFMTEYVATRWYRAPEVMLSFANYTTAIDVWSIGCILAELLGGKPIFKGRDYVDQLNQILHYLGTPSEDTLRRVGSPRAQDYIRSLPIKPRVPFATLFPHANPLAIDLLSKMLCFDPAKRISCEQALNHPYFQVWHDPADEPICEAKFDFGFEEEDSIEGMKKLIIEEVKQFRAEVRAQARAAGQIQRSGSDSNLGIPSRDEIMNSPVAENYNGQEVPRSQSPVMEDPSAALERELAGK
>2600947
MSVPLPDSVLPIKCLIVGASFEGLIAAYLLHRDGHQVTVIDKGSEDRRVFERGIRSPPNVARLLNRLPNIHSEVKQLTAPGIEFTEGRSLNIIGKTEFFGSIMRDLGSNFYLASHVHIMRYLRRLCREEKVDLRYHQEVVRLSSTASGKPVLHLKSGRTIEGDLVIGADGTNGISRSFIPVHPPQQPKEASEDEDSDSDSDDSQEEDPVDKLNKLGVRSIVGATFAIRPTDMRKNPRVAQLLESDSIKVWMESNTAGVSCLVHEKDAYIFTLGKVYQEDYVETGMDVREELKEELAIYHPAIQEMLDMAYEYRKEIQRMPESMTIVDKTKKVALLGNAAFLSPKRSALPTLLDGFQKIRTFRNFQTLDSEVSGTRLLSLPPGPYRTGRDQALGLPLDQEGDEAAEIWAKTLMQFDYDAIDAADEWWLQWGQFLSTSIAGSSGSARASLVPGRRLREKAPTDQRLVFIILLYLLIIGFAFFLRPYLARQDSVWILVSIPLSMIAGCVMSIFHVKFFGTPQTVVWELVWLAGFLPFALIVAFVIYTGTTGDVAPAVISVLYAAEIVVFIACSIHLLYALSLLLSATLTSFAFDRDIWTRDLDASPSPFPAGFLLRYYTPCLRRSATNPTTEIEYAIRGYPMPTPHTEETEVKIAPSAPDSPTISSASPSGLVSQASQASSQASERKLSGHRPTGSRASLASTLIQVPDEFQKRTSIQVSFQNYILARTLRPVEVSILPDAPDGPSSPQARYATAQLKPCLDAVCRSSPELLQDKSRDFSVYLLDPLESSFVATKQGLGFDRGVAVGLGLLSTANEIADTPVTGTVVRLPTNQEAVEIILSFTETRASRRNPSPLPPPAPVSQAPTPTEPAPPPAPAKTHATRNSLTLTRAVSLPASSSSAASSSAQPSKAPPNWSLVNPSKAKKKPPQKLKEPQTVSYTNEPYAHAPRADYIFANTQTYIGPKTKKGRPTQPPSNGSQMWVVGPSASTPSTTTSTTTSAASTPASAPGPSPAHAPSPLPAPSPIPAPSPSPAAAPIAAMSPPTIPTGENLSQEAKHNLLDVLALIMACSGDATQQAALLASLSTIDSSSPEQTAVVLEQIKAVLLRGRSAGPQALGQAGQAGASLMSQPPPAQTSQSGTVVLDKENCNPSPSRRTGKEVAASTSSTPAGVQNSAPAQSRSGLQNSTSKSNAAPVVVPPAAPAPNEAAASSHAASSSRKRTFDQFAAGMSARVGRSKEQRRQSGSRDQRRQSGSGENRLQSGSGENRVPATSPVRGPARQSVPFGRAHSSNDASSQRTASTSHRSPSASHRQAGASHRVVSASSPVRPPNRRPYTVPSWARTDTATQPRLSEEALRAQREADAKRREVRLARKRERRVARQGADGDDDSYSESGGDFSSNAGKGSMVGRSAKASASTINNANAKSKPVRPIAALPLFPSSSSFPISSSADLPPPSTPPRRRAGSLPATPDELGGSLFTPSTPRGLRAPTTPVTPRRHRPSPIKTPRSKSVGADGADEGGGEWDDDDDFLSKELSESPSAGRSSDMRRFDSSDARRFNSGYVPPSSPLPPSSPPRSSPLDHPMELEMEDGDETILSPEPLVGTPDTADGLGGRNGADGHPDGLELSSDEAFDMLQLFSDSDGMLGSEGLNDAPGIDMSMFENGLADMDFTEFWQSMGPLLNNSGSLGEGGDGMQGGGGLQEGAGLQQQDMQHGTWDGTTFGTGQQAESAMQDGKVFYRKQQLYMIPDKLPNLADYIVAGCRYGGPLALMRDNTKMIALGRAAPTFQKAEIRIYSASGDGLLLFTWNQGRIIRFGWTHDERLVVLNEEGVYRIYDLQGEYEQYSLGSEAGELGVIDAQIMESGLVALTGSLSLLEVKGWTGSRPVTLANPGLIEPPSAWAVIPPDYTSSRHVEVLLSVDSTIYTVDNLECIDQRLSRGPFTQIAPSPKGQNLALLTYTGTLLVVSSDFQRSFTEFDTTNVPGAEGNVRQVAWCGDDAILVTWESLVVLVGPFGDTLQLTLPRFFYPGSTFVVTEPDGIRVVGPDVCDFIQKVPAPSLSVFRPGSTSPAAILYDAWESFSHRSSKAHESIKNIRPDLAAAVDECIAAAGQEWEPYWQRRLLNAAKLGRGFLDLYDPTDFVRMGCTLKVLNAANNYMHCHFRYTHTSPSHLIARLTSRNMHLLALRISSFLDLKPDTVLRHWASAKIARSRSSSTGDEGGGAGGRDADDEVCRTIVEKFEALGGAEVSYADIAKRAWEVGRAGLATKLLDHEPRASDQVPLLLTMKEDRLALEKAVDSGDTDLVYQVLLHLHKRLPLGTFFRLIEDGGPKLALASRLLQVYAREQDKEMLRDFYYSDDRRVESAVLSLEEAATMQDPESKITAVKAAQKFFSEDKDRAFEAKMMDESVRLMTLQQQLEKETDGRVTFFGLTVNETIRACLTNGLSKRADKIKSDFKVPDKRFWYTKLYALTSVRDWEALDTFAKSKRSPIGYEPFVRHLIEKGHPTQAVPYVARCDSPKRADLYVECGEWRMAGQACKERGDKAKLDRDPSRTLRALDSEPEEAAEHVHEDDMQRHTFTALNSTFVVDSEYQFVKELGQGAYGCVVAARHRRTGEGCAIKKITNINTKRILTKRCLREIRLLHHFRGHKNVRGPPTVRSMTADPPQITCLYDMDIVFQPNGNFDEVYLYEELMEADLHAIIRSGQPLTDAHFQSFLYQTLCGLKYIHSANVLHRDLKPGNLLVNADCELKICDFGLARGYSSGTGSASNNQGFMTEYVATRWYRAPEVMLSFANYTTAIDVWSIGCILAELLGGKPIFKGRDYVDQLNQILHYLGTPSEDTLRRVGSPRAQDYIRSLPIKPRVPFATLFPHANPLAIDLLSKMLCFDPAKRISCEQALNHPYFQVWHDPADEPICEAKFDFGFEEEDSIEGMKKLIIEEVKQFRAEVRAQARAAGQIQRSGSNLGIPSRDEIMNSPVAENYNGQEVPRSQSPVMEDPSAALEQRHGRKQKQRIGHDPRNLSWADDASRFGQNYLAKFGWDASKGLGAQGEGRTSAIKVSQKLDMMGIGAAHTKDPNGIAWKQSKDYENLLARLNAAAAGETYAPATGVVAEGGFVKPTEEGENANAAEVKENAGEAKEKTKEELKREKKEKKRKRKEQEGEDVEKKSKKRKKDQSEGNTPTPVAEESSDDEPLPAPAPRPVLRRAHRSRHIAFKSMATKDATAVAEILGVAPTPSSLSSSASPMGTLTPTSDEPATMEKLTRSTKSVADYFKERLAAKAAAKSGSSTPVPPSGSESAVEESTSREESDAPRGGLGSSRSRNEEEDAPRSGLGSRSGLGSGSGIGFGGGLGFSGSRPRDDDDSAPRGGLGSFARMFQMPSTAPTTETGKGMAMFAALSSSKVLSGEAAPAEEVPVTETEKERRKREKKEKKRKAEETQENEEKAAKKEKAAEKEKRRKSEAEDEVAPRDVGEELGPKEKKKKDKKGKAKQGDADEVTAEAVDDGRKESKKRKRDKQIDDSTPSVAPTPSNDSETMPSEDAKTKEERKAEKRRRKEEKRRKEA*
>2679400
MTDTRNLRILYTINANPQYILARTLRPVEVSILPDAPDGPSSPQARYATAQLKPCLDAVCRSSPELLQDKSRDFSVYLLDPLESSFVATKQGLGFDRGVAVGLGLLSTANEIADTPVTGTVVRLPTNQEAVEIILSFTETRASRRNPSPLPPPAPVSQAPTPTEPAPPPAPAKTHATRNSLTLTRAVSLPASSSSAASSSAQPSKAPPNWSLVNPSKAKKKPPQKLKEPQTVSYTNEPYAHAPRADYIFANTQTYIGPKTKKGRPTQPPSNGSQMWVVGPSASTPSTTTSTTTSAASTPASAPGPSPAHAPSPLPAPSPIPAPSPSPAAAPIAAMSPPTIPTGENLSQEAKHNLLDVLALIMACSGDATQQAALLASLSTIDSSSPEQTAVVLEQIKAVLLRGRSAGPQALGQAGQAGASLMSQPPPAQTSQSGTVVLDKENCNPSPSRRTGKEVAASTSSTPAGVQNSAPAQSRSGLQNSTSKSNAAPVVVPPAAPAPNEAAASSHAASSSRKRTFDQFAAGMSARVGRSKEQRRQSGSRDQRRQSGSGENRLQSGSGENRVPATSPVRGPARQSVPFGRAHSSNDASSQRTASTSHRSPSASHRQAGASHRVVSASSPVRPPNRRPYTVPSWARTDTATQPRLSEEALRAQREADAKRREVRLARKRERRVARQGADGDDDSYSESGGDFSSNAGKGSMVGRSAKASASTINNANAKSKPVRPIAALPLFPSSSSFPISSSADLPPPSTPPRRRAGSLPATPDELGGSLFTPSTPRGLRAPTTPVTPRRHRPSPIKTPRSKSVGADGADEGGGEWDDDDDFLSKELSESPSAGRSSDMRRFDSSDARRFNSGYVPPSSPLPPSSPPRSSPLDHPMELEMEDGDETILSPEPLVGTPDTADGLGGRNGADGHPDGLELSSDEAFDMLQLFSDSDGMLGSEGLNDAPGIDMSMFENGLADMDFTEFWQSMGPLLNNSGSLGEGGDGMQGGGGLQEGAGLQQQDMQHGTWDGTTFGTGQQAESAMQDGKVFYRKQQLYMIPDKLPNLADYIVAGCRYGGPLALMRDNTKMIALGRAAPTFQKAEIRIYSASGDGLLLFTWNQGRIIRFGWTHDERLVVLNEEGVYRIYDLQGEYEQYSLGSEAGELGVIDAQIMESGLVALTGSLSLLEVKGWTGSRPVTLANPGLIEPPSAWAVIPPDYTSSRHVEVLLSVDSTIYTVDNLECIDQRLSRGPFTQIAPSPKGQNLALLTYTGTLLVVSSDFQRSFTEFDTTNVPGAEGNVRQVAWCGDDAILVTWESLVVLVGPFGDTLQFFYPGSTFVVTEPDGIRVVGPDVCDFIQKVPAPSLSVFRPGSTSPAAILYDAWESFSHRSSKAHESIKNIRPDLAAAVDECIAAAGQEWEPYWQRRLLNAAKLGRGFLDLYDPTDFVRMGCTLKVLNAVRFYEIGIPLTYAQYTHTSPSHLIARLTSRNMHLLALRISSFLDLKPDTVLRHWASAKIARSRSSSTGDEGGGAGGRDADDEVCRTIVEKFEALGGAEVSYADIAKRAWEVGRAGLATKLLDHEPRASDQVPLLLTMKEDRLALEKAVDSGDTDLVYQVLLHLHKRLPLGTFFRLIEDGGPKLALASRLLQVYAREQDKEMLRDFYYSDDRRVESAVLSLEEAATMQDPESKITAVKAAQKFFSEDKDRAFEAKMMDESVRLMTLQQQLEKETDGRVTFFGLTVNETIRACLTNGLSKRADKIKSDFKVPDKRFWYTKLYALTSVRDWEALDTFAKSKRSPIGYEPFVRHLIEKGHPTQAVPYVARCDSPKRADLYVECGEWRMAGQACKERGDKAKLDRDPSRTLRALDSEPEEAAEHVHEDDMQRHTFTALNSTFVVDSEYQFVKELGQGAYGCVVAARHRRTGEGCAIKKITNINTKRILTKRCLREIRLLHHFRGHKNVRGPPTVRSMTADPPQITCLYDMDIVFQPNGNFDEVYLYEELMEADLHAIIRSGQPLTDAHFQSFLYQTLCGLKYIHSANVLHRDLKPGNLLVNADCELKICDFGLARGYSSGTGSASNNQGFMTEYVATRWYRAPEVMLSFANYTTAIDVWSIGCILAELLGGKPIFKGRDYVDQLNQILHYLGTPSEDTLRRVGSPRAQDYIRSLPIKPRVPFATLFPHANPLAIDLLSKMLCFDPAKRISCEQALNHPYFQVWHDPADEPICEAKFDFGFEEEDSIEGMKKLIIEEVKQFRAEVRAQARAAGQIQRSGSNLGIPSRDEIMNSPVAENYNGQEVPRSQSPVMEDPSAALEQRHGRKQKQRIGHDPRNLSWADDASRFGQNYLAKFGWDASKGLGAQGEGRTSAIKVSQKLDMMGIGAAHTKDPNGIAWKQSKDYENLLARLNAAAAGETYAPATGVVAEGGFVKPTEEGENANAAEVKENAGEAKEKTKEELKREKKEKKRKRKEQEGEDVEKKSKKRKKDQSEGNTPTPVAEESSDDEPLPAPAPRPVLRRAHRSRHIAFKSMATKDATAVAEILGVAPTPSSLSSSASPMGTLTPTSDEPATMEKLTRSTKSVADYFKERLAAKAAAKSGSSTPVPPSGSESAVEESTSREESDAPRGGLGSSRSRNEEEDAPRSGLGSRSGLGSGSGIGFGGGLGFSGSRPRDDDDSAPRGGLGSFARMFQMPSTAPTTETGKGMAMFAALSSSKVLSGEAAPAEEVPVTETEKERRKREKKEKKRKAEETQENEEKAAKKEKAAEKEKRRKSEAEDEVAPRDVGEELGPKEKKKKDKKGKAKQGDADEVTAEAVDDGRKESKKRKRDKQIDDSTPSVAPTPSNDSETMPSEDAKTKEERKAEKRRRKEEKRRKEA*
>2215386
MTARKEGTQQPTPADTPPQRAGSRGRPKNHGEEDEKGGADMPSGGWPDRGRSRVRRPSNPLSEDNLRRRGYHSLMSSFGKVFHVERRWKLVREMGSGAYGVVISAADEISGETVAIKMVTRVFEKTQLAKRALREITLLRHFAGHENITGLIDVDAITPDFNELYIFMEPMEADLHQIIKSGQTLTNEHVQYFLYQVLRGMKYIHSASVIHRDLKPGNLLVNADCELKICDFGLSRGYDANPDENTSHHLTEYVATRWYRAPEIMLAFRRYNTAIDVWSIGCIFAELLLGKPLFKGKDYVDQLNKILDVLGSPDEFVISRIGSEKAQAYVRSLPYKPRVPFNKVIPSADSQAVDLLTKMLAFDPSDRISVVDSLAHPYLSAYHDVTDEPDCPRVFDRWREVEELETIDDFREALWNEIEDYRREVRGMPRHDPLSGVPLRRSTSRTESSSRSVYEDAEEILVPEVVKEEVAVDETTAPPSPQPAVRTVSEDTESQQTVTTEIVEEPSPLPAPPQTAPQMSEAARIAAMDAATLAPGVVARRRTRSATTDPVVTYARRSSILQPRQSSMYGTQFPAAIEGLPSTSEPAGIAFPSQGYVVPARSRTGSTVGGEPYTRKLLRTLSTVSIHERLPAVALARAQAIQEGKEAAESKSAGKDSGEDKEGKVESEDVADPKARLGRYIVEKSATGADAPPSEMPREFDEVEKQEFE*
>2671102
MDERTTQFVIQSNYQPLDVIGEGAYGVVCSALHMPTQRKVAIKRITPFDHSMFCLRTLREIKLLRHFHHENIIAILDILRPPSLQDFTEVYLVQELMETDLHRVIRTQELSDDHCQYFIYQTLRALKALHSADVLHRDLKPSNLLLNANCDLKLCDFGLARSARPPPNVEDSSTFMTEYVATRWYRAPEVMLTFKEYTRAIDMWSVGCVLAEMLSGKPLFPGRDYHHQLSIILDILGTPSLDDFYAITSQRSREYIRALPFRKKKSFRYLFPDANPLAVDLLEQLLTFSPKRRIDVEQALKHPYLAPYHDPQDEPTAEPLDPSFFSFDNGEQMRKEDLKGMSVPPSARRPSADLRAWRLAYKGLLCDEYLLFFQDLGGMSADD*
>2601990
MSKRKLALHPSALSESEYDFYTAALNSFLSPEEANDDDLDYTSVRISTREVRAWLRGRYSPPVPGQTIDEILSLVSNGASLDGQLSGGEFFAAVRLVVHITNGKSSGGEMEWRALAFTQADPNPNSNAAHASHNPFFHPTTALQTPPFSSSKSDGASHATVRDRSKLPPLPPRKPATLRTNSALSAPHQTSPLILQSLIASKTAQTLKKAEQERGRERVFVPVQSSSSAPFSSLRTTSPSKMHSSASSASSVSSSSASQPHPPKLPRRPAPPPKDKTQRRPPSPPISTTSMREVAMAGYVPPSDEHDRSASSSPTRRPPPPPKHPLRNKPPSPPTPDTEYDSVPSTPTGRHTLHRPSRSQSLIQPSTPTEGVPPRKKRPESVQVLPSPAGPITNPFPTSSATSPFNNPLGRHFTLTSPHKRAASIGLHGAEALKKEATSLRYKAEAGLRPGRGYVRHDVDLGVDKMTDPEEWQREQEEEERLLMRRRVSESPLPSPSPADSEFGESPFHDSHYVREQYANKLAFVAPQPSCLKLITMCECKRGRVLEGSRRHCEVQARTVSAYTLRSDSNPLVWPSRGPRVRSLACAASAAIFVIQSNYQPLDVIGEGAYGVVCSALHMPTQRKVAIKRITPFDHSMFCLRTLREIKLLRHFHHENIIAILDILRPPSLQDFTEVYLVQELMETDLHRVIRTQELSDDHCQYFIYQTLRALKALHSADVLHRDLKPSNLLLNANCDLKLCDFGLARSARPPPNVEDSSTFMTEYVATRWYRAPEVMLTFKEYTRAIDMWSVGCVLAEMLSGKPLFPGRDYHHQLSIILDILGTPSLDDFYAITSQRSREYIRALPFRKKKSFRYLFPDANPLAVDLLEQLLTFSPKRRIDVEQALKHPYLAPYHDPQDEPTAEPLDPSFFSFDNGEQMRKEDLKVLIYEEVTRPQPFQLSEEA*
>2641010
MSDQRQQARAKHGHAASTAAPAPRKVRFNVGTNYQVLDVVGEGAYGIVCSAVHRASGRKVAIKKIAPFDHSMFCLRTLRELKLLKFLSEAGVCENIISILDIIKPPSIEQFKEVYLIQELMETDMHRVIRTQDLSDDHAQYFVYQTLRALKALHSADVIHRDLKPSNLLLNANCDLKVCDFGLARSVKTAEPSGTETGFMTEYVATRWYRAPEIMLTFKQYTKAIDIWSVGCILAEMLSGKPLFPGRDYHHQLTLILDVLGTPTLDEFYAISTRRSRDYIRALPFKKKRSFATLFPNATPLAVDFLSRTLTFDPKKRITVEEALEHPYLEAYHDPEDEPVAPPLDPEFFEFDLHKDDISREQLKELLYDEIMSFNPAPIT*
