# Supplementary material for: Genome-Wide Identification of Mitogen-Activated Protein Kinase Gene Family across Fungal Lineage Shows Presence of Novel and Diverse Activation Loop Motifs
Source: PLoS One. 2016 Feb 26;11(2):e0149861. doi: 10.1371/journal.pone.0149861 (PMC4769017; doi:10.1371/journal.pone.0149861)
Supplement: S1 Appendix — (ZIP) [file pone.0149861.s001.zip › No. of Identified MAPKs/Schizopora paradoxa KUC8140.txt]

>88816
MTEMRACLRGHGDDRQRVRADGVQGDAARARETRSRVPSTKALLNHGISTEDGRGHGVHPTPSLRTTCDDGEDPFRHLALASRSERSLHFICSGYHSLFSSFDKVFHVEKRWKMIRDMGSGAYGTVISAADEISGETVAIKQVNRVFEKASFSKRCLREITLLRHFANHENITGLIDVDAISKDFNEVYLFLEPMEADLQQIIKSGQPLTNEHVQYFLYQILRGMKYVHSASVVHRDLKPGNLLVNSDCELKICDFGLARGFDAVPDENQATHMTEYVATRWYRAPEIMLAFRRYNTAIDVWSIGCILAELIMGKPLFKGKDYVDQLNKILDIVGTPPDEVLNRIHSDKARAYVKSLAFRKPVPYKELMPSADPLALDLLEKLLAFDPVDRITVPEALEHPWLAQYHDVGDEPDCPVPYEKWRDIEKLTTIEEFREALWNEIEEYRHEVRRAVFDFSVPSWSVPSKSANTSVIRTEQQPETSDEGLPDIVVGGTSTDTTQTAVEEPPEKDDEPPKDEGKIGHEQEASEATIIAGSTLVHTPSEMPALRPGIERKDSMRPPTPADMVNDPVVSYARRSSILHAQHAQQKFDLQHTASSSVSPTRRFSGIPANYQDFEYMPGMTYYAPPSVGPQMREGMPTPPPMMASSISSGASSTAGTNGMIPFPTTGGSYIVPARSRTASTVGAEGYFPGGSFIGPRKLLRTLSTVSIHESAEGLAGGLAAMGPIGQAIINRETAADAPPSEMPRDFGTVKEEEEQKTGGDGSGSSSARSQKDKARNGGRRSGTASGNGSASGTPSGNGLPTTKRKERRFILF*
>88949
MSPTDDDRNARVSSRARRRSPEGSRRRSAGRRRSSSRDKESSSVDKGTPESWNIDRGRSRTRRPSNPVSEDNLRRRGYHSLFSSFDKVFHVEKRWKMIRDMGSGAYGTVISAADEISGETVAIKQVNRVFEKASFSKRCLREITLLRHFANHENITGLIDVDAISKDFNEVYLFLEPMEADLQQIIKSGQPLTNEHVQYFLYQILRGMKYVHSASVVHRDLKPGNLLVNSDCELKICDFGLARGFDAVPDENQATHMTEYVATRWYRAPEIMLAFRRYNTAIDVWSIGCILAELIMGKPLFKGKDYVDQLNKILDIVGTPPDEVLNRIHSDKARAYVKSLAFRKPVPYKELMPSADPLALDLLEKLLAFDPVDRITVPEALEHPWLAQYHDVGDEPDCPVPYEKWRDIEKLTTIEEFREALWNEIEEYRHEVRRAVFDFSVPSWSVPSKSANTSVIRTEQQPETSDEGLPDIVVGGTSTDTTQTAVEEPPEKDDEPPKDEGKIGHEQEASEATIIAGSTLVHTPSEMPALRPGIERKDSMRPPTPADMVNDPVVSYARRSSILHAQHAQQKFDLQHTASSSVSPTRRFSGIPANYQDFEYMPGMTYYAPPSVGPQMREGMPTPPPMMASSISSGASSTAGTNGMIPFPTTGGSYIVPARSRTASTVGAEGYFPGGSFIGPRKLLRTLSTVSIHESAEGLAGGLAAMGPIGQAIINRETAADAPPSEMPRDFGTVKEEEEQKTGGDGSGSSSARSQKDKARNGGRRSGTASGNGSASGTPSGNGLPTTKRKERRFILF*
>351754
MMQQRHQFVALNSTFIVDSEYEFVKELGQGAYGCVVAARHRRSGEGCAIKKITNINTKRILTKRCLREIRLLHHFRGHKNITCLYDMDIVFQMNGNFDEVYLYEELMEADLHAITLCGLKYIHSANVLHRDLKPGNLLVNADCELKICDFGLARGYQPGGNGKASGGAPNQGFMTEYVATRWYRAPEIMLSFANYTTAIDVWSVGCILAELLGGKPIFKGKDYVDQLNQILHYLGTPSEDTLRRVGSPRAQDYIRSLPIKPRIPFSTLYPQANPLAIDLLSKMLTFDPAKRISCEQALAHPYLAVWHDLSDEPICDAKFDFSFEEEDTIEGMKRLIVEEVNSFRTLVRSQARAAGQVRRQDSLPIPSRDEILNSPIQEHAPKDAFDHPSGARPSSPIMDDPSAELDRELGTKKY*
>940143
MATEVPALDRDERIVGFAAGSSYEVVELIGEGAYGIVCSAIHIPTQRKVAIKRITPFDHSMFCLRTLREIKLLRHFDHENIISILDILRPPSLNEFREVYLVQELMETDMHRVIRTQELSDDHCQYFIYQTLRALKALHSADVLHRDLKPSNLLLNANCDLKLCDFGLARSARPPPNVDDTSTFMTEYVATRWYRAPEVMLTFKEYTRAIDIWSVGCILAEMLSGKPLFPGRDYHHQLSIILDILGTPSLDDFYAISSPRSREYIRALPFRKKKPFSSLFPNANPLAIDLLEKCLTFSPKKRIQVDEALQHPYLEPYHDPMDEPTAPPLDPSFFDFDNGNPLSKEELKGTFTVFNPHARIDRLPPELIYQEVTRSFATAS*
>903905
MPPAENNSSSTKSKHGHAASQGQPAPRKVRFNVGSQYQVLDVVGEGAYGIVCSAVHRPSGRKVAIKKIAPFDHSMFCLRTLRELKLLKFLSESGVSENIISILDIIRPASLEAFKEVYLIQELMETDMHRVIRTQDLSDDHAQYFIYQTLRALKALHSADVIHRDLKPSNLLLNANCDLKVADFGLARSVKTAEPSGTETGFMTEYVATRWYRAPEIMLTFKQYTKAIDVWSVGCILAEMLSGKPLFPGRDYHHQLTLILDVLGTPTLDEFYAITTRRSRDYIRALPFRKKRPFSVLFPNANPLAIDFLTKTLTFDPKKRITVEDALAHPYLEAYHDPEDEPVAPPLDPEFFEFDLHKDDISREQLKELLYEEIMSYNPQPIT*
>88917
MEADLQQIIKSGQPLTNEHVQYFLYQILRGMKYVHSASVVHRDLKPGNLLVNSDCELKICDFGLARGFDAVPDENQATHMTEYVATRWYRAPEIMLAFRRYNTAIDVWSIGCILAELIMGKPLFKGKDYVDQLNKILDIVGTPPDEVLNRIHSDKARAYVKSLAFRKPVPYKELMPSADPLALDLLEKLLAFDPVDRITVPEALEHPWLAQYHDVGDEPDCPVPYEKWRDIEKLTTIEEFREALWNEIEEYRHEVRRAVFDFSVPSWSVPSKSANTSVIRTEQQPETSDEGLPDIVVGGTSTDTTQTAVEEPPEKDDEPPKDEGKIGHEQEASEATIIAGSTLVHTPSEMPALRPGIERKDSMRPPTPADMVNDPVVSYARRSSILHAQHAQQKFDLQHTASSSVSPTRRFSGIPANYQDFEYMPGMTYYAPPSVGPQMREGMPTPPPMMASSISSGASSTAGTNGMIPFPTTGGSYIVPARSRTASTVGAEGYFPGGSFIGPRKLLRTLSTVSIHESAEGLAGGLAAMGPIGQAIINRETAADAPPSEMPRDFGTVKEEEEQKTGGDGSGSSSARSQKDKARNGGRRSGTASGNGSASGTPSGNGLPTTKRKERRFILF*
>349085
MSELSGSQRAPATRSSNSSVRGSQHFRLLLLISRLFHSSLGEGAYGIVCSAIHIPTQRKVAIKRITPFDHSMFCLRTLREIKLLRHFDHENIISILDILRPPSLNEFREVYLVQELMETDMHRVIRTQELSDDHCQYFIYQVRRVPRLPFIIRRFSTLHPPQTLRALKALHSADVLHRDLKPSNLLLNANCDLKLCDFGLARSARPPPNVDDTSTFMTEYVATRWYRAPEVMLTFKEYTRAIDIWSVGCILAEMLSGKPLFPGRDYHHQLSIILDILGTPSLDDFYAISSPRSREYIRALPFRKKKPFSSLFPNANPLAIDLLEKCLTFSPKKRIQVDEALQHPYLEPYHDPMDEPTAPPLDPSFFDFDNGNPLSKEELKELIYQEVTRSFATAS*
>898207
MSFFVKLSIFGTSFEVTDRYVDLQPVGMGAFGLVCSAKDQLTGASVAVKKIMKPFSTPVLAKRTYRELKLLKHIQHENIISLSDVFIAPLEDIYFVTELLGTDLHRLLTSRPLEKQFIQYFLYQILRGLKYVHSAGVVHRDLKPSNILVNENCDLKICDFGLARIQDPQMTGYVSTRYYRAPEIMLTWQKYDVAVDIWSAGCIFAEMLEGKPLFPGKDHVNQFSIITELLGTPPDDVIATIASENTLRFVKSLPKRERVPFKQKLRCADESALDLLEKMLVFDPRKRITATESLAHEYVAPYHDPTDEPEAAEKFDWSFNDADLPVDTWKVMMYSEILDFHQIGENALEGDSVPEGALSSEGMEEGKAPIATIPAQDAPVPTGEVTAGGN*
>348809
MFCLRTLRELKLLKFLSESGVSENIISILDIIRPASLEAFKEVYLIQELMETDMHRVIRTQDLSDDHAQYFIYQTLRALKALHSADVIHRDLKPSNLLLNANCDLKVADFGLARSVKTAEPSGTETGFMTEYVATRWYRAPEIMLTFKQYTKAIDVWSVGCILAEMLSGKPLFPGRDYHHQLTLILDVLGTPTLDEFYAITTRRSRDYIRALPFRKKRPFSVLFPNANPLAIDFLTKTLTFDPKKRITVEDALAHPYLEAYHDPEDEPVAPPLDPEFFEFDLHKDDISREQLKELLYEEIMSYNPQPIT*
>88826
MTEMRACLRGHGDDRQRVRADGVQGDAARARETRSRVPSTKALLNHGISTEDGRGHGVHPTPSLRTTCDDGEDPFRHLALASRSERSLHFICSGYHSLFSSFDKVFHVEKRWKMIRDMGSGAYGTVISAADEISGETVAIKQVNRVFEKASFSKRCLREITLLRHFANHENITGLIDVDAISKDFNEVYLFLEPMEADLQQIIKSGQPLTNEHVQYFLYQILRGMKYVHSASVVHRDLKPGNLLVNSDCELKICDFGLARGFDAVPDENQATHMTEYVATRWYRAPEIMLAFRRYNTAIDVWSIGCILAELIMGKPLFKGKDYGLSFRFPSSPFMFLTFS*
