# Supplementary material for: Genome-Wide Identification of Mitogen-Activated Protein Kinase Gene Family across Fungal Lineage Shows Presence of Novel and Diverse Activation Loop Motifs
Source: PLoS One. 2016 Feb 26;11(2):e0149861. doi: 10.1371/journal.pone.0149861 (PMC4769017; doi:10.1371/journal.pone.0149861)
Supplement: S1 Appendix — (ZIP) [file pone.0149861.s001.zip › No. of Identified MAPKs/Scleroderma citrinum Foug A.txt]

>139538
MMSRHQFTALNSVFIVDSEYQFVKELGQGAYGCVVAARHRRSGEGCAIKKITNINTKRILTKRCLREIRLLHHFRGHKNITCLYDMDIVFQPNGNFDEVYLYEELMEADLHAIIRSGQPLTDAHFQSFLYQTLCGLKYIHSANVLHRDLKPGNLLVNADCELKICDFGLARGFTPGSGASKSAGNQGFMTEYVATRWYRAPEIMLSFANYTTAIDVWSMGCILAELLGGKPIFKGRDYVDQLNQILHYLGTPSEETLRRVGSPRAQDYIRSLPIKPRVPFATLYPHANPMAIDLLSKMLCFDPSKRISCEQALEHPYLQVWHDPADEPVCEAKFDFKFEEEDSIDGMKRLIIEEVNSFRAEVRAGVRAQGQIRRQDSLPIPTRDELENSASGYAELQRSPVPVMEDPSAELERELAGTHLGGR*
>456995
MDVLSPPVTADQARVVRSRKSPTSTRRLLHHFRGHKNITCLYDMDIVFQPNGNFDEVYLYEELMEADLHAIIRSGQPLTDAHFQSFLYQTLCGLKYIHSANVLHRDLKPGNLLVNADCELKICDFGLARGFTPGSGASKSAGNQGFMTEYVATRWYRAPEIMLSFANYTTAIDVWSMGCILAELLGGKPIFKGRDYVDQLNQILHYLGTPSEETLRRVGSPRAQDYIRSLPIKPRVPFATLYPHANPMAIDLLSKMLCFDPSKRISCEQALEHPYLQVWHDPADEPVCEAKFDFKFEEEDSIDGMKRLIIEEVNSFRAEVRAGVRAQGQIRRQDRYVCL*
>1222436
MANSPNHSSSTVASDNSETMDRGRSRVRRRSNQLAQPSMRKKGYHTFMSSFGKVFYVEKRWKLVREMGSGAYGVVVSAADQISGQTVAIKLVTRIFEKTQLAKRALREITLLRHFTNHENITGLIDMDAISPDFQEIYIFMEPMEADLHQIIKSGQTLTNEHVQYFLYQILRGMKYIHSASVIHRDLKPGNLLVNSDCELKICDFGLSRGFDAVPEEHTGGNLTEYVATRWYRAPEIMLSFRRYTTAIDVWSIGCIFGELLMGRPLFKGKEYVDQLNKIFDVLGTPEENVIQRIGSEKAQAYVRSLPKIETVPLKCLIPSADLQAIDLLQKMLSFDPLSRITVHEALYHPWLATYHDETDEPECPNKFERWKDIEKLETLEEFRQAIWNEIQDYRMEGRGLRLKDLRSLLLKNRE*
>11657
MTDKVIHGTALLIVDMQVDFVTGSLAVPGATVLLDPINEIIDLPFAYRVASKDFHPPGHISFASTHGKQPFDNTTIYPPEDLVRRTGGDVEKIKERGLGQTLWPDHCVQGTPGVEFIPGLKVDGKFDIVLKGTHLGVECYSAFKDPWHLLPTDLEDNLHRHNVKEVYLVGVAGDFCVKATAIDAAKAGFNTFVVTDGVHPSPIIYPRRRTAFFRAFCLLSGEMETNPTLSTTVLGKRRVRNSSLVLRLSSSPAPSESSGSAYTEDHQLEHPLLICRLDLPSDKHGIPVHIPGVPSLIQSRLGCRSIIDRIQGRGEKSYVCTEEGCEEAFVKHYQLRAHICGAHSLPGTKPYICSHPSCSKSFSTNQKLQGHLKSHEVGPLPHFTTSAPISNFTSNEKPRLLDKAVGKVTENCLVHANAVGVANSVAIGNVTILTAEKISSRKELSQRITTSYTLASVTTSAHTSIAIDSQSHSDEETTDPGAATGVDLDIEEITGKAYIHRSQNLKSVRCPYPHIEDLLASPSDSMIPSASSSATCEHVLTRSYDLRRHLKAEHGVLVDKGKVDEWFDTQFVLLSRNIRRSEADLRRHQTASNLVSHASTASCGFVLNGDRCILTTYYGDSSVGETSGQVTRDSAALFYRQITNLCNANGKRAQDSRDVRMSAGMEEMIQVDIWHRNHRVSASVTFEIEEIRRRSWSRSSHHHQEMLRQRQTRDAIVFVRRGDDNCKDNGTSMDSLLAAALMGFGGRCPLELSLNSVFIVDSEYQFVKELGQGAYGCVVAARHRRSGEGCAIKKITNINTKITCLYDMDIVFQPNGNFDEVYLYEELMEADLHAIPGNLLVNADCELKICDFGLARGFTPGSGASKSAGNQGFMTEYVATRWYRAPEIMLSFANYTTAIDVWSMGCILAELLGGKPIFKGRDYVDQLNQILHYLGTPSEETLRRVGSPRAQDYIRSLPIKPRVPFATLYPHANPMAIDLLSKMLCFDPSKRISCEQALEHPYLQVWHDPADEPVCEAKFDFKFEEEDSIDGMKRLIIEEVNSFRAEVRAGVRAQGQIRRQDSLPIPTRDELENSASGYAELQRSPVPVMEDPSAELERELAGTHLGGR*
>11450
MDHLPRNRDFPPPHLVPVRTYPLPPDPLRPPPEHIPDSADKSDSNITFMKGPKRKRLAKACDACHKSKRRCDGTAPCSNCPSSYFASKKCTYTDASGKPVPAPRPRAEGSSDPRPGTYPHPDGPLSNTPPAFGNMLPQNGDSPSVHDSDDDRIHPRKRLRPDLIPSTPPRSLAPPVLPPSDRPLERDPALTRELIHSRFLADLSRNAVPPYLLLAVCAVAAPLSKQPKLKTSPSRYAGERFAQEAIALMLFASYSSTTEWASPYGTAHIMAKHAMNIVTNLGIFESDYTVLTPDPSPEFINAAIDRECARRVFWLIFISDCVASVLYRRNILATESQLSLRLPMDETCFELSPHTALPEFMIRPISPTVRPVLSEIGQLIQILTIHEQIERTMDDFNNRENGRYPGARLLELEKEVTAWAQALPDHLRFTDENLTVQTNVYETASNTGAWCFAAMHTFHNSCILALNWARQRCRSSLPQDTTGAQEKLHMIVREWGGKVKLSILFLLEWSSAFEEVWGVRIQDLCPAPGDSRHQLFSISHIPPTPPSSLTLAPRVPPPSGVPPGPGMISISVANPGVPPRASGPESTPSIAMPSQFPLQSRAALEPRFHSHSHTQPPLVPQTHPQPGVGHPAGADQREKENGRNVHAGHDGGIDPVVTHASASASASASSVSGSTAPSNGRVQAQQGASSSTGNGNGQQAPQQSLPSLKASGLLEWPLPGSAEAPGVQVAPPPSASISTSASAAWAGGVHSLAPPPRAGGREPARSPRSQAPVQSPSQTHAQLQGQAPSHVPLPPAQPQSEAGSERGGPSSVAGTRVDGGQAELEELPAMVAYLLRLFVPTFNSRNLHGGGSGLRFGFDEYDAIEEFSHYVVFVGVEGCCGGLQLLLSFSVDCCLGDGDVAGVLLQYETDRLSLPLGASGFLATGGLPVTGVGGEENISPERSSTATTMAGNPVDPLQALSAALAVPADSKEQAELLAALRESLETHPSPIPILCTTLIRTVSGAGDSLLKRWVLDLLHFALFFFPFVVVVWRFASQSVETLASLLNDSSVRTVKVAIQCLTTVYPLLFRNLCIHRTPRQQWDLLSQCKSRILELMWSPTANSGLKLSAVKFMQKVVLVQSRGVSDPRLQNKNDPNIANVSADHPFISATPLEAEGMKLLESVITMLYTSQNPDIITAIVNSWSTLIKLRPSLVHLVVSSLSSWTPVALAALPASSIKSVEKSIRILLVHISRGPHGSAFGAQINEALTQQGQRMERASAEEKARKAAVAATATEATKKRPPPSTPLEQADPKRLKVEVDNAASNSAAFLAAFDFTTLPIALVTDLIVANLQAFSEPALMNLVQSYRQSRGLSVPPAKPPQPPDSVGHTDGTPVAETLESAVKDEVVVDPLKMDIDEEEVEYEPDKLNLELSGEDMDANEDAMLQDLPEDLLSLDLSEFRLPSPKDLSEDDRVALMRGATTRICDGAKELEYSTAASSSHTAGDMWMLLIVRMVTRVAMPPGSETPNEEAESSDAESRLTAFYSCQDALRQTLCEYILANFPARLRLATTWMNEEWYNDRIRTAADPNWRPNYESWLNQIVSTYQTALEGKAEGKPDSKDKAFSRFLLDLPDVPSDVLDMLRELSVESDKMHVGFTTLRDFVLERPSLRAEALRVLLDLTTHPESVTRRAAINTVRRWVPGVEPLDSMIRDFALQVLRRLQKRPPQGSGKSTNGQANGEGDDDSMEDGQLPPEELIQTPYLLDEIQLPAEKSHVLQHVELLFALSVKIPEFLDDQMDVTVQAAIQDLITALIKSLGSNNGKLLTLMRTCPPGAESLALRVLSIFTEHGRPSTQLVALVKGLISERDLDARFLIPIIAEMDKADIMRHLPRVVSILNGQPEPKNLVRSVFSSVVTTPPQTFGSVTSNLPRVRQSELLTPAELMVLLHEAEKEIGLKSAIEAIGICFSMTDVFRSEILAVVMQQIVDEPVLPVLFLRTNPHLWEGFIRCAKVIAPASFGALLQLPKEQLRELVDKQPSLKSGLRDYVTKKAGNKARVAGFLDIFGDDDNTSPSVPSTPVDIAVAATPAGVHERPRELSEEYTVGQHRLPIFFLMANSPNHSSSTVASDNSETMDRGRSRVRRRSNQLAQPSMRKKGYHTFMSSFGKVFYVEKRWKLVREMGSGAYGVVVSAADQISGQTVAIKLVTRIFEKTQLAKRALREITLLRHFTNHENITGLIDMDAISPDFQEMFVFLLLLIYIFMEPMEGMKYIHSASVIHRDLKPGNLLVNSDCELKICDFGLSRGFDAVPEEHTGGNLTEYVATRWYRAPEIMLSFRRYTTARCIFGELLMGRPLFKGKDYVDQLNKIFDVLGTPEENVIQRIGSEKAQAYVRSLPKIETVPLKCLIPSADLQAIDLLQKMLSFDPLSRITVHEALYHPWLATYHDETDEPECPNKFERWKDIEKLETLEEFRQAIWNEIQDYRMEGRGLKEEQVLLPQVVEEIGQPAPASKGSPVSSAEESRVTESKVPDVRPLRQVKNTERVTEGMPDTVTGTAGPSGAPAPADPVVSYSRRPSVLQPTRRSSVYSSPPGPTPQHPWPGNIEGLPPNSTGVPFPGQMYVVPARSRAPSTVGDVGARNILRTLSTVSIHESAEGLPGGLAAVAPIGKYIVGQKSEADAPPSEIPKDFVVEEGKEAR*
>1143376
MSSDSRLDNFSVGGTYRVLEVIGEGAYGIVCSATHISSQRKVAIKRITPFDHTMFCLRTLREIKLLRHFCHENIISILDILQPPSFELFKEVYLVQELMETDLHRVIRTQKLSDDHCQYFIYQTLRALKALHSADVLHRDLKPSNLLLNANCDLKVCDFGLARSARPPPNIANDSSTFMTEYVATRWYRAPEVMLTFKEYTRAIDMWSVGCVLAEMLSGKPLFPGRDYHDQLSLILDVLGTPSIDDFYAISSPRSREYIRALPFRKGKDFSTMFAGTNPLAIDFLEKCLTFSPKRRITAVEALQHPYFEPYHDPDDEPIADPIDPSFFDFENGDEPLEKEELKVLIYKEITASRQDTSMDVDDGP*
>101027
MTDNAQQAPAQTQSSQAKSRSQAAPRKVRFNVGTQYQVLDVVGEGAYGIVCSAVHRPSGRKVAIKKIAPFDHSMFCLRTLRELKLLKFLSEAGVSENIISILDIIKPPSLEAFKEVYLIQELMETDMHRVIRTQDLSDDHAQYFVYQTLRALKALHSADVIHRDLKPSNLLLNANCDLKVCDFGLARSVKTAEPSGTETGFMTEYVATRWYRAPEIMLTFKQYTKAIDVWSVGCILAEMLSSKPLFPGRDYHHQLSLILDVLGTPTLDEFYAITTRRSRDYIRALPFRKRRPFAQLFPNATPLAIDFLTKTLTFDPKKRLTVEEALAHPYLEAYHDPDDEPVAPPLDPEFFEFDLHKDDISREQLKELLYEEIMSFRPAPIT*
>150924
MFCLRTLRELKLLKFLSEAGVSENIISILDIIKPPSLEAFKEVYLIQELMETDMHRVIRTQDLSDDHAQYFVYQTLRALKALHSADVIHRDLKPSNLLLNANCDLKVCDFGLARSVKTAEPSGTETGFMTEYVATRWYRAPEIMLTFKQYTKAIDVWSVGCILAEMLSSKPLFPGRDYHHQLSLILDVLGTPTLDEFYAITTRRSRDYIRALPFRKRRPFAQLFPNATPLAIDFLTKTLTFDPKKRLTVEEALAHPYLEAYHDPDDEPVAPPLDPEFFEFDLHKDDISREQLKELLYEEIMSFRPAPIT*
>229317
MSYCSNLNIIHTRSESVLQTFCQSCLFLLALAQTMTAATQQGAGPAAPKPKAQKQVPRFDIGPEYEILHSLGEGAYGTVAAAMHKPSGRQVAIKKILPFDHTLFCLRTLRELKLLKFFSEACVNENIISILDIVKPPSLDDFKEVYFIQELMQTDLHRVIRTQPLSDDHCQYFIYQTLRALKSIHSADIVHRDLKPANLLLNANCDLKVCDFGLARSVKSTTSGGKEVGLMTEYVATRWYRAPEIMLSFKMYTKAVDMWAVGCILAELLTTRPLFPGRDYSHQLDLILDVIGTPTLDEFYSITSRRSRDYIRALPIRKRKSFTTLFPRASQEAIDFLQKTLTFDQRKRMTVDEALEHPYLATYHDPEDEPVAASLDPDYFDFDEYKDDLTKAELKELLYEEIMSFTPSI*
>229298
MKILSQYWTSSNPLHSMTSRRFIELMQTDLHRVIRTQPLSDDHCQYFIYQTLRALKSIHSADIVHRDLKPANLLLNANCDLKVCDFGLARSVKSTTSGGKEVGLMTEYVATRWYRAPEIMLSFKMYTKAVDMWAVGCILAELLTTRPLFPGRDYSHQLDLILDVIGTPTLDEFYSITSRRSRDYIRALPIRKRKSFTTLFPRASQEAIDFLQKTLTFDQRKRMTVDEALEHPYLATYHDPEDEPVAASLDPDYFDFDEYKDDLTKAELKELLYEEIMSFTPSI*
>500846
MTTQVCSSAQLEMSFVKLSIFGTSFEVTTRYVDLQPVGMGAFGLVCSAKDQLTGSSVAIKKIMKPFSTPVLSKRTYRELKLLKHIQHENIISLSDVFISPLEDLYFVTELLGTDLHRLLTSRPLEKQFIQYFLYQILRGLKYVHSAGVVHRDLKPSNILVNENCDLKICDFGLARIQDPQMTGYVSTRYYRAPEIMLTWQKYDVAVDIWSTGCIFAEMLEGKPLFPGKDHDVIETIASENTLRFVQSLPKRERVPFSQKLRTTDEDAIDLLEKMLVFDPRKRIDAAMSLAHDYVAPYHDPTDEPVAEEQFDWSFNDADLPVDTWKVMMYSEILDFHQVGEPAPTEGALAGPDASPPTNFPSASVSSISSE*
