# Supplementary material for: Genome-Wide Identification of Mitogen-Activated Protein Kinase Gene Family across Fungal Lineage Shows Presence of Novel and Diverse Activation Loop Motifs
Source: PLoS One. 2016 Feb 26;11(2):e0149861. doi: 10.1371/journal.pone.0149861 (PMC4769017; doi:10.1371/journal.pone.0149861)
Supplement: S1 Appendix — (ZIP) [file pone.0149861.s001.zip › No. of Identified MAPKs/Sebacina vermifera MAFF 305830.txt]

>327531
MANMHAFDAQRHAFKALQQTFVVDQDYTFHKELGQGAYGLVVAAKNRKTGEGCAIKKITNIGTKKILTKRCLREIRLLHHFRGHKNITCLYDMDIVFEPNNVFNEVYLYEELMEADLHAIIRSGQPLSDAHFQSFMYQILCGLKYIHSANVLHRDLKPGNILLNADCELKICDFGLARGYTPPGQNPGAPASKAAGNAGFMTEYVATRWYRAPEIMLSFANYSTSIDIWSVGCILAECLGGKPIFRGRDYVDQLSQILNCLGTPKEDALRRVGSPRAQDYIRSLPIKPRIPFQQLYPQANPQAIDLLGHMLCFDPAQRISCEDALKHPYLTVWHDPMDEPVCQTKFDFGFEEEETIEGMKKLIVEEVAQFRQEVRGQSRGETGARRQDTLPIPTRDEIINSPVHEDAPANGATSAYTRPAEVRPGSPMMEDPAEQLDHELAARG*
>7086
MRDILAGLKVVDVGSYRRLNHELTTSWFAPPLGSPSKAACIPSRERLFSIANFDRTLVFTFAIKVALSDGTKATERPMHPPEAAVAKEYTPDNDCCPEDYGSSQTHPWSDTDRKGDLDTKRRELLLGHDDDGKVYCGNEGREDGGDDVECERGDTEWIPKGHKAWDHAEEGKRRGAYLRKQNPYKPNRISPVFGPSTAAVLMCNSKSSIGYNDEPELDGNLARTLCKETRLDDRNRQRDEQLKNKSNKEKTRLNEEDPSLASGVTYQDYTFHKELGQGAYGLVVAAKNRKTGEGCAIKKITNIGTKKILTKRCLREIRLLHHFRGHKNITCLYDMDIVFEPNNVFNEVYLYEELMEADLHAISFMYQILCGLKYIHSANVLHRDLKPGNILLNADCELKICDFGLARGYTPPGQNPGAPASKAAGNAGFMTEYVATRWYRAPEIMLSFANYSTSIDIWSVGCILAECLGGKPIFRGRDYVDQLSQILNCLGTPKEDALRRVGSPRAQDYIRSLPIKPRIPFQQLYPQANPQAIDLLGHMLCFDPAQRISCEDALKHPYLTVWHDPMDEPVCQTKFDFGFEEEETIEGMKKLIVEEVAQFRQEVRGQSRGETGARRQDTLPIPTRDEIINSPVHEDAPANGATSAYTRPAEVRPGSPMMEDPAEQLDHELAARG*
>18326
MDNFSVGDAYQVQDVIGEGAYGIVCSAVHLASGRKVAIKRITPFDHSMFCLRTLREIKILKHFNHENIISILDILRPPNLESFTQVYLVQELMETDMHRVIRTQELSDDHCQYFIYQTLRALKALHSANILHRDLKPSNLLLNANCDLKLCDFGLARSAHPPPGYQDSAANFMTEYVATRWYRAPEIFFLESYSKAIDLWSVGCILAEMLSGKPLFPGRDYHHQLSIILDVLGTPSLDDFYSISSHRSREYIRALPFRKKKPFAQLFEGKNPMALDMLEQLLTFNPKTRMDVEGALAHPYLEPYHDPGDEPTAPVLDPSFFDFDYQKDITKEQLKVLIFEEVIRPSNHQQAVMVDTPSTPVGPSAATPIAPNPDSAMALS*
>301059
MNTSHEYSTRAGEGAYGIVCSAVHLASGRKVAIKRITPFDHSMFCLRTLREIKILKHFNHENIISILDILRPPNLESFTQVYLVQELMETDMHRVIRTQELSDDHCQYFIYQTLRALKALHSANILHRDLKPSNLLLNANCDLKLCDFGLARSAHPPPGYQDSAANFMTEYVATRWYRAPEIFFLESYSKAIDLWSVGCILAEMLSGKPLFPGRDYHHQLSIILDVLGTPSLDDFYSISSHRSREYIRALPFRKKKPFAQLFEGKNPMALDMLEQLLTFNPKTRMDVEGALAHPYLEPYHDPGDEPTAPVLDPSFFDFDYQKDITKEQLKVLIFEEVIRPSSHQQAVMVDTPSTPVGPSAATPIAPNPDSAMAIS*
>18327
MGEGAYGIVCSAVHLASGRKVAIKRITPFDHSMFCLRTLREIKILKHFNHENIISILDILRPPNLESFTQVYLVQELMETDMHRVIRTQELSDDHCQYFIYQTLRALKALHSANILHRDLKPSNLLLNANCDLKLCDFGLARSAHPPPGYQDSAANFMTEYVATRWYRAPEIFFLESYSKAIDLWSVGCILAEMLSGKPLFPGRDYHHQLSIILDVLGTPSLDDFYSISSHRSREYIRALPFRKKKPFAQLFEGKNPMALDMLEQLLTFNPKTRMDVEGALAHPYLEPYHDPGDEPTAPYLSLKRSSDRAVINKL*
>176707
MPLEATTLTIHPATPWNVNNLSSAKDQLMGTSVAIKKIMKPFSTPVLSKRTYRELKLLKHIQHENIIALSDVFISPLEDIYFVTELLGTDLHRLLTSRPLEKQFIQYFLYQILRGLKYVHSAGVVHRDLKPSNILVNENCDLKICDFGLARIQDPQMTGYVSTRYYRAPEIMLTWQKYDVAVDIWSTGCIFAEMLEGRPLFPGKDHVHQFSIITELLGTPPDDVIATICSENTLRFVQSLPKRERVPFTQKFKTNDPSALDLLEKMLVFDPRKRITATECLAEEYVAPYHDPSDEPDAKEKFDWSFNDADLPVDTWKVMMYSEILDFHQVGEGEGSEHATVPITSMPNGEIPKGAVIAAQPVPAQ*
>6923
MDHTPTALFESYEADFKHMLEGVKEKLEGAGTGEQRKSAIRRAGIDLDEAEDMVSQMEVEIQGMPQSIRQTYMGRVRTCKGELARWRTVAKEVQQASTRDALLGGVSSSTDDPYGTLDGATVSDRTRLLTGSQSLQDSTKRLQDSQRIALETEELGGDILRNLQPVGMGAFGLVCSAKDQLMGTSVAIKKIMKPFSTPVLSKRTYRELKLLKHIQHENIIALSDVFISPLEDIYFVTELLGTDLHRLLTSRPLEKQFIQYFLYQILRGLKYVHSAGVVHRDLKPSNILVNENCDLKICDFGLARIQDPQMTGYVSTRYYRAPEIMLTWQKYDVAVDIWSTGCIFAEMLEGRPLFPGKDHVHQFSIITELLGTPPDDVIATICSENTLRFVQSLPKRERVPFTQKFKTNDPSALDLLEKMLVFDPRKRITATECLAEEYVAPYHDPSDEPDAKEKFDWSFNDADLPVDTWKVMMYSEILDFHQVGEGEGSEHATVPITSMPNGEIPKGAVIAAQPVPAQ*
>176721
MSFVKLSIFGTSFEVTTRYVDLQPVGMGAFGLVCSAKDQLMGTSVAIKKIMKPFSTPVLSKRTYRELKLLKHIQHENIIALSDVFISPLEDIYFVTELLGTDLHRLLTSRPLEKQFIQYFLYQILRGLKYVHSAGVVHRDLKPSNILVNENCDLKICDFGLARIQDPQMTGYVSTRYYRAPEIMLTWQKYDVAVDIWSTGCIFAEMLEGRPLFPGKDHVHQFSIITELLGTPPDDVIATICSENTLRFVQSLPKRERVPFTQKFKTNDPSALDLLEKMLVFDPRKRITATECLAEEYVAPYHDPSDEPDAKEKFDWSFNDADLPVDTWKVMMYSEILDFHQVGEGEGSEHATVPITSMPNGEIPKGAVIAAQPVPAQ*
>240717
MDADCLHRSQVTTRYVDLQPVGMGAFGLVCSAKDQLMGTSVAIKKIMKPFSTPVLSKRTYRELKLLKHIQHENIIALSDVFISPLEDIYFVTELLGTDLHRLLTSRPLEKQFIQYFLYQILRGLKYVHSAGVVHRDLKPSNILVNENCDLKICDFGLARIQDPQMTGYVSTRYYRAPEIMLTWQKYDVAVDIWSTGCIFAEMLEGRPLFPGKDHVHQFSIITELLGTPPDDVIATICSENTLRFVQSLPKRERVPFTQKFKTNDPSALDLLEKMLVFDPRKRITATECLAEEYVAPYHDPSDEPDAKEKFDWSFNDADLPVDTWKVMMYSEILDFHQVGEGEGSEHATVPITSMPNGEIPKGAVIAAQPVPAQ*
>12410
MPRGLGGDLGNGEMGNGDMGNGDLSAASLARIVTILRASALVNLQRLSSPKKSAEQALKGEWHRVEGQHGWQESLIVITPEWQDRQAPSASRQREGAYGIVCSAVHLASGRKVAIKRITPFDHSMFCLRTLREIKILKHFNHENIISILDILRPPNLESFTQVYLVQTLRALKALHSANILHRDLKPSNLLLNANCDLKNQLCDFGLARSAHPPPGYQDSAANFMTEYVATRWYRAPEIFFLESYSKAIDLWSVGCILAEMLSGKPLFPGRDYHHQLSIILDVLGTPSLDDFYSISSHRSREYIRALPFRKKKPFAQLFEGKNPMALDMLEQLLTFNPKTRMDVEGALAHPYLEPYHDPGDEPTAPVLDPSFFDFDYQKDITKEQLKVLIFEEVIRPSSHQQAVMVDTPSTPVGPSAATPIAPNPDSAMAIS
