# Supplementary material for: Genome-Wide Identification of Mitogen-Activated Protein Kinase Gene Family across Fungal Lineage Shows Presence of Novel and Diverse Activation Loop Motifs
Source: PLoS One. 2016 Feb 26;11(2):e0149861. doi: 10.1371/journal.pone.0149861 (PMC4769017; doi:10.1371/journal.pone.0149861)
Supplement: S1 Appendix — (ZIP) [file pone.0149861.s001.zip › No. of Identified MAPKs/Sistotrema brinkmannii HHB7604 ss-1.txt]

>281708
MQRHSFTALNSTFIVDSEYQFVKELGQGAYGCVVAAKHRRSGEGCAIKKITNINTKRILTKRCLREIKLLHHFRGHKNITCLYDMDIVFHPDGNFDEVYLYEELMEADLHAIIRSQQPLSDAHFQSFIYQTLCGLKYIHSANVLHRDLKPGNLLVNADCELKICDFGLARGYSPGGGNNNARGAANQGFMTEYVATRWYRAPEIMLSFANYGPAIDVWSVGCILAELLAGKPIFKGRDYVDQLNQILHYLGTPSEDTLRRVGSPRAQDYIRSLPIKPRVPFQTLFPRANPLAIDLLAQLLHFDPAKRITCEQALNHPYLAVWHDPADEPVCASSFDFGFEEEDSIEGMKRLIVEEVHAFRAEVRAQARAAGQIRRQESLPMPTRDEILNSPVTDQAPPNGATSHYTGAAGEARPGSPIIDDPSAELERELASTHIARR*
>570964
MREAGGTRARARARAGAGAEKADASRSGTRRSGVCCYYPALLVALLLLLVLLLPSRPAMDDRMSSFVVGSNYQVLDVIGEGAYGIVCSALHVPSQRKVAIKRITPFDHSMFCLRTLREIKLLRHFHHENIISILDILRPPSLADFKEVYLVQELMETDLHRVIRTQQLSDDHCQYFIYQTLRALKALHSADVLHRDLKPSNLLLNANCDLKLCDFGLARSARPPPNVANDSSTFMTEYVATRWYRAPEVMLTFKEYTRAIDIWSVGCVLAEMLSGKPLFPGRDYHHQLSIILDILGTPSLDDFYAITSQRSREYIRALPFRKKKPFSQLFPGANPQAIDLMEKCLTFSPKRRIEVEEALKHPYLEAYHDPSDEPTAEPLDPSFFDFDNGDPLGKEDLKVLIYEEVTKPRPPPGTQ*
>655045
MREAGGTRARARARAGAGAEKADASRSGTRRSGVCCYYPALLVALLLLLVLLLPSRPAMDDRMSSFVVGSNYQVLDVIGEGAYGIVCSALHVPSQRKVAIKRITPFDHSMFCLRTLREIKLLRHFHHENIISILDILRPPSLADFKEVYLVQELMETDLHRVIRTQQLSDDHCQYFIYQTLRALKALHSADVLHRDLKPSNLLLNANCDLKLCDFGLARSARPPPNVANDSSTFMTEYVATRWYRAPEVMLTFKEYTRAIDIWSVGCVLAEMLSGKPLFPGRDYHHQLSIILDILGTPSLDDFYAITSQRSREYIRALPFRKKKPFSQLFPGANPQAIDLMEKCLTFSPKRRIEVEEALKHPYLEASALDGRSAYHDPSDEPTAEPLDPSFFDFDNGDPLGKEDLKGCYGYMYQPSTAPPRLFIAHTYTHTPSMSKPFDKIGVVGAGSMGGSMAMLFAEHGLQVSVYDVADKNIDSLTERLNDPTSGLTPNLHQRVAGFKDLSQFMHSLGGKDADKLLVFSIPHGSAADKVISEIRPHLSRGDIILDGGNEWYENAQRRQRELAPDGIAYLSMGVSGGYQSARRGPSISPSGDKDAVERVMPLLQQFAAKDAKSGKACVANLGPAGCGHYVKMVHNGIEQGILGVVNEAWELLYKCLHTDLDTIAHIFRKWEEEGELKRNFLVGIGADICGRPKENGERGHVVNEVQDKVVQDANDSEGTGIWSVMEAAKRHVSAPTIASAHFFRIASADRAQRMEVVEALGESIGAARKQHLESKARTEFIEDLRLAVYCATLASFAQGLNLIARASADEGWNVNLAECMQIWREGCIIRSEYIADVLQPALEASSGVTNVLSLEALAEEIKRTVPYLRKVVQDGLEWNAHMPALSASLEYFKYCGGTHLPSQFMEAELDYFGAHSYDLKSEGDGEVKKAVRIHTLCRPMANGLAVIPPAMFRISSSLWERIHHYASFPQTGVSLQQMVLFGQNPSQGTLLRGSQFLLEELPVRLAHRVKELDQLPHNLSDMPSINKVKNWYAQSFEVCSLFLPSFSTTPLTLPSTPFQELISFPPIRLPPHIRAALMAPPTDPVALPESHPNPSLQYQYYSDDYGGVPPTGLGIVSTPKNGNGRSNGNSQKMRIPMERRYYANTSHVKEWPPEVREYNRSFTKALESIKKRHDPTVTTVAQGVLEWKRSRNARNINLDVQHWLDRFYMSRIGIRFLIGQHIALNTLQPHPDYVGIICTRASVHDIVHEAIENARFVCEEHYSMFKGPPVQLICPKDLHFAYVPGHLSHICFELLKNSLRAVVERFGPENEDMFPPIKVIVVEGKEDITIKICDEGGGIPRSAIPLIWTYMYTTMEGQNIDQDFDASDFKAPMAGFGYGLPLSRLYARYFGGDLRLISMDGFGTDVYIHLNRLSSNREPLP*
>573944
MSRKAQKPLPPFHLGDDYKILHGLGEGAYGTVVAALHKPTNREVAIKKVLPFEHTLFCLRTLRELKLLKFFSDSCVNENIISILDIIKPPSLDDFKEIYFIQELMQTDLHRVIRTQQLTDDHCQYFVYQTLRALKTMHSADIVHRDLKPANLLLNANCDLKVCDFGLARSTRSTNPGGKEAGLMTEYVATRWYRAPEIMLSFKMYTKAIDIWAVGCILAELLNGRPLFPGRDYGHQLDLILDVIGTPTLEEFYGITSRRSRDYIRALPIRKRRPFTALFPKASPEAIDFLQKTLTFDPKKRLTVDQALDHPYLSAYHDPEDEPAVPSLDPEYFEFDYKELNKDELKQLLYDEVMSFQSLI*
>499279
MSFVKLSIFGTSFEVTTRYVDLQPVGMGAFGLVCSAKDQLTGSSVAIKKIMKPFSTPVLSKRTYRELKLLKHIQHENIISLSDVFISPLEDIYFVTELLGTDLHRLLTSRPLEKQFIQYFLYQILRGLKYVHSAGVVHRDLKPSNILINENCDLKICDFGLARIQDPQMTGYVSTRYYRAPEIMLTWQKYDVAVDIWSAGCIFAEMLEGKPLFPGKDHVHQFSIITELLGTPPEDVIQTIASENTLRFVQSLPKRERVPFSEKLHCNDPVAIDLLEKMLVFDPRKRITATESLAHEYVAPYHDPTDEPEAAEKFDWSFNDADLPVDTWKVMMYSEILDFHQVGDSRLNGGVPEGALAGP
>492840
MAQENGEKHSQAATEPSRKQSGDGSDKRSSSPVPSPGSDDNGRRGRSRTRTHATPRSEDTYKRRGYHALMSSFGKVFHVEKRWKLIRELGSGAYGFVISAADEISGEPVAIKMVTRALEKVALAKRVLREITLLRHFAHENITGLIDVDCTPDMSEMHLSPADLHQIIKSGQALTNEHVQYFVYQILRGMKYVHSASVVHRDLKPGNLLVNADCELKICDFGLSRGFNSAPDENPTLMTEYVATRWYRAPEIMLVYKAYNTAIDVWSIGCIMAELIMGKPLFKGKEYHYLIFIDHVGTPDNEVVTRIASPKAQAYLRSLPYKKRVPFEKLIPTADPQAVDLLTKLLVFDPASRITVQQALEHPWLAAYHDVSDEPSCPEVFERWRDIEKLETLPEFKEAIWNEIQDYRKEVRSIYYDAQESPDGSPIPDHQPPETSLAPAAEELMSPFELKPSAEVPRVQSPESTEPLDVVSPSSIGLATVTETEAPSTEFPSTTRPDPSSERGDSVAPYPRRPSFMRPSRTNSMYSTYAARNRHSIAYQPESRNSLERGPDGESSVAFPTQEYVVPARSRTASMFGDFSARKLLRTLSTVSIYESGEGLAGGLADIAPIGKYIVERDEALPSGMPQELDSQSPPQPKSGSSNGSRKDGEKR
>149203
MVSVKAHTALSLPLFTSPPTERSPSRRSSPSSIPSSASLDIIKPPSLDDFKEIYFIQELMQTDLHRVIRTQQLTDDHCQYFVYQTLRALKTMHSADIVHRDLKPANLLLNANCDLKVCDFGLARSTRSTNPGGKEAGLMTEYVATRWYRAPEIMLSFKMYTKAIDIWAVGCILAELLNGRPLFPGRDYGHQLDLILDVIGTPTLEEFYGITSRRSRDYIRALPIRKRRPFTALFPKASPEAIDFLQKTLTFDPKKRLTVDQALDHPYLSAYHDPEDEPAVPSLDPEYFEFDCECPSSHSIPSLTHQTAVYLLVLRRADRSPRIDKELNKDELKQLLYDEVMSFQSLI*
>599215
MVTRALEKVALAKRVLREITLLRHFAHENITGLIDVDSDLHQIIKSGQALTNEHVQYFVYQILRGMKYVHSASVVHRDLKPGNLLVNADCELKICDFGLSRGFNSAPDENPTLMTEYVATRWYRAPEIMLVYNYVDQLNKILDVVGTPDNEVVTRIASPKAQAYLRSLPYKKRVPFEKLIPTADPQAVDLLTKLLVFDPASRITVQQALEHPWLAAYHDVSDEPSCPEVFERWRDIEKLETLPEFKEAIWNEIQDYRKEAWTWVSTQRPDKNAPVTARPLQTPIPTAP*
>275037
MPEQASQPAAAKAKHSHAASQAQPAPRKVRFNVGTQYQVLDVVGEGAYGIVCSAIHRPSGRKVAIKKIAPFDHSMFCLRTLRELKLLKFLSEAGVSENIISILDIIKPPSIEQFKEVYLIQELMETDMHRVIRTQDLSDDHAQYFIYQTLRALKALHSADVIHRDLKPSNLLLNANCDLKVCDFGLARSVKTAEPSGTETGFMTEYVATRWYRAPEIMLTFKQYTKAIDIWSVGCILAEMLSGKPLFPGRDYHHQLTLILDVLGTPTLDEFYAITTRRSRDYIRALPFRKRKPFAQLFPNANPLAIDFLTRTLTFDPKKRITVEDALAHPYLEAYHDPDDEPCAPPLDPEFFEFDRECPRPYPHF*
