# Supplementary material for: Genome-Wide Identification of Mitogen-Activated Protein Kinase Gene Family across Fungal Lineage Shows Presence of Novel and Diverse Activation Loop Motifs
Source: PLoS One. 2016 Feb 26;11(2):e0149861. doi: 10.1371/journal.pone.0149861 (PMC4769017; doi:10.1371/journal.pone.0149861)
Supplement: S1 Appendix — (ZIP) [file pone.0149861.s001.zip › No. of Identified MAPKs/Sistotremastrum niveocremeum HHB9708 ss-1.txt]

>479859
MQRHTFQALNSTFYVDSEYQFTKELGQGAYGCVVAAKHRRSGEGCAIKKITNINTKRILTKRCLREIKLLHHFRGHKNITCLYDMDIVFNSMGDFDEVYLYEELMEADLHAIIRSGQPLSDAHFQSFLYQTLCGLKYIHSANVLHRDLKPGNLLVNADCELKICDFGLARGYTPGAKPQNTRSTGNQGFMTEYVATRWYRAPEIMLSFANYATAIDVWSVGCILAELLGGKPIFKGRDYVDQLNQILHYLGTPSEDTLRRVGSPRAQDYIRSLPIKPRILFQTLYPHANPLALDLLGKLLAFDPAKRISCEEALNHPYVQVWHDPLDEPVCDTPFDFGFEEEDSIEGMKQLIVEEVNKFRSLVRSQARSGSGARRQDSLPIPSRDDIINSPVNDIAPRDGATSSYTHVSDTVANSPIIDDPSEELEKELEKHL*
>448371
MASTSSAPDERLLAFNPGPNYEVIDLIGEGAYGIVCSAIHVPSQQRVAIKKISPFDHSMFCLRTLREIKLLRHFHHENIISILDILRPDSLEEFREVYLVQELMETDMHRVIRTQELSDDHCQYFIYQTLRALKALHSANVLHRDLKPSNLLLNANCDLKLCDFGLARSSLPAPDANGNEASTFMTEYVATRWYRAPEVMLTFKEYTRAIDIWSVGCVLAEMLSGKALFPGRDYHHQLSLILDILGTPSLDDFYAITSPRSREYIRALPFRKKKPFSQLFPNANPEAVDLLEKCLTFSPKRRIDVTEALAHPYLKAYHDPSDEPTAPPLDPSFFDFDNGTPLGKEELKLRIYEEVLQTPTYPIDATAMQM*
>478842
MPRPSKNNTKFDLGPDYKVLNIIGEGAYGTVCSAVHIPTARNVAIKKVLPFDHTLFCLRTLRELKLLKFFAESSVNENIVAILDILKPSSMDSFKEIYFVQELMETDLHRVIKSQHLSDDHCQYFIYQTLRALRSVHSADIVHRDLKPANLLLNANCDLKVADFGLARSVRTGLSNGAESGLMTEYVATRWYRAPEIMLSFKRYTKAIDVWSVGCILGEMLTGRPMFPGRDYGHQLDLILDVLGTPPLDEFYSITSRRSRDYLRALPIRRRKPMSQLFPKASPAAIDFLTKTLTFDPKKRLTVEECLNHPYLEAYHDPDDEPVVESLEPEFFDFDFHKEEMSKDQLKELLYEEVTAFQSLL*
>476779
MDHTSSAPDERLLAFNPGPNYEVIDLIGEGAYGIVCSAIHVPSQQRVAIKKISPFDHSMFCLRTLREIKLLRHFHHENIISILDILRPDSLEEFREVYLVQELMETDMHRVIRTQELSDDHCQYFIYQTLRALKALHSANVLHRDLKPSNLLLNANCDLKVSVLELSHPTLSRSSLPAPDANGNEASTFMTEYVATRWYRAPEVMLTFKEYTRAIDIWSVGCVLAEMLSGKALFPGRDYHHQLSLILDILGTPSLDDFYAITSPRSREYIRALPFRKKKPFSQLFPNANPEAVDLLEKCLTFSPKRRIDVTEALAHPYLKAYHDPSDEPTAPPLDPSFFDFDNGTPLGKEELKLRIYEEVLQTPTYPIDATAMQM*
>410058
MPTQSPDSALDHDAPRGRDSPPQRARRRRSNESDSSSGERIRASPEGERGRSRVRRPSDSFSDSNLKRRGYHTLHLPSFDRIFRVERRFKLVRELGQGAYGVVISAQDEISGEHVAIKQVSRIFTKVELAKRALREITLLRHFAYHENITGLIGQPTVALYSNMLNYSQPMEADLHQIIRSGQVLTSAHVQYFLYQVLRGVKFIHSAGVIHRDLKPGNLLVNSDCELKICDFGLARGFDDTASEENASQLTEYVATRWYRAPEIMLSFKRYTKAIDIWSLGCIFGELLLGKPLFKGKDYVDQLNKILDVLGTPDEKTMARIGSPKAQAYVRSLPLKKRRPFSKLLPAAEPEAVDLLTKLLTLDPDVRLTVVQALEHPWMSAYHEANVDDEPECPTKFDRWREQERLETFEEFRDAIWTEIQEFRKEVR
>390416
MSFVKLSIFGTSFEVTTRYVDLQPVGMGAFGLVCSAKDQLTGSSVAVKKIMKPFSTPVLSKRTYRELKLLKHITHENIISLSDVFISPLEDIYFVTELLGTDLHRLLTSRPLEKQFIQYFLYQILRGLKYVHSAGVVHRDLKPSNILVNENCDLKICDFGLARIQDPQMTGYVSTRYYRAPEIMLTWQKYDVAVDIWSTGCIFAEMLEGKPLFPGKDHVNQFSIITELLGTPPDDVIQTICSENTLRFVQSLPKRERVPFSQKLRTADHDALDLLEKMLVFDPRKRITATESLSHEYVAPYHDPTDEPLAAEKFDWSFNDADLSVDTWKVMMYSEILDFHQVDASVIDEAAPDGSLVG
>455126
MDSFKEIYFVQELMETDLHRVIKSQHLSDDHCQYFIYQTLRALRSVHSADIVHRDLKPANLLLNANCDLKVADFGLARSVRTGLSNGAESGLMTEYVATRWYRAPEIMLSFKRYTKAIDVWSVGCILGEMLTGRPMFPGRDYGHQLDLILDVLGTPPLDEFYSITSRRSRDYLRALPIRRRKPMSQLFPKASPAAIDFLTKTLTFDPKKRLTVEECLNHPYLEAYHDPDDEPVVESLEPEFFDFDFHKEEMSKDQLKELLYEEVTAFQSLL*
>462249
MPSDTTTQQQPAAAAKSKHSHTASSTQQQQPRKVRFNVGTHYAVQDVVGEGAYGIVCSAVHRPTGRKVAIKKIAPFDHSMFALRTLRELKLLKFLSEAGVSENIISILDIIKPASIEQFKEVYLIQELMETDMHRVIRTQDLSDDHAQYFIYQTLRALKALHSADVIHRDLKPSNLLLNANCDLKVCDFGLARSVKTAEPSGTETGFMTEYVATRWYRKALFPGRDYHHQLTLILDVLGTPTLDEFYAITTRRSRDYIRALPFRKKKPFSQIFPNASPLAVDFLTKTLTFDPKKRLTVEEALAHPYLEAYHDPEDEPVAPPLDPEFFEFDRFRARSARCELLAAPTKKVRNMSHFRNVPVRCIIRNVKLQLEKFATLSNPDSGSESKYVLAQPNPTGYSGHIPPTLKLAPTVSMIFQGLLLLEKPTMLMKKM*
