# Supplementary material for: Genome-Wide Identification of Mitogen-Activated Protein Kinase Gene Family across Fungal Lineage Shows Presence of Novel and Diverse Activation Loop Motifs
Source: PLoS One. 2016 Feb 26;11(2):e0149861. doi: 10.1371/journal.pone.0149861 (PMC4769017; doi:10.1371/journal.pone.0149861)
Supplement: S1 Appendix — (ZIP) [file pone.0149861.s001.zip › No. of Identified MAPKs/Sporormia fimetaria.txt]

>471145
MSGLDGRKVFKVFNQDFIVDPRYNVTKELGQGAYGIVCAATNNQTGEGVAIKKVTNVFSKKILAKRALREIKLLQHFRDHRNITCLYDMDIPRPDNFNECYLYEELMECDLAAIIRSGQPLTDAHFQSFIYQILCGLKYIHSANVLHRDLKPGNLLVNADCELKICDFGLARGFSMDPEENAGYMTEYVATRWYRAPEIMLSFQSYTKAIDVWSVGCILAELLGGKPFFKGRDYVDQLNQILHYLGTPNEETLSRIGSPRAQDYVRNLPYMPKIAFATLFRQANPDALDLLDRMLAFDPSSRISVEEALEHRYLHIWHDASDEPSCPTTFDFQFEVVEDIQEMKHMILAEVNNFRRAVRMQPGQQAQGQGQQPPQPVPMPNNYDRSAYQDPRPHEVGAQGNWEGNDLERDLQGLDGRSMRQ*
>468116
MSRAPAGSGSSRRISFNVSEQYDIQDVVGEGAYGVVCSALHKPSGQKVAIKKITPFDHSMFCLRTLREMKLLRYFNHENIISILDIQKPRNFETFTEVYLIQELMETDMHRVIRTQELSDDHCQYFIYQTLRALKAMHSANVLHRDLKPSNLLLNANCDLKVCDFGLARSAASTEDNSGFMTEYVATRWYRAPEIMLTFKEYTKAIDVWSVGCILAEMLSGKPLFPGKDYHHQLTLILDVLGTPTMEDYYGIKSRRAREYIRSLPFKKKIPWKVMFPRTSDLALDLLERLLAFNPMKRITVEEALKHPYLEPYHDPDDEPTADPIPEEFFDFDKNKDTLTKEQLKVLIYQEIMR*
>508525
MPLHTPPPRDTAHGLAQSTLLFCCLANPHPSTLLSLCSLPQLHGLFHSPQPRFVISGAPVAPGAYSPSYSLAPRHSLTSGPAFFAYLHSLPFFLQFFVFRIGFEALGIPPSRISQPCLRSRSHVRLRWPQVRLISFSFSFQLVIHLACPPCIPPLCTSTGANAPLPGSLRVRVQSRWLKVPDRCADSGNVELGQGAYGIVCAATNNQTGEGVAIKKVTNVFSKKILAKRALREIKLLQHFREVLTSSVQITCLYDMDIPRPDNFNECYLYEELMECDLAAIIRSGQPLTDAHFQSFIYQILCGLKYIHSANVLHRDLKPGNLLVNADCELKICDFGLARGFSMDPEENAGYMTEYVATRWYRAPEIMLSFQSYTKAIDVWSVGCILAELLGGKPFFKGRDYVDQLNQILHYLGTPNEETLSRIGSPRAQDYVRNLPYMPKIAFATLFRQANPDALDLLDRMLAFDPSSRISVEEALEHRYLHIWHDASDEPSCPTTFDFQFEVVEDIQEMKHMILAEVNNFRRAVRMQPGQQAQGQGQQPPQPVPMPNNYDRSAYQDPRPHEVGAQGNWEGNDLERDLQGLDGRSMRQ*
>480536
MLPRVRVQSRWLKVPDRCADSGNVELGQGAYGIVCAATNNQTGEGVAIKKVTNVFSKKILAKRALREIKLLQHFRDHRNITCLYDMDIPRPDNFNECYLYEELMECDLAAIIRSGQPLTDAHFQSFIYQILCGLKYIHSANVLHRDLKPGNLLVNADCELKICDFGLARGFSMDPEENAGYMTEYVATRWYRAPEIMLSFQSYTKAIDVWSVGCILAELLGGKPFFKGRDYVDQLNQILHYLGTPNEETLSRIGSPRAQDYVRNLPYMPKIAFATLFRQANPDALDLLDRMLAFDPSSRISVEEALEHRYLHIWHDASDEPSCPTTFDFQFEVVEDIQEMKHMILAEVNNFRRAVRMQPGQQAQGQGQQPPQPVPMPNNYDRSAYQDPRPHEVGAQGNWEGNDLERDLQGLDGRSMRQ*
>67554
MCRNNMISRMLWVRVHMALCGKPIRKDSRSDVLITGSSALHKPSGQKVAIKKITPFDHSMFCLRTLREMKLLRYFNHENIISILDIQKPRNFETFTEVYLIQELMETDMHRVIRTQELSDDHCQYFIYQTLRALKAMHSANVLHRDLKPSNLLLNANCDLKVCDFGLARSAASTEDNSGFMTEYVATRWYRAPEIMLTFKEYTKAIDVWSVGCILAEMLSGKPLFPGKDYHHQLTLILDVLGTPTMEDYYGIKSRRAREYIRSLPFKKKIPWKVMFPRTSDLALDLLERLLAFNPMKRITVEEALKHPYLEPYHDPDDEPTADPIPEEFFDFDKNKDTLTKEQLKGMLIYARFDLN*
>213678
MFLARRFSPSARSARSSYFSISEITCLYDMDIPRPDNFNECYLYEELMECDLAAIIRSGQPLTDAHFQSFIYQILCGLKYIHSANVLHRDLKPGNLLVNADCELKICDFGLARGFSMDPEENAGYMTEYVATRWYRAPEIMLSFQSYTKAIDVWSVGCILAELLGGKPFFKGRDYVDQLNQILHYLGTPNEETLSRIGSPRAQDYVRNLPYMPKIAFATLFRQANPDALDLLDRMLAFDPSSRISVEEALEHRYLHIWHDASDEPSCPTTFDFQFEVVEDIQEMKHMILAEVNNFRRAVRMQPGQQAQGQGQQPPQPVPMPNNYDRSAYQDPRPHEVGAQGNWEGNDLERDLQGLDGRSMRQ*
>462722
MAEFVRAQIFGTTFEITSRYTDLQPVGMGAFGLVCSAKDQLTNQAVAIKKIMKPFSTPVLSKRTYRELKLLKHLKHENVISLSDIFISPLEDIYFVTELLGTDLHRLLTSRPLEKQFIQYFLYQILRGLKYVHSAGVVHRDLKPSNILVNENCDLKICDFGLARIQDPQMTGYVSTRYYRAPEIMLTWQKYDVEVDIWSAGCIFAEMLEGKPLFPGKDHVNQFSIITELLGTPPDDVIQTICSENTLRFVQSLPKRERQPLANKFKNAEPAAIDLLEKMLVFDPKKRVRAEEALAHEYLAPYHDPTDEPVAEEKFDWSFNDADLPVDTWKIMMYSEILDYHNVDAAQATGEENDTTERRGFWLCGGGTRYGARSGGIAAHARRALEAYGGRHCVDSQGAACCSHMVAVGNNKFHHARGPEVERWLGLDEKTDPAVENEWPLLPFMSLTDGAHSTTEDYSYFTLRREATEKTPATSLFGISCTRQLDSNALIHRPADVTRSTVQKAVVVISDSPQYFGAIKAQLGAVIAAWFAQRDFTDIEILQRFHESLPTLLKNQEAEIDHYFGISLREFIHEFKWQTLVLFKCALLQPKMLFFGSNCERLCMMQFALISLIPGLIRHLQDAADPKFNSYEENLVTPTSLLLAYMGLPLQLFGKGALFGPYTPLQQLDMLADHGTKSYIVGSTNSLLLQQKDRYSDILVNLDDHTISITSASLRNALVLSTPDRRWIDFLTQTVNDTWDESDPSRPKDHGYAGSEEFIRMQFEEYLLALLSSVKCKLYFEKNKDKENLIPDIEGDPAADFSNDFIDAWMKTENFRIFDKFTDSHLFDITDPKHPCSGGLSIEDVQRRLAHVALRQVAEMHLDERLEKSREVIGKQLAVGQKKVSSAFNNLWAEMEAMREAQRAKRESELQNQTTPKPAPKCNHQTCFIGGQSTDPRVVSKTPDLSQAQANLQAAGTRASAYLSSWGAWANEKKKGWASSRSTSTTPINSPPPTSPPPDFKNIHGSHRSDKSVDSFVAVDAPQDVEAGASLPGGSNVLFDVTEKEGKETAREK*
>295607
MFRPLPLSPSASNKPSSAKDQLTNQAVAIKKIMKPFSTPVLSKRTYRELKLLKHLKHENVISLSDIFISPLEDIYFVTELLGTDLHRLLTSRPLEKQFIQYFLYQILRGLKYVHSAGVVHRDLKPSNILVNENCDLKICDFGLARIQDPQMTGYVSTRYYRAPEIMLTWQKYDVEVDIWSAGCIFAEMLEGKPLFPGKDHVNQFSIITELLGTPPDDVIQTICSENTLRFVQSLPKRERQPLANKFKNAEPAAIDLLEKMLVFDPKKRVRAEEALAHEYLAPYHDPTDEPVAEEKFDWSFNDADLPVDTWKIMMYSEILDYHNVDAAQATGEENGNA*
>67562
MCRNNMISRMLWVRVHMALCGKPIRKDSRSDVLITGSSALHKPSGQKVAIKKITPFDHSMFCLRTLREMKLLRYFNHENIISILDIQKPRNFETFTEVYLIQELMETDMHRVIRTQELSDDHCQYFIYQTLRALKAMHSANVLHRDLKPSNLLLNANCDLKVCDFGLARSAASTEDNSGFMTEYVATRWYRAPEIMLTFKEYTKAIDVWSVGCILAEMLSGKPLFPGKDCM*
