# Supplementary material for: Genome-Wide Identification of Mitogen-Activated Protein Kinase Gene Family across Fungal Lineage Shows Presence of Novel and Diverse Activation Loop Motifs
Source: PLoS One. 2016 Feb 26;11(2):e0149861. doi: 10.1371/journal.pone.0149861 (PMC4769017; doi:10.1371/journal.pone.0149861)
Supplement: S1 Appendix — (ZIP) [file pone.0149861.s001.zip › No. of Identified MAPKs/Stereum hirsutum FP-91666 SS1.txt]

>169913
MQRHSFQALNSTFVVDSEYQFVKELGQGAYGCVVSAKHRRTGEGCAIKKITNINTKRILTKRCLREIKLLHHFRRHKNITCLYDMDIVFDASGNFDEVYLYEELMEADLHAIIRSGQPLSDAHFQSFIYQTLCGLKYIHSANVLHRDLKPGNLLVNADCELKICDFGLARGFNQQQRQGFMTEYVATRWYRAPEIMLSFANYASAIDVWSVGCILAELLAGKPIFKGRDYVDQLNQILHYLGTPSEDTLRRVGSPRAQDYIRSLPIRPRVPFQQLFPQANPQAIDLLSKMLNFDPAKRITCEQALEHPYLAVWHDPSDEPVCPTTFDFDFEEEDSIEGMKKLIVDEVNLFRQEVRAQARAASQGRRQDTLPIPSHDDIAASPIQEDVPANGATSGYYSGTNTYSYNPAGGQAGQQGAAGAGGQRPSSPVMDDPSAELERELAGTHIGRQ*
>139503
MPQLWLALVPILLLPRHLCPSCLQPSSSLDADFLAKGIHPRRNGTFAYKHSGQTTMIENEKMQDTEDAPPHSNAGSQRGRRMSRSRSQGEESPESVQASPSSWDQSSRGRSLLRKMTDPFSEANLRRRGYHTLQSFDKTFHVEKRWKLIREMGSGAYGVVISAADDISGETVAIKMVTRIFEKTQLAKRALRELALLRHFNNHENITGLIDVDAIAPNFNEMYLFMEPMEADLHQIIKSGQMLSNEHVQYFTYQILRGMKYVHSASVVHRDLKPGNLLVNSDCELKICDFGLSRGFESRPDEYVSHMTEYVATRWYRAPEIMLAFKRYDTAIDVWSIGCILAELLTGKPLFKGKDYVDQLNKILDVLGTPSEAVIKRIGSEKAQAYVRTLPIKKKVPFRKLVPSADPQALDLLEKMLSFDPSGRITVAEALEHPWLSGYHDVNDEPECPTKFDRWRDIEKLETIEQFREALWKEIEDYRREVRMIALEMMDDEPAPLRSPSVLSAVDEGGDKAQVEVVDEEMVNATRLEGVDECTQEKVEGQGQSEAQQEDTETIPPLAEFPSKETSMEKRRNSGSSTQGSSSLAYPTQRIPAVTRDPLVSYARRTSMFGAHSNRGSLYESATGSPSDPYQPMSTGTHPTPTRASSFIDDGSGVNFGGYALGSGHVKDSSTSTAGGIAFPSMQQRDGFIVPARSRTASMATGYDVPRKLLRTLSTVSIYESLGPLAGGGEGGGEGAASGVAPIAKIIRERRTEADAPPSEMPGDFQIGVGGSDSESGESGDGK*
>57461
MYRGYHTLQSFDKTFHVEKRWKLIREMGSGAYGVVISAADDISGETVAIKMVTRIFEKTQLAKRALRELALLRHFNNHENITGLIDVDAIAPNFNEMYLFMEVRSDLHQIIKSGQMLSNEHVQYFTYQILRGMKYVHSASVVHRDLKPGNLLVNSDCELKICDFGLSRGFESRPDEYVSHMTEYVATRWYRAPEIMLAFKRYDTAIDVWSIGCILAELLTGKPLFKGKDYVDQLNKILDVLGTPSEAVIKRIGSEKAQAYVRTLPIKKKVPFRKLVPSADPQALDLLEKMLSFDPSGRITVAEALEHPWLSGYHDVNDEPECPTKFDRWRDIEKLETIEQFREALWKEIEDYRREVR
>154378
MNQAQVSLCWPGSRTEWEKGQDEPAVHEPTLKNLQGTWDRSFAVPFTVSALAFSTLAIAHDDDTDDMETDSRLANFAVGQNYSLLDVIGEGAYGVVCSAVHVPSGRKVAIKRITPFDHSMFCLRTLREIKLLRHFHHENIISILDILRPQNIHDFREVYLVQELMETDLHRVIRTQTLSDDHCQYFIYQTLRALKALHSADVLHRDLKPSNLLLNANCDLKLCDFGLARSARPPPDADDSSNFLTEYVATRWYRAPEVMLTFKEYTRAIDIWSVGCVLAEMISGKPLFPGRDYHHQLSIILDILGTPSLDDFYAITSQRSREYLRALPFRKKKPLDQLFVGANPLAVDLMEKCLTFSPKKRIDVSEALRHPYLESYHDPDDEPTAPPLDPSFFDFDGSEPLGKEDLKVLIYNEVMSAHQYPQQQQIQIPSPGVPTNGGLNLMGSGS*
>46649
MSKKVGKSLGKFNVGTNGQSLNPRPQLISIDPLRLPGDDYKILFGLGEGAYGTVAAAVHKPTGRQVAIKRVLPFEHTLFCLRTLRELKLLRLFAETCLNENIVSILSIIKPPSLDDFKEIYFVQELMQTDLHRVIRTQLLSDDHCQYFVYQTLRALLSIHTADIVHRDLKPSNLLVNANCDLKVCDFGLARSVKSSSLMGGKDVGMMTEYVATRWYRAPEIMLSFKMYTKAIDMWAVGCILAECLSGRPLFPGRDYSHQLDLILDVIGTPTIEEFYAITSRRSRDYIRGLDIRKRRPFAAMFPNASPDAIDFLNRTLTFDPKKRMTVEEAIQHPYLALYHDPDDEPTATSIDPDYFEFDGNKEQLKELLYEEVMAMPSYI*
>166786
MSDATKKSKHAHAASQAAQPAPRKVRFNVGTQYQVLDVVGEGAYGIVCSAVHRPSGRKVAIKKIMPFDHSMFCLRTLRELKLLKFLSEAGVSENIISILDIIKPPSLDAFKEVYLIQELMETDMHRVIRTQDLSDDHAQYFVYQTLRALKALHSADVIHRDLKPSNLLLNANCDLKVCDFGLARSVKTAEPSGTETGFMTEYVATRWYRAPEIMLTFKQYTKAIDVWSVGCILAEMLSGKPLFPGRDYHHQLTLILDVLGTPTLDEFYAITTRRSRDYIRALPFRKKKPFSQLFPNANPNAIDFLTKTLTFDPKKRITVEQALAHPYLEAYHDPDDEPVAPPLDPEFFEFDLHKDDISREQLKELLYEEIMSFTPVVMTSS*
>113434
MTGDVAEKRSLRACIPREQEKIRSAVSCNKTQGEETYYLWKTPYGSGVVWGAREADTYPYPATSRPRSKKKETEEQAGARRISCAQDCDCPGFKPPSLKNLACPQLVDIRALLIASPPTTQAATTTGEKRKRAPAKKQTSAQGNRRITLADGEEVDVTGINVTSVVARPEVLEALKARIIELEDQLGTQPPPVKRARKAAASPDDDNDSKAGPSTSAAAAVATTSSGLSKAEEKKTKVQLKKIFDRVKKECKSDNCKFQGGSKTIKIDEVLEPSEFEAIFGGKGVLIQPTPQNKPKSTVTIIEFRNTAQVNALLGPDLTKQLPLKGNRWSRGGVPTRTFGGGFGGFGSTFSKSAKLGQCDVEIQSLDVNYSKNGMKCTLKFEVGEIGGGGCGYVASSRHGNKVEKEPNLDRTGGCRRSGFWTPARQPSTTPFPSSVHPSVLIVLRVNFTAQTTPHPNQRNNECRSSNSASSVPRSRWLVAGSLRVGCVGLDGKVTTRYVDLQPVGMGAFGLVCSAKDQLTGASVAVKKIMKPFSTPVLAKRTYRELKLLKHIQHENIISLSDVFISPLEDIYFVTELLGTDLHRLLTSRPLEKQFIQYFLYQILRGLKYVHSAGVVHRDLKPSNILVNENCDLKICDFGLARIQDPQMTGYVSTRYYRAPEIMLTWQKYDVAVDIWSTGCIFAEMLEGKPLFPGKDHVNQFSIITELLGTPPDDVIETIASENTLRFVQSLPKRERVPFSEKLRCNDESALDLLEKMLVFDPRKRIDATESLAHEYVAPYHDPTDEPVANEKFDWSFNDAELPIDTWKVMMYSEILDFHQVSDPGAADGEAPSGALAGPEGQSRLGNGNVEHIGK*
>170586
MSFVKLSIFGTSFEVTTRYVDLQPVGMGAFGLVCSAKDQLTGASVAVKKIMKPFSTPVLAKRTYRELKLLKHIQHENIISLSDVFISPLEDIYFVTELLGTDLHRLLTSRPLEKQFIQYFLYQILRGLKYVHSAGVVHRDLKPSNILVNENCDLKICDFGLARIQDPQMTGYVSTRYYRAPEIMLTWQKYDVAVDIWSTGCIFAEMLEGKPLFPGKDHVNQFSIITELLGTPPDDVIETIASENTLRFVQSLPKRERVPFSEKLRCNDESALDLLEKMLVFDPRKRIDATESLAHEYVAPYHDPTDEPVANEKFDWSFNDAELPIDTWKVMMYSEILDFHQVSDPGAADGEAPSGALAGPEGQSRLGNGNVEHIGK*
