# Supplementary material for: Genome-Wide Identification of Mitogen-Activated Protein Kinase Gene Family across Fungal Lineage Shows Presence of Novel and Diverse Activation Loop Motifs
Source: PLoS One. 2016 Feb 26;11(2):e0149861. doi: 10.1371/journal.pone.0149861 (PMC4769017; doi:10.1371/journal.pone.0149861)
Supplement: S1 Appendix — (ZIP) [file pone.0149861.s001.zip › No. of Identified MAPKs/Terfezia boudieri.txt]

>51223
MDLQGRKVFKVFNQDFIVDERYTVTKELGQGAYGIVCGATNVITREGVAVKKVTNVFSKKILAKRALREIKLLQHFRGHRNITCLYDMDIPRPENFNEVYLYEELMECDLAAIIRSGQPLTDAHFQSFIYQILCGLKYIHSANVLHRDLKPGNLLVNADCELKICDFGLARGFSENPEENAGYMTEYVATRWYRAPEIMLSFQSYTKAIDVWSVGCILAELLGGRPFFKGRDYVDQLNQILHYLGTPNEETLCRIGSARAQEYVRNLPFMPKAPFSRLFPNANPDALDLLDRMLAFDPSSRISVEEALQHRYLSIWHDASDEPDCPTPFDFSFESVNEVPEMRKMILDEVTRFRTAVRTHPSPANLNLAQDVKMGIPEGHWPSEAPRPHETTGAVDDVLERELAGGLDAMQH*
>66435
MSANWAEFIVIRYILQPHLQPYLIHSYLRLLNYLNLGGVAICVLCKRLGEFDPVNCCAISVSSRSVSLGRSIPLIVVGSQRHRLEVLTKYDIMSRHGSSSRKISFNVSDQYEIQDVVGEGAYGVVCSALHKPSGQKVAIKKITPFDHSMFCLRTLREMKLLRYFNHENIISILDIQKPRNYESFTEVYLIQELMETDMHRVIRTQDLSDDHCQYFIYQTLRALKAMHSANVLHRDLKPSNLLLNANCDLKVCDFGLARSAASTDDNSGFMTEYVATRWYRAPEIMLTFKEYTKAIDVWSVGCILAEMLSGKPLFPGKDYHHQLTLILDVLGTPTMEDYYGIKSRRAREYIRSLPFKKRIPFSTMFPKTSPQALDLLEKLLAFNPAKRITVEEALKHPYLEPYHDPEDEPTAPPIPDEFFDFDRRKDELSKEQLKTLIYEEIMRTTN*
>50905
MSRHGSSSRKISFNVSDQYEIQDVVGEGAYGVVCSALHKPSGQKVAIKKITPFDHSMFCLRTLREMKLLRYFNHENIISILDIQKPRNYESFTEVYLIQELMETDMHRVIRTQDLSDDHCQYFIYQTLRALKAMHSANVLHRDLKPSNLLLNANCDLKVCDFGLARSAASTDDNSGFMTEYVATRWYRAPEIMLTFKEYTKAIDVWSVGCILAEMLSGKPLFPGKDYHHQLTLILDVLGTPTMEDYYGIKSRRAREYIRSLPFKKRIPFSTMFPKTSPQALDLLEKLLAFNPAKRITVEEALKHPYLEPYHDPEDEPTAPPIPDEFFDFDRRKDELSKEQLKTLIYEEIMRTTN*
>66669
MDLQGRKVFKVFNQDFIVDERYTVTKELGQGAYGIVCGATNVITREGVAVKKVTNVFSKKILAKRALREIKLLQHFRELMECDLAAIIRRYSSSSGNPTNGQPLTDAHFQSFIYQILCGLKYIHSANVLHRDLKPGNLLVNADCELKICDFGLARGFSENPEENAGYMTEYVATRWYRAPEIMLSFQSYTKAIDVWSVGCILAELLGGRPFFKGRDYVDQLNQILHYLGTPNEETLCRIGSARAQEYVRNLPFMPKAPFSRLFPNANPDALDLLDRMLAFDPSSRISVEEALQHRYLSIWHDASDEPDCPTPFDFSFESVNEVPEMRKMILDEVTRFRTAVRTHPSPANLNLAQDVKMGIPEGHWPSEAPRPHETTGAVDDVLERELAGGLDAMQH*
>13822
MAEFVRAQIFGTTFEITSRYTDLQPVGMGAFGLVCSAKDQLTGHAVAIKKIMKPFGTPVLSKRTYRELKLLKHLQHENVISLNDIFISPLEDIYFVTELLGTDLHRLLTSRPLEKQFIQYFLYQILRGLKYVHSAGVVHRDLKPSNILVNENCDLKICDFGLARIQDPQMTGYVSTRYYRAPEIMLTWQKYDVEVDIWSAGCIFAEMLEGKPLFPGKDHVNQFSIITELLGTPPDDVIHTICSENTLRFVQSLPKRDRVPLSQKFKTADPLAIDLLERMLVFDPKKRITAADALAHGYLAPYHDPTDEPVAELKFDWSFNDADLPTDTWKIMMYSEILDYHNV
