# Supplementary material for: Genome-Wide Identification of Mitogen-Activated Protein Kinase Gene Family across Fungal Lineage Shows Presence of Novel and Diverse Activation Loop Motifs
Source: PLoS One. 2016 Feb 26;11(2):e0149861. doi: 10.1371/journal.pone.0149861 (PMC4769017; doi:10.1371/journal.pone.0149861)
Supplement: S1 Appendix — (ZIP) [file pone.0149861.s001.zip › No. of Identified MAPKs/Thielavia hyrcaniae CBS 757.83.txt]

>179022
MADLQGRKIFKVFNQDFIVDERYTVTKELGQGAYGIVCAAVNNQTSEGVAIKKVTNVFSKKILAKRALREIKLLQHFRGHRNITCLYDMDIPRPDNFNETYLYEELMECDLAAIVRSGQPLTDAHFQSFIYQILCGLKYIHSANVLHRDLKPGNLLVNADCELKICDFGLARGFSVDPEENAGYMTEYVATRWYRAPEIMLSFQNYTKAIDVWSVGCILAELLGGRPFFKGRDYVDQLNQILHILGTPNEETLSRIGSPRAQEYVRNLPYMAKKSFPSLFPNANPDALDLLDRMLAFDPTRRISVEAALEHPYLAIWHDASDEPDCPTTFNFDFEVVDDVAEMRKMILDEVFRFRQHVRTAPGGGAGGIPGQQPVQGPVPIPAGGQPQQWTAEDPRPQEYGSMQGLEAAAPLEDEWTVVDTEAI*
>178993
MASSAPPSTTRPARASPSRRSRMSSAKRSWPSAPCVRSSCCSTSGATAIRVSLQITCLYDMDIPRPDNFNETYLYEELMECDLAAIVRSGQPLTDAHFQSFIYQILCGLKYIHSANVLHRDLKPGNLLVNADCELKICDFGLARGFSVDPEENAGYMTEYVATRWYRAPEIMLSFQNYTKAIDVWSVGCILAELLGGRPFFKGRDYVDQLNQILHILGTPNEETLSRIGSPRAQEYVRNLPYMAKKSFPSLFPNANPDALDLLDRMLAFDPTRRISVEAALEHPYLAIWHDASDEPDCPTTFNFDFEVVDDVAEMRKMILDEVFRFRQHVRTAPGGGAGGIPGQQPVQGPVPIPAGGQPQQWTAEDPRPQEYGSMQGLEAELGGR*
>567834
MSNAQQKGGARKISFNVSEQYDIQDVVGEGAYGVVCSAVHKPSGQKVAIKKITPFDHSMFCLRTLREMKLLRYFNHENIISILDIQKPRSYETFNEVYLIQELMETDMHRVIRTQELSDDHCQYFIYQTLRALKAMHSANVLHRDLKPSNLLLNANCDLKVCDFGLARSAASQEDNSGFMTEYVATRWYRAPEIMLTFKEYTKAIDVWSVGCILAEMLSGKPLFPGKDYHHQLTLILDVLGTPTMEDYYGIKSRRAREYIRSLPFKKKVPFRTLFPNTSDLALDLLEKLLAFNPVKRITVEEALQHPYLEPYHDPEDEPTAPPIPEEFFDFDKHKDNLSKEQLKQLIYQEIMR*
>389770
MSNAQQKGGARKISFNVSEQYDIQDVVGEGAYGVVCSAVHKPSGQKVAIKKITPFDHSMFCLRTLREMKLLRYFNHENIISILDIQKPRSYETFNEVYLIQELMETDMHRVIRTQELSDDHCQYFIYQTLRALKAMHSANVLHRDLKPSNLLLNANCDLKVCDFGLARSAASQEDNSGFMTEYVATRWYRAPEIMLTFKEYTKAIDVWSVGCILAEMLSGKPLFPGKDYHHQLTLILDVLGTPTMEDYYGIKSRRAREYIRSLPFKKKVPFRTLFPNTSDLALDLLEKLLAFNPVKRITVEEALQHPYLEPYHDPEDEPTAPPIPEEFFDFDKHKDNLSKEQLKQLIYQEIMR
>498471
MAEFVRAQIFGTTFEITSRYSDLQPVGMGAFGLVCSAKDQLTNQSVAIKKIMKPFSTPVLAKRTYRELKLLKHLKHENVISLSDIFISPLEDIYFVTELLGTDLHRLLTSRPLEKQFIQYFLYQIMRGLKYVHSAGVVHRDLKPSNILVNENCDLKICDFGLARIQDPQMTGYVSTRYYRAPEIMLTWQKYDVEVDIWSAGCIFAEMLEGKPLFPGKDHVNQFSIITELLGTPPDDVINTIASENTLRFVKSLPRRERQPLKNKFRNADAQAIDLLERMLVFDPKKRVTAAEALAHEYLAPYHDPTDEPIAEEKFDWSFNDADLPVDTWKIMMYSEILDYHNAEAANVAQHEQQFLGQ*
>178963
MADLQGRKIFKVFNQDFIVDERYTVTKELGQGAYGIVCAAVNNQTSEGVAIKKVTNVFSKKILAKRALREIKLLQHFRGHRNITCLVDGVRLGSHRPIRAAPDRRPLPVLHLPDLVRPQVHPLGQRAASRPQAGQPARQRRLRAQDLRLWPRPRLLGRPGGECRLHDRVCRDALVPRPRDHAELPELHQIDVWSVGCILAELLGGRPFFKGRDYVDQLNQILHILGTPNEETLSRIGSPRAQEYVRNLPYMAKKSFPSLFPNANPDALDLLDRMLAFDPTRRISVEAALEHPYLAIWHDASDEPDCPTTFNFDFEVVDDVAEMRKMILDEVFRFRQHVRTAPGGGAGGIPGQQPVQGPVPIPAGGQPQQWTAEDPRPQEYGSMQGLEAELGGR*
>167647
MKPFSTPVLAKRTYRELKLLKHLKHENVISLSDIFISPLEDIYFVTELLGTDLHRLLTSRPLEKQFIQYFLYQIMRGLKYVHSAGVVHRDLKPSNILVNENCDLKICDFGLARIQDPQMTGYVSTRYYRAPEIMLTWQKYDVEVDIWSAGCIFAEMLEGKPLFPGKDHVNQFSIITELLGTPPDDVINTIASENPLLGFYSCSSRILTCCSYRSSGAHACLRPQEARNSRRGPGPRVPGPLSRPDRRAHRRGEIRLELQRCRSACRHMEDNDVSLQRSRRSPH*
