# Supplementary material for: Genome-Wide Identification of Mitogen-Activated Protein Kinase Gene Family across Fungal Lineage Shows Presence of Novel and Diverse Activation Loop Motifs
Source: PLoS One. 2016 Feb 26;11(2):e0149861. doi: 10.1371/journal.pone.0149861 (PMC4769017; doi:10.1371/journal.pone.0149861)
Supplement: S1 Appendix — (ZIP) [file pone.0149861.s001.zip › No. of Identified MAPKs/Trichaptum abietinum.txt]

>621303
MLQRHQFTALNSVFIVDAEYEFVKELGQGAYGCVVAARHRRSGEGCAIKKITNINTKRILTKRCLREIRLLHHFRGHKNITCLYDMDIVFQPNGNFDEVYLYEELMEADLHAIVRSGQPLSDAHFQSFLYQTLCGLKYIHSANVLHRDLKPGNLLVNADCELKICDFGLARGYTPGGGTAASRGAPNLGLMTEYVATRWYRAPEIMLSFANYSTAIDIWSVGCILAELLGGKPIFKGRDYVDQLNQILHYLGTPSEDTLRRVGSPRAQDYIRSLPIKPRIPFSTLYPNANPLAIDLLSKLLTFDPAKRISCEQALAHPYFSVWHDPSDEPICEKKFDFSFEEEDSIEGMKNLIVEEVNSFRAMTGNLPMPSRDDIANSPVHEYAPQDGATSGYTAHPADARANGRHASPIMEDPSADLERELASVTGV*
>38569
MDYGSARGTVVAVKTDQLVSSALEPTDRHQFTALNSVFIVDAEYEFVKELGQGAYGCVVAARHRRSGEGCAIKKITNINTKRILTKRCLREIRLLHHFRGHKNITCLYDMDIVFQPNGNFDEVYLYEELMEADLHAIVRSGQPLSDAHFQSFLYQTLCGLKYIHSANVLHRDLKPGNLLVNADCELKICDFGLARGYTPGGGTAASRGAPNLGLMTEYVATRWYRAPEIMLSFANYSTAIDIWSVGCILAELLGGKPIFKGRDYVDQLNQILHYLGTPSEDTLRRVGSPRAQDYIRSLPIKPRIPFSTLYPNANPLAIDLLSKLLTFDPAKRISCEQALAHPYFSVWHDPSDEPICEKKFDFSFEEEDSIEGMKNLIVEEVNSFRAMVRSQARASGQIRRQDSLPMPSRDDIANSPVHEYAPQDGATSGYTAHPADARANGRHASPIMEDPSADLERELASVTGV*
>578295
MSQVEERRDASSSRRRSETEASQPAPRRGGRRSKPRGEQGDESSSEDKASPGSWNVDRGRSRTRRPSNTVTEDSLRRRGYHALVSSFGKVFHVEKRWKMIRDMGSGAYGVVISAADEISGETVAIKLVTRVFEKVSLAKRALREITLLRHFANHENITGLIDVDAISKDFNEIYLFMEPMEADLHQIIKSGQSLTNEHVQYFVYQILRGMKYVHSASVVHRDLKPGNLLVNADCELKICDFGLSRGFDAAPEEYATQMTEYVATRWYRAPEIMLAFRRYNTAIDVWSIGCILAELLLGRPLFKGKDYVDQLNKILDVLGSPDESIVKRIGSDKAQAYVRSLPYRKTVPFRKLMPSADPLALDLLAKMLAFDPQDRITVPQALEHPWLASYHDVTDEPECSVPYEKWRDIEKLETIDQYREALWNEIEEYRHEVRNTNFEMEWPKMMTANSVERPHVEQQERTSTPPGIVVEDESIEEAETSTAVEAGGANKSDYAKEDEKQGTESDTVTVGAPVVEDSAPISTIPLPGLERRDSMRPPTPADMANDPVVTYARRSSILQAQYLQQLQKQGNSVSPVRRTQPGMPVYAEESNLPTGIANFYSSQRREGAPFPVPTPPPIVRAPSAGPSATGSIPFPSTGGGSFIVPARSRTASTVGGESMYGTRKILRTLSTVSIHESMDSVGGLAAMGPIGQAIMERRETAADAPPSEMPREFDTVREEEGEYRSFGTASGSTSASVEGISARPVGQEGRSADNTSGTPSKKKEKRFLIF*
>585786
MEQSNEHNNVDERIIGFAAGSNYDVQELIGEGAYGIVCSAVHIPTGRKVAIKRITPFDHTMFCLRTLREIKLLRHFDHENIIAILDILRPPSLAEFREVYLVQELMETDMHRVIRTQELSDDHCQYFIYQTLRALKALHSADVLHRDLKPSNLLLNANCDLKLCDFGLARSARPPPNVDPTITFMTEYVATRWYRAPEVMLTFKEYTRAIDIWSVGCILAEMLSGKPLFPGRDYHHQLSLILDILGTPSLDDFYAISSPRSREYIRVMPFRKRKPFATLFPKANPLAIDLMEKCLTFSPKKRIQVDEALKHPYLEPYHDPMDEPTAPPLDPSFFHFDNGTPLSKEELKELIYEEVTRPLAPSGS*
>601377
MTVRTSAKKPLPTFEVGDDYRILHVLGEGAYGTVVAALHKPSGRQVAIKKVLPFDHTLFALRTLRELKLLKFFSQVVVNENIIAILDIIKPPSFDEFKEIYFVQELMQTDMHHVIRTQHLSPDHCEYFTYQTLLAIKSMHDADIVHRDLKPANILLNQNCDLKVCDFGLARSVRTGRPAGEEYVATRWYRAPEIMLSFKMYTKAIDVWSVGCILAEMLTGRPLFPGRDYGHQLDLILDVIGTPTLEEYAAITSRRSRDYIRALPIRKRKPFATLIPSASPAAIDFLSRTLTFDPKKRMTVDECLRHPYLAPYYDPADEPCGPGLDENYFYFDLQKEELSKAQLKELLYNEVHSFTPAI*
>500359
MSFVKLSIFGTSFEVTTRYVDLQPVGMGAFGLVCSAKDQLTGAAVAVKKIMKPFSTPVLAKRTYRELKLLKHIQHENIISLSDVFISPLEDIYFVTELLGTDLHRLLTSRPLEKQFIQYFLYQILRGLKYVHSAGVVHRDLKPSNILVNENCDLKICDFGLARIQDPQMTGYVSTRYYRAPEIMLTWQKYDVAVDIWSTGCIFAEMLEGKPLFPGKDHVNQFQIITELLGTPPDDVIATIASENTLRFVQSLPKRDRVPFSQKLRTADDSALDLLEKMLVFDPRKRITATEALAHDYVSPYHDATDEPESSEKFDWSFNDADLPVDTWKVMMYSEILDFHQVGDSTLLDNNNIPEGSLAGP
>604754
MSISSRLEWVSLSSSSSSLWRLADGTGPWIVLGAFGLVCSAKDQLTGAAVAVKKIMKPFSTPVLAKRTYRELKLLKHIQHENIISLSDVFISPLEDIYFVTELLGTDLHRLLTSRPLEKQFIQYFLYQILRGLKYVHSAGVVHRDLKPSNILVNENCDLKICDFGLARIQDPQMTGYVSTRYYRAPEIMLTWQKYDVAVDIWSTGCIFAEMLEGKPLFPGKDHVNQFQIITELLGTPPDDVIATIASENTLRFVQSLPKRDRVPFSQKLRTADDSALDLLEKMLVFDPRKRITATEALAHDYVSPYHDATDEPESSEKFDWSFNDADLPVDTWKVMMYSEILDFHQVGDSTLLDNNNIPEGSLAGPGEDGNIVGAGGGVQSVSVASAPTQA*
>633130
MSFVKLSIFGTSFEVTTRYVDLQPVGMADGTGPWIVLGAFGLVCSAKDQLTGAAVAVKKIMKPFSTPVLAKRTYRELKLLKHIQHENIISLSDVFISPLEDIYFVTELLGTDLHRLLTSRPLEKQFIQYFLYQILLSKMQRGLKYVHSAGVVHRDLLPTKISFTQKPSNILVNENCDLKICDFGLARIQDPQMTGYVSTRYYRAPEIMLTWQKYDVAVDIWSTGCIFAEMLEGKPLFPGKDHVNQFQIITELLGTPPDDVIATIASENTLRFVQSLPKRDRVPFSQKLRTADDSALDLLEKMLVFDPRKRITATEALAHDYVSPYHDATDEPESSEKFDWSFNDADLPVDTWKVMMYSEILDFHQVGDSTLLDNNNIPEGSLAGPGEDGNIVGAGGGVQSVSVASAPTQA*
>256867
MQTDMHHVIRTQHLSPDHCEYFTYQTLLAIKSMHDADIVHRDLKPANILLNQNCDLKVCDFGLARSVRTGRPAGEVGLMTEYVATRWYRAPEIMLSFKMYTKAIDVWSVGCILAEMLTGRPLFPGRDYGHQLDLILDVIGTPTLEEYAAITSRRSRDYIRALPIRKRKPFATLIPSASPAAIDFLSRTLTFDPKKRMTVDECLRHPYLAPYYDPADEPCGPGLDENYFYFDLQKEELSKAQLKELLYNEVHSFTPAI*
>564549
MSDPAAKTKHAASNNQPAPRKVRFNVGTQYQVLDVVGEGAYGIVCSAVHRPSGRKVAIKKIAPFDHAMFCLRTLRELKLLKFLSECGASENIISILDIIRPPSLEAFKEVYIIQELMETDMHRVIRTQDLSDDHAQYFVYQTLRALKALHSADVIHRDLKPSNLLLNANCDLKVADFGLARSVKTAEPSGTETGFMTEYVATRWYRAPEIMLTFKQYTKAIDVWSVGCILAEMLSGKPLFPGKDYHHQLTLILDVLGTPTLDEFYAITTRRSRDYIRALPFRKKKSFATLFPNASPLAVDFLTKTLTFDPKKRLTVEQALAHPYLEAYHDPEDEPCAPPLDPEFFEFDLHKDDISREQLKELLYEEIMSFHPQPIT*
