# Supplementary material for: Genome-Wide Identification of Mitogen-Activated Protein Kinase Gene Family across Fungal Lineage Shows Presence of Novel and Diverse Activation Loop Motifs
Source: PLoS One. 2016 Feb 26;11(2):e0149861. doi: 10.1371/journal.pone.0149861 (PMC4769017; doi:10.1371/journal.pone.0149861)
Supplement: S1 Appendix — (ZIP) [file pone.0149861.s001.zip › No. of Identified MAPKs/Trypethelium eluteriae.txt]

>498377|fgenesh1_kg.15_#_56_#_Locus4789v1rpkm34.02
MADLQGRKIFKVFNQDFIVDERYTVTKELGQGAYGIVCAATNNQTGEGVAIKKVTNVFSKKILAKRALREIKLLQHFRGHRNITCLYDMDIPRPDGFNETYLYEELMECDLAAIIRSGQPLTDAHFQSFIYQILCGLKYIHSANVLHRDLKPGNLLVNADCELKICDFGLARGFSIDPEENAGYMTEYVATRWYRAPEIMLSFQSYTKAIDVWSVGCILAELLGGKPFFKGRDYVDQLNQILHYLGTPNEETLSRIGSPRAQEYVRNLPYMQKVAFQSLFRTANPEALDLLDKMLAFDPSRRISVEEALEHKYLHIWHDASDEPSCLTTFDFTFEVVEDVAEMRKMILQEVQQFRHDVRKSPHAQVGQAQQGQQTNVPIPNNYDPRSYEDPRPQEASQNVNMGLEQELQGGLDARMH*
>443449|e_gw1.15.104.1
MGRRSLSLSCVAVVLLLLVNAPRSRGSELEPRASATPAPISFDPDENWDGIDGAWNSFTLSVGTPSQYVRVLPSTADQQIWTVQPLGCYQSSDSDCENHRGWFFDFNKSTSWQDNGLWDLWIETNLGYYGNANYGYDTVGLGGVGQGGPSLPNQTVAALAVNDFYLGVFGLNPKPTNFTNFSDPSPSYMEDLRTQNLIPSKSFGYSAGAKYSFTGTLASLTLGGYDAARFEPNNLTFVLGPDNERDIVVGIRSINVTGNGTINANMLSEPMDAYIDSTVPQIWLPLDACRKFEDTFGLVFDQTTELYLVNDSLHTQLLQQDPSITFTLGVGPSGGDTVDIVLPYSSFDLTALPPYQGLTNQSRYFPLRRAANETQYTLGRTFLQEAYLIVEWENANFSVSQCVWPNQMEKNIIAIQPPTDGSDASQYTNASSSPSSSLSTGAIIGIVIGAVVVISILLALLVLHNRRKHLEPVSRHGKDKAEHANERNPFDELNYRPNSAVTPTTPGSPGSPSTGFFTPHLSRNGLMSLSGPGTPSDPAEADNKEREIYEMPGDAPSRQEMDAPAVGEKQAMMLRERIYNGVDPLPSPTSGNGRDSLTNRGSNTLSNRGSNTLSNHESNSLSNRESNTFRSSTLASSPVQPSDIISPVHSSDRGPLTPVHLEDRGPISPLQPEFSGFRFSFEGQPSEPSDLSELAGSTTDSKLPRTRIKSPQSARSWHLPEVACSSTTVTVSIFSCLAVLLSSKSRRCFGPFGIASSSPTPLVSHLAGLLSGRVITPLGLGRSTRRHSSKPCSQPQLVLSFLCTSLPQLIRGRKIFKVFNQDFIVDERYTVTKELGQGAYGIVCAATNNQTGEGVAIKKVTNVFSKKILAKRALREIKLLQHFRGHRNITCLYDMDIPRPDGFNETYLYEELMECDLAAIIRSGQPLTDAHFQSFIYQILCGLKYIHSANVLHRDLKPGNLLVNADCELKICDFGLARGFSIDPEENAGYMTEYVATRWYRAPEIMLSFQSYTKAIDVWSVGCILAELLGGKPFFKGRDYVDQLNQILHYLGTPNEETLSRIGSPRAQEYVRNLPYMQKVAFQSLFRTANPEALDLLDKMLAFDPSRRISVEEALEHKYLHIWHDASDEPSCLTTFDFTFEVVEDVAEMRKMILQEVQQFRHDVRKSPHAQVGQAQQGQQTNVPIPNNYDPRSYEDPRPQEASQNVNMGLEQELQGGLDARMH*
>69011|CE69010_24490
MECDLAAIIRSGQPLTDAHFQSFIYQILCGLKYIHSANVLHRDLKPGNLLVNADCELKICDFGLARGFSIDPEENAGYMTEYVATRWYRAPEIMLSFQSYTKAIDVWSVGCILAELLGGKPFFKGRDYVDQLNQILHYLGTPNEETLSRIGSPRAQEYVRNLPYMQKVAFQSLFRTANPEALDLLDKMLAFDPSRRISVEEALEHKYLHIWHDASDEPSCLTTFDFTFEVVEDVAEMRKMILQEVQQFRHDVRKSPHAQVGQAQQGQQTNVPIPNNYDPRSYEDPRPQEASQNVNMGLEQELQGGLDARMH*
>31240|CE31239_8338
MSQRAPPSGSSRKISFNVSEQYDIQDVVGEGAYGVVCSAVHKPSQQKVAIKKITPFDHSMFCLRTLREMKLLRYFNHENIISILDIQKPRRFEDFTEVYLIQELMETDMHRVIRTQELSDDHCQYFIYQTLRALKAMHSANVLHRDLKPSNLLLNANCDLKVCDFGLARSAASTEDNSGFMTEYVATRWYRAPEIMLTFKEYTKAIDVWSVGCILAEMLSGKPLFPGKDYHHQLTLILDVLGTPTMEDYYGIKSRRAREYIRSLPFKKKIPWKALFPKTNDQALDLLERLLAFNPVKRITVEEALKHPYLEPYHDPEDEPTADPIPPEFFDFDKNKDNLTKEQLKGKKSCCIQAGSDYLLYSQCSFSRRSCDRFVSCYARSRSYA*
>507853|fgenesh1_kg.62_#_76_#_Locus1273v1rpkm177.60
MAEFVRAQIFGTTFEITSRYTDLQPVGMGAFGLVCSAKDQLTGQAVAVKKIMKPFSTPVLSKRTYRELKLLKHLRHENVISLSDIFISPLEDIYFVTELLGTDLHRLLTSRPLEKQFIQYFLYQILRGLKYVHSAGVVHRDLKPSNILVNENCDLKICDFGLARIQDPQMTGYVSTRYYRAPEIMLTWQKYDVEVDIWSAGCIFAEMLEGKPLFPGKDHVNQFSIITELLGTPPDDVIQTICSENTLRFVQSLPKRERQPLSNKFKNADPAAVDLLERMLVFDPKKRIRAGDALAHPYLSPYHDPTDEPVAEEKFDWSFNDADLPVDTWKIMMYSEILDYHNIDSQGTTEVPPAENGSS*
>315615|CE315614_9277
MGAFGLVCSAKDQLTGQAVAVKKIMKPFSTPVLSKRTYRELKLLKHLRHENVISLSDIFISPLEDIYFVTELLGTDLHRLLTSRPLEKQFIQYFLYQILRGLKYVHSAGVVHRDLKPSNILVNENCDLKICDFGLARIQDPQMTGYVSTRYYRAPEIMLTWQKYDVEVDIWSAGCIFAEMLEGKPLFPGKDHVNQFSIITELLGTPPDDVIQTICSENTLRFVQSLPKRERQPLSNKFKNADPAAVDLLERMLVFDPKKRIRAGDALAHPYLSPYHDPTDEPVAEEKFDWSFNDADLPVDTWKIMMYSEILDYHNIDSQGTTEVPPAENGSS
>521809|fgenesh1_pm.11_#_97
MHRVIRTQELSDDHCQYFIYQTLRALKAMHSANVLHRDLKPSNLLLNANCDLKVCDFGLARSAASTEDNSGFMTEYVATRWYRAPEIMLTFKEYTKAIDVWSVGCILAEMLSGKPLFPGKDYHHQLTLILDVLGTPTMEDYYGIKSRRAREYIRSLPFKKKIPWKALFPKTNDQALDLLERLLAFNPVKRITVEEALKHPYLEPYHDPEDEPTADPIPPEFFDFDKNKDNLTKEQLKVCQGDGRKFRRGNS*
>69031|CE69030_2314
MECDLAAIIRSGQPLTDAHFQSFIYQILCGLKYIHSANVLHRDLKPGNLLVNADCELKICDFGLARGFSIDPEENAGYMTEYVATRWYRAPEIMLSFQSYTKASK*
>459393|estExt_Genewise1.C_20227
MENYQKLEKIGEGTYGVVYKAKDLTTKDHRIVALKKIRLEAEDEGVPSTAIREISLLKEMNDPAIVRLLNIVHADGHKLYLVFEYLDLDLKKYMEALPVSQGGRGKALPEGAGAALATLGMGPLIVKKFLSQLISGTRYCHAHRVLHRDLKPQNLLIDKEGNLKLADFGLARAFGVPLRTYTHEVVTLWYRSPEILLGSRQYSTGVDMWSVGCIFAEMCTRKPLFPGDSEIDEIFKIFRILGTPSEQEWPGVTSLPDFKPSFPKWQRSDLGSNVSSLDEEGLDLLDALLVYDPAGRISAKQALMHPYFIDEPVPQQPHSRTMVRNGFH*
