# Supplementary material for: Genome-Wide Identification of Mitogen-Activated Protein Kinase Gene Family across Fungal Lineage Shows Presence of Novel and Diverse Activation Loop Motifs
Source: PLoS One. 2016 Feb 26;11(2):e0149861. doi: 10.1371/journal.pone.0149861 (PMC4769017; doi:10.1371/journal.pone.0149861)
Supplement: S1 Appendix — (ZIP) [file pone.0149861.s001.zip › No. of Identified MAPKs/Tulasnella calospora AL13-4D.txt]

>6543
MLFGQRPVSMFPGFTSRPEYSQPSLEERYYRQLAEDHNRRADAAMRLAQQERERAAREREIQALRERQYQEELARRSHLRQNTRRPHSQFFGTPDFGSPLDAFGGPFEGQNPRARAFEDRRRRQSHTDDVESKRFSAFLDHLFQHQDEDAEEEVPVPKKVSEAPFEYGSFVDPNSSIKQARFDHTRPAARPRSQPPRPETTAKTSVPVNTQEDTHEKPVSTETSARSTPPPAASTPNSHAASFTSLNAIQSQFDALKAAFSFPANAEFASSSSPSDVPKLTYASVNVPIHQYENELVKLLTKLDAIESDGAESIRGARKALVIAVEKELSRLDEQKREVWAKSLPVEPDVASADPLESGPAAEPTPEDQGLPAPEASTDGETTLNAPVAAASVPLPESDDMELDVESEPADAHPIESASEEVPLQVVSEIAVPAVSSSLQPAEEAATSDNDDRTPSMSTNLFADTPEALADPASENDEEESSGEAGILVDEDSDSEVEAFIQVEEASPRISEAPLEKDGDVVGPREEVKLPTQEQPVFFFVFTFLYDYIILYQVVIRSPLDARNKVRPREQALIRSPTDTSPCSRPLPSPYINPLVSVGISKPTKQRNIMAFPRPRTPVNSQPLSIASGLRTPPDQEMSDQPMSVQPSPRPLLPTSSADFALSAPVSPSTSVMAIDDQPMLPASPFASPSASGVAAAWNHNAFSAGQLPSAAAYPLLRKLRRPSLLGPLGGPGPSTLGTPSRLNSPLITSFTSSNSPFGFEPATSRSSSSSGKQAQRIDEDSEEYTPVLLTYEGRDGSREGSSSASGSGSSSRNPRQRYHRSMSPQTPPSRTTELDGGLTNEDVASSSRKRPTRNLLRRTSSSNSVTDPPATSSTTQPIPVGGQPPSLLSSQARKLTIPRLRSLVSAETNPAEVEVKSEARFQRFVASHAEFPTPFKSYPKTPRSRAGSSNAGPGGTNLRKSMWPSEKGRFPEEALADDEEFEDDNSVSSDGFDAEGSPEPPGTAPMSFTEDGMLSSSLGGGALGIHRGSSGSLGPPLESPAGMDLDVAMTTSWGPGSPPVSVNGGSGMMITSTTSTPNPLWRHTPPPTAAGPSRVGKRKFDDRYDPYPSAKRRAVSPAVSISISPYHSHPSLASPITLPRSSPITIPRPLPVSAASSPVMRPIVRLSGQYANGMGSTNGSAVGMGLLGVSVGGNGNPNPKREKEVNGAGDGVAWSNSCSATLVPLDNGGVCSAVRTLAPARWVRPSRIRQPDIAKSPFDGTEAERIELSATMAQVNRTSFQALNQTFFIDSEYQFVKELGQGAYGCVVAAKHKRTGEGCAIKKITSINTKRILTKRCLREIKLLHHFRGHKNITCLYDMDIVFEPNGNFNEVYLYEELMEADLHAIIRSGQPLSDAHFQSFMYQTLCGLKYIHSANVLHRDLKPGNLLVNADCELKICDFGLARGYTPAGGTAPPSKAAGNQGFMTEYVATRWYRAPEIMLSFANYTTAIDVWSVGCILAELLGGKPIFKGRDYVDQLNQILHYLGTPSEETLRRVGSPRAQDYIRSLPIKPRIQFQTLYPNANPLAIDLLGKMLAFDPAKRISCEEALNHPYFAVWHDPNDEPVSQSRFDFAFEEEENMDGMKRMIVEEVNAFRALVRNKTRSAQDKRADGTLPIPSRDDIISSPLTEKAPANGATSSFTAPGGAGPGSPIMEDPSEQLEKELAGTHLAGELELLNRMGLTQTSQDRGTIRRAASEAVDPYHYSSISAVRSLPEAVRQSLSTTKSTSYSVSQPQSVPQSEFRPPPKTHQTYQNRELAKPSAPPAASRRRSQSSQVEEPDRTLVGHGAEGASPTFDPYVQVAKEYPRQGTRYEPEINLQPASSPTELEPHQPHPWALSPDSTVLAHTGITTKANVGHGSQRLESLDQFMNKPFAAQKERRKDASKPGRANDQKGVYGVDSVARRLVKMNLNILGYWVMPYLIMLSVWSCQRQSFGLSDKVQGTMVSQVIGIIYI*
>242842
MAQVNRTSFQALNQTFFIDSEYQFVKELGQGAYGCVVAAKHKRTGEGCAIKKITSINTKRILTKRCLREIKLLHHFRGHKNITCLYDMDIVFEPNGNFNEVYLYEELMEADLHAIIRSGQPLSDAHFQSFMYQTLCGLKYIHSANVLHRDLKPGNLLVNADCELKICDFGLARGYTPAGGTAPPSKAAGNQGFMTEYVATRWYRAPEIMLSFANYTTAIDVWSVGCILAELLGGKPIFKGRDYVDQLNQILHYLGTPSEETLRRVGSPRAQDYIRSLPIKPRIQFQTLYPNANPLAIDLLGKMLAFDPAKRISCEEALNHPYFAVWHDPNDEPVSQSRFDFAFEEEENMDGMKRMIVEEVNAFRALVRNKTRSAQDKRADGTLPIPSRDDIISSPLTEKAPANGATSSFTAPGGAGPGSPIMEDPSEQLEKELAGTHLAGVPT*
>175880
MDASSPRNINAPAKDVRLRRLLASTLRILTKRCLREIKLLHHFRGHKNITCLYDMDIVFEPNGNFNEVYLYEELMEADLHAIIRSGQPLSDAHFQSFMYQTLCGLKYIHSANVLHRDLKPGNLLVNADCELKICDFGLARGYTPAGGTAPPSKAAGNQGFMTEYVATRWYRAPEIMLSFANYTTAIDVWSVGCILAELLGGKPIFKGRDYVDQLNQILHYLGTPSEETLRRVGSPRAQDYIRSLPIKPRIQFQTLYPNANPLAIDLLGKMLAFDPAKRISCEEALNHPYFAVWHDPNDEPVSQSRFDFAFEEEENMDGMKRMIVEEVNAFRALVRNKTRSAQDKRADG*
>206606
MTDTDKTTDTKELSVDSASTAPTSVTSTSEKQSTGRSRESTSNYASSSSGASRGRPRTRSELSNPLSKANLEKRGYHTFTVMGKDFHVDKRWKFVRELGQGAYGIVVLTQDSISGENVAIKQVTRVFEKKELAKRALREIVLLRHFNHHENITGLIDMDLLSPDFNEIYLFMEPMEADLHQIIRSGQALTNAHIQYFLYQILRGCKYIHSANVVHRDLKPGNLLVNADCELKICDLGLSRAFERSTMPNQGEESVSHLTEYVATRWYRAPEIMLSFKRYGTAIDVWSIGCILAELLGSKPIFKGKDYVDQLNLILKVLGTPEERTMQRIGSEKAQAYIRSLPFKPKTKMSDHFPNADPLAIDLLEKMLAFDPSDRITVVQALAHPYLEAYHEIGDEPEAPILTEKWNALEEIESDFEYRKAIWKEVYEFRLSVRSGAGGAGEDEMAEELGSEVSGDGDDEAESVEIVVQDADMPVEGQLVLPETALKPDLEQPTEATTTAVPSDPTETVTDTVERLTLVDSSALVDDADGPASPLATLPRTPLDPKPAAIPFPTTEDRPALHNRAPSSSSTLRPVRSSGPLSSVDPYLTYARRSNSLIFTPASSSQPHRRLYSEHVDRLAPEDGAGSGDDDGEYVVAMIRNRAPSTDAHSVGTLIRTLSTGGLNKLGQQGAGAGKDGVQPLTQADLPPSAMPVEFKNGRGTNGGGSK*
>8173
MDPVQELQKALSLPEDSPQQIQLLATLREYLEQQPAPITVIIPPLLHTIVPAKDSAFKRWVIDILHFGLSRSTLPGETKAQLATSTLEDITNLLNDPSLSIQKSAIQCFASSYPLMFRVLCVNRQHRGPWDMLVYAKQRILALVQATHGPSAGLTIAALKVMQRVILVQSRGVSDPRLQNRADTSLALCPPDHPFINASQLETEGAALLQQMLSFLFKHQNPEILSAIINCLVTFVKQRSSMIGAIVTTLGQWTPTHLQPTLSASQIKSVEKAIRAVLMHILRHALAPAFTQQINEILLEQVARMDVAAREEVARRAEASRKRALPEPVPEPSEFKRLRVEDGVAPPAQAGNQASLSILQTFDFTTLSQALVVDLVIANLIAVSPAKLNTVVANFRVNNPPPTLPPSTGPPTQHAEDPSSSKILAKAEPVPLDPLKMELDEDDLEYEPDKLNTDLERDGHAPEDDENDLAVALPDVAFELPPARLLSPKERSEMIRLSIQRIRSKGESGGILPIDLGDGDSPTSPVPVVGLSAQEAWILFIVRMATRGPVADVQDASGVEGSTAMAKRNVTSNANGIRQVVYDYVMDDFPARCRLATIWMNEEWYNDGIRREMDGQWQPQYDIWVQRLLAAQTPKLDAKDKTFTRFLIDLPSLPPNILSLLSDLCIDPDTMPVGFNSLRELVSLRPPLRTEAMRILLDLTTHPDKVIRGAAIITVRRWVPDQQPMDGMVRTFASGMLRRLATKPKLPNADGAIESDAMVVDQETITSEDEVDEAPQDMAYSSYLPPELVIPAEKSVVLQHIELLLGLAVKSQGFLKQIFDAYCRMEPSVQDSLQALIVPLVRTLGPNNSTLLDLLREFKPEAESLALRILSIWTENTRPTPGIISVVKDLLAERELDPKFLIIIIGEMDKADILKNLPKIISTLSGKAEDRDQVRKVFSNVVTDIPVGVSTNMPRVRQSERLAPSELMVLLHEQEKEIGLKATIEAVVMQQLVDAPTLPVLFMRTVIQAVTTYKNLINFVATTLFSRLIVKKVWTNPQLWEGFIRCARITSPVSFGALLQLPKEQLREVVDKQPSLRDGLRDFVIKKERNKQKLASFLETLGDGGEIAASTPSSSMQAAGRMESPAPNAPPPISAGAPVSGRVYLKRHARRFTDSWSPATPDKEAGAPAGQSAVHCQIRNSQHINTDKTTDTKELSVDSASTAPTSVTSTSEKQSTGRSRESTSNYASSSSGASRGRPRTRSELSNPLSKANLEKRGYHTFTVMGKDFHVDKRWKFVRELGQGAYGIVVYVPIAIHPLPASFSDGGFSLTQDSISGENVAIKQVTRVFEKKELAKRALREIVLLRHFNHHENSVADWKFPTSYLFMEPMEADLHQIIRSGQALTNAHIQYFLYQILRGCKYIHSANVVHRDLKPGNLLVNADCELKICDLGLSRAFERSTMPNQGEESVSHLTEYVATRWYRAPEIMLSFKRYGTAIDVWSIGCILAELLGSKPIFKGKDYVDQLNLILKVLGTPEERTMQRIGSEKVIVQQFKAMLVTADRVSRQAQAYIRSLPFKPKTKMSDHFPNADPLAIDLLEKMLAFDPSDRITVVQALAHPYLEAYHEIGDEPEAPILTEKWNALEEIESDFEYRKAIWKEVYEFRLSVRSGAGGAGEDEMAEELGSEVSGDGDDEAESVEIVVQDADMPVEGQLVLPETALKPDLEQPTEATTTAVPSDPTETVTDTVERLTLVDSSALVDDADGPASPLATLPRTPLDPKPAAIPFPTTEDRPALHNPSTSTGLPLRTELDQETMMESMWWR*
>24638
MAAFALAHQDYRIIDVIGEDLTLLLNHGSSAEHTPSGRRVAIKKITPFDHAMFCLRTLREIKLLRHFRHENIISILDILKPESFEAFKEVYLVQELMETDMHRVIRTQELSDDHCQYFIYQALRGLKALHSANVLHRDLKPSNLLLNSNCDLKVCDFGLARSSQPPPDAANDVSTFMTEYVATRWYRAPEVMLTFKEYTRAIDIWSIGCVLAEMLSGKPLFPGRDYHDQLSLILDILGTPSIDDFYAINSTRSREYIRALPFRKKRPFSQLFPKANPLAHDLLEKCLTFNPKRRIDVNDALQHPYLASYHDPNDEPVALPLDSSFFDFDNGKQMDKDQLKILIYQEVMKPIPPQLEA*
>235855
MAARRRAKNEISALIPRLKHGARGAGGTAVGENPEPMRIEEFDDAFKKADSALQSHGTIANVSSSSLRQFRNTQRSPIYRLPLETLTTILIFTSGIITPYKLLDTSTAPVIKGVLGLAHVSSRWYKAVKACPILWTHIVAHYAAPLVSMCLERSGNLPLTVTCWGRSKRRRKEFMHELSKYIDRWETADLVLTFKDVRRITHQSAPGLKALAIVPVAEDEAEAMLGAPEDLPMARHLFNGQTPQLEELKVHYWLKWEQMNCPRLRKLEISLLIGRMPSVADLNSMLSQCPVLETFSIEAPVQRPDFTLGGPADIKLPHLKSIQIKGFTPLAMSTFVFRLDLPEVEIIHIEPNYSLVVEPDETEVTILMISMITIKPVLERLSSLATTVNLVLDENEGVEFTFYGPLPQPSFPAQYKEIKLSRFPWTDVMKFAIARCPSFAKQCKDLAVVGGGGEGCSSTTPQLIDLVTSLDALETITLSGTPDSATLLSMLLDSGYRKPWLITHSGSWKGLVDVYLEGCLCDQKGEILDVLVTWKGRRRMKRQGSLPYISIANEGCHKCGPLRVKMKEIVDEGCAFDSDSDLDDDDDGDDDDDEDKEAGEDRSVAYYILPLVSPVQRIVILLAIQERKLDPNRGRNPHLPNPEDRIFPLYLENFQDMAAGRRAKDEIAALVLRLKNGLVRGSRQGTYEGMTINDFDQAFERADSALQCYGTIANTSSSSLRQFRNSQRSPIYQLPLEVLTAILILASGVLGGPRDPFDPSSLGKPLVMVKTVLVLAHVSRGLYKMVEALPILWTHIMADLPVPLVRITMNRAPGLKALSLMPLAENERESYVGMAEEKPMAKDLFQGQMPQLEVLKIPYWLKWDEIAYPKLKRLDIKYYVGDLPSVVELMRMLRGCPMLETLSISAPVNYSGFPAAPASTSLISKASASKISNFAPWLRSFFLPRLTGRQNSRDCPQRNARRPRVEGYHRLHCNSYDGTGYSINVRLGRDHFRGPGPRARSLACVPQHGDTEIHQVIRFQLGWGTEACRHHIQGVCGTDQISQREVRRRGITLEGSPDSAELLSMLLDSGSRDARLLEDVGLWQDLAEIEVEGCLCDETEDLLRVLERWKDRRKKKQQKYLPSIVIQPGGVDWSTDEEMKTCSSAEHTPSGRRVAIKKITPFDHAMFCLRTLREIKLLRHFRHENIISILDILKPESFEAFKEVYLVQELMETDMHRVIRTQELSDDHCQYFIYQALRGLKALHSANVLHRDLKPSNLLLNSNCDLKVCDFGLARSSQPPPDAANDVSTFMTEYVATRWYRAPEVMLTFKEYTRAIDIWSIGCVLAEMLSGKPLFPGRDYHDQLSLILDILGTPSIDDFYAINSTRSREYIRALPFRKKRPFSQLFPKANPLAHDLLEKCLTFNPKRRIDVNDALQHPYLASYHDPNDEPVALPLDSSFFDFDNGKQMDKDQLKSEIEWLALLFWCSGH*
>75000
MNTTGEGAYGVVCSAEHTPSGRRVAIKKITPFDHAMFCLRTLREIKLLRHFRHENIISILDILKPESFEAFKEVYLVQELMETDMHRVIRTQELSDDHCQYFIYQALRGLKALHSANVLHRDLKPSNLLLNSNCDLKVCDFGLARSSQPPPDAANDVSTFMTEYVATRWYRAPEVMLTFKEYTRAIDIWSIGCVLAEMLSGKPLFPGRDYHDQLSLILDILGTPSIDDFYAINSTRSREYIRALPFRKKRPFSQLFPKANPLAHDLLEKCLTFNPKRRIDVNDALQHPYLASYHDPNDEPVALPLDSSFFDFDNGKQMDKDQLKILIYQEVMKPIPPQLEA*
>227465
MADAAAATKDTKDAAASKAKHGASASQGQSAPRKVRFNVGTQYQVLDVIGEGAYGIVCSALHRPSGRRVAIKKIAPFEHSMFCLRTLRELKLLKFLSEAGIISILDIIKPPTIEQFKEVYLIQELMETDMHRVIRTQDLSDDHAQYFVYQTLRALKALHSADVIHRDLKPSNLLLNANCDLKVCDFGLARSVRTAEPSGTETGFMTEYVATRWYRAPEIMLTFKQYTKAIDIWSVGCILAEMLSGKPLFPGRDYHHQLTLILDVLGTPTLDEFYAITTRRSRDYIRALPFRKKRPFSALFPNANPLAIDFLTQTLTFDPKKRITVEKALAHPYLEAYHDPDDEPVAPPLDPDFFEFDLHKDDISREQLKELLYEEIVTFKPTI*
>74488
MSFVKLSIFGTSFEVTTRYVDLQPVGMGAFGLVCSAKDQLTGSSVAIKKIMKPFSTPVLSKRTYRELKLLKHITHENIISLSDVFISPLEDIYFVTELLGTDLHRLLTSRPLEKQFIQYFLYQILRGLKYVHSAGVVHRDLKPSNILVNENCDLKICDFGLARIQDPQMTGYVSTRYYRAPEIMLTWQKYDVAVDIWSTGCIFAEMLEGKPLFPGKDHVNQFSIITELLGTPGDDVIKTICSENTLRFVQSLPKRERIPFNERFKTQDPVALDLLEKMLVFDPRQRIDATQALGHEYVSPYHDPTDEPVAPQAFDWSFNDADLPVDTWKVMMYSEILGEQKRNHGCSCRSLSLIVFAFFPRLVLADFHQIGDAALENADLAGAPLGAMEGTPTAA*
